# Supplementary material for: Phase separation of Arabidopsis EMB1579 controls transcription, mRNA splicing, and development
Source: PLoS Biol. 2020 Jul 21;18(7):e3000782. doi: 10.1371/journal.pbio.3000782 (PMC7413564; doi:10.1371/journal.pbio.3000782)
Supplement: S1 Table — EMB1579, EMBRYO DEFECTIVE 1579. (XLS) [file pbio.3000782.s016.xls]

## Sheet: Sheet2
Table S1. Mass spectrometry identification of proteins sedimented with EMB1579.
Score	Gene ID	Protein name
Transcription
2108.83	At5g02500	Mediator of RNA polymerase II transcription subunit 37e OS=Arabidopsis thaliana GN=MED37E PE=1 SV=3
1291.98	At5g02490	Mediator of RNA polymerase II transcription subunit 37c OS=Arabidopsis thaliana GN=MED37D PE=1 SV=2
1269.21	At3g12580	Mediator of RNA polymerase II transcription subunit 37c OS=Arabidopsis thaliana GN=MED37C PE=1 SV=1
440.82	At5g28540	Mediator of RNA polymerase II transcription subunit 37a OS=Arabidopsis thaliana GN=MED37A PE=1 SV=1
437.76	At5g42020	Mediator of RNA polymerase II transcription subunit 37f OS=Arabidopsis thaliana GN=MED37F PE=1 SV=2
37.39	At4g38440	Transcriptional elongation regulator MINIYO OS=Arabidopsis thaliana GN=IYO PE=1 SV=1
29.48	At2g25650	GLABROUS1 enhancer-binding protein-like 1 OS=Arabidopsis thaliana GN=GPL1 PE=1 SV=1
25.83	At1g32640	Transcription factor MYC2 OS=Arabidopsis thaliana GN=MYC2 PE=1 SV=2
24.99	At1g17880	Basic transcription factor 3 OS=Arabidopsis thaliana GN=BTF3 PE=1 SV=1
24.34	At1g51700	Dof zinc finger protein DOF1.7 OS=Arabidopsis thaliana GN=DOF1.7 PE=2 SV=1
20.03	At1g43850	Transcriptional corepressor SEUSS OS=Arabidopsis thaliana GN=SEU PE=1 SV=1
18.3	At1g43700	VIP1 OS=Arabidopsis thaliana GN=AXX17_At1g39550 PE=4 SV=1
17.11	At1g05055	General transcription factor IIH subunit 2 OS=Arabidopsis thaliana GN=GTF2H2 PE=1 SV=1
13.08	At4g00450	Mediator of RNA polymerase II transcription subunit 12 OS=Arabidopsis thaliana GN=MED12 PE=1 SV=1
12.76	At4g35270	Protein NLP2 OS=Arabidopsis thaliana GN=NLP2 PE=2 SV=3
12.04	At4g12080	AT-hook motif nuclear-localized protein 1 OS=Arabidopsis thaliana GN=AHL1 PE=1 SV=1
11.77	At1g55600	WRKY transcription factor 10 OS=Arabidopsis thaliana GN=WRKY10 PE=1 SV=2
11.48	At1g50300	Transcription initiation factor TFIID subunit 15 OS=Arabidopsis thaliana GN=TAF15 PE=1 SV=1
11.45	At2g24681	Uncharacterized protein OS=Arabidopsis thaliana GN=AXX17_At2g20360 PE=4 SV=1
11.45	At5g05140	Uncharacterized protein OS=Arabidopsis thaliana GN=AXX17_At5g04610 PE=4 SV=1
10.68	At3g50330	Transcription factor HEC2 OS=Arabidopsis thaliana GN=HEC2 PE=1 SV=1
10.48	At2g34600	Protein TIFY 5B OS=Arabidopsis thaliana GN=TIFY 5B PE=2 SV=1
10.19	At1g73690	Cyclin-dependent kinase D-1 OS=Arabidopsis thaliana GN=CDKD-1 PE=1 SV=1
10.14	At4g05170	Basic helix-loop-helix (BHLH) DNA-binding superfamily protein OS=Arabidopsis thaliana GN=At4g05170 PE=4 SV=1
10.11	At5g60040	DNA-directed RNA polymerase subunit OS=Arabidopsis thaliana GN=AXX17_At5g59480 PE=3 SV=1
10.05	At2g04880	WRKY transcription factor 1 splice variant 1 (Fragment) OS=Arabidopsis thaliana GN=At2g04880 PE=2 SV=1
9.68	At2g23280	At2g23280 OS=Arabidopsis thaliana GN=MYB70 PE=2 SV=1
9.53	At1g60850	DNA-directed RNA polymerase family protein OS=Arabidopsis thaliana GN=ATRPAC42 PE=4 SV=1
9.52	At1g32790	Polyadenylate-binding protein-interacting protein 11 OS=Arabidopsis thaliana GN=CID11 PE=2 SV=1
9.1	At5g43620	Polyadenylation and cleavage factor homolog 5 OS=Arabidopsis thaliana GN=PCFS5 PE=1 SV=1
8.85	At3g06250	Protein FAR1-RELATED SEQUENCE 7 OS=Arabidopsis thaliana GN=FRS7 PE=2 SV=1
8.82	At5g25150	TBP-associated factor 5 OS=Arabidopsis thaliana GN=TAF5 PE=4 SV=1
8.7	At5g53830	VQ motif-containing protein 33 OS=Arabidopsis thaliana GN=VQ33 PE=1 SV=1
8.63	At1g79350	EMB1135 OS=Arabidopsis thaliana GN=AXX17_At1g74130 PE=4 SV=1
8.62	At1g59453	Putative uncharacterized protein T4M14.16 OS=Arabidopsis thaliana GN=T4M14.16 PE=4 SV=1
8.5	At2g27070	Putative two-component response regulator ARR13 OS=Arabidopsis thaliana GN=ARR13 PE=3 SV=2
8.5	At5g43130	TBP-associated factor 4 OS=Arabidopsis thaliana GN=TAF4 PE=4 SV=1
8.33	At4g22070	WRKY31 OS=Arabidopsis thaliana GN=AXX17_At4g25590 PE=4 SV=1
8.31	At5g18960	Protein FAR1-RELATED SEQUENCE 12 OS=Arabidopsis thaliana GN=FRS12 PE=2 SV=1
8.08	At5g63610	Cyclin-dependent kinase E-1 OS=Arabidopsis thaliana GN=CDKE-1 PE=1 SV=2
7.96	At4g11070	WRKY transcription factor 41 OS=Arabidopsis thaliana GN=WRKY41 PE=2 SV=2
7.94	At1g80580	Uncharacterized protein OS=Arabidopsis thaliana GN=AXX17_At1g75430 PE=4 SV=1
7.83	At3g23890	DNA topoisomerase 2 OS=Arabidopsis thaliana GN=TOPII PE=3 SV=1
7.79	At3g16857	RR1 OS=Arabidopsis thaliana GN=AXX17_At3g17730 PE=4 SV=1
7.59	At5g08550	Transcriptional repressor ILP1 OS=Arabidopsis thaliana GN=ILP1 PE=1 SV=1
7.33	At1g62700	NAC domain-containing protein 26 OS=Arabidopsis thaliana GN=NAC026 PE=1 SV=1
7.33	At5g16560	Transcription repressor KAN1 OS=Arabidopsis thaliana GN=KAN1 PE=1 SV=1
7.32	At1g17310	At1g17310 OS=Arabidopsis thaliana GN=At1g17310 PE=2 SV=1
7.32	At3g12560	Telomere repeat-binding protein 3 OS=Arabidopsis thaliana GN=TRP3 PE=1 SV=1
7.32	At3g22380	Protein TIME FOR COFFEE OS=Arabidopsis thaliana GN=TIC PE=1 SV=2
7.24	At1g08600	Protein CHROMATIN REMODELING 20 OS=Arabidopsis thaliana GN=ATRX PE=2 SV=2
7.24	At1g59890	SIN3-like 5 OS=Arabidopsis thaliana GN=SNL5 PE=4 SV=1
7.23	At5g44740	DNA polymerase eta OS=Arabidopsis thaliana GN=POLH PE=1 SV=1
7.15	At1g17440	Transcription initiation factor TFIID subunit 12b OS=Arabidopsis thaliana GN=TAF12B PE=1 SV=1
6.82	At5g28040	Probable transcription factor At5g28040 OS=Arabidopsis thaliana GN=At5g28040 PE=1 SV=1
6.77	At5g18410	Transcription activator OS=Arabidopsis thaliana GN=PIR121 PE=4 SV=1
6.64	At5g56660	PLT5 OS=Arabidopsis thaliana GN=AXX17_At5g56660 PE=4 SV=1
6.57	At4g34430	SWI/SNF complex subunit SWI3D OS=Arabidopsis thaliana GN=SWI3D PE=1 SV=3
6.48	At2g24120	DNA-directed RNA polymerase OS=Arabidopsis thaliana GN=SCA3 PE=3 SV=1
6.34	At3g59580	Protein NLP9 OS=Arabidopsis thaliana GN=NLP9 PE=2 SV=1
6.32	At3g10070	TAFII58 OS=Arabidopsis thaliana GN=AXX17_At3g09770 PE=4 SV=1
6.24	At4g03170	Uncharacterized protein OS=Arabidopsis thaliana GN=AXX17_At4g03940 PE=4 SV=1
6.16	At5g43250	WRKY16 OS=Arabidopsis thaliana GN=AXX17_At5g43250 PE=3 SV=1
6.15	At2g46020	Brahma variant OS=Arabidopsis thaliana GN=BRM PE=2 SV=1
6.15	At5g51910	Transcription factor TCP19 OS=Arabidopsis thaliana GN=TCP19 PE=2 SV=1
6	At2g24840	DIA OS=Arabidopsis thaliana GN=AXX17_At2g20610 PE=4 SV=1
5.97	At3g51060	Protein SHI RELATED SEQUENCE 1 OS=Arabidopsis thaliana GN=SRS1 PE=1 SV=2
5.92	At1g47870	E2FC OS=Arabidopsis thaliana GN=At1g47870 PE=3 SV=1
5.92	At2g19430	THO complex subunit 6 OS=Arabidopsis thaliana GN=THO6 PE=1 SV=1
5.92	At4g36870	Uncharacterized protein OS=Arabidopsis thaliana GN=AXX17_At4g41990 PE=4 SV=1
5.88	At3g29450	General transcription factor 2-related zinc finger protein OS=Arabidopsis thaliana GN=At3g29450 PE=4 SV=1
5.85	At5g01900	Probable WRKY transcription factor 62 OS=Arabidopsis thaliana GN=WRKY62 PE=1 SV=2
5.83	At2g03070	Mediator of RNA polymerase II transcription subunit 8 OS=Arabidopsis thaliana GN=MED8 PE=1 SV=1
5.81	At4g16110	Two-component response regulator ARR2 OS=Arabidopsis thaliana GN=ARR2 PE=1 SV=1
5.72	At2g34210	Transcription elongation factor SPT5 OS=Arabidopsis thaliana GN=SPT5-1 PE=3 SV=1
5.7	At1g79000	Histone acetyltransferase HAC1 OS=Arabidopsis thaliana GN=HAC1 PE=1 SV=2
5.69	At1g64200	SNL4 OS=Arabidopsis thaliana GN=AXX17_At1g64200 PE=4 SV=1
5.69	At2g17040	At2g17040 OS=Arabidopsis thaliana PE=2 SV=1
5.62	At1g76510	AT-rich interactive domain-containing protein 5 OS=Arabidopsis thaliana GN=ARID5 PE=1 SV=1
5.62	At3g18035	Winged-helix DNA-binding transcription factor family protein OS=Arabidopsis thaliana GN=HON4 PE=1 SV=1
5.6	At1g63650	Transcription factor EGL1 OS=Arabidopsis thaliana GN=BHLH2 PE=1 SV=1
5.56	At1g79580	Protein SOMBRERO OS=Arabidopsis thaliana GN=SMB PE=1 SV=1
5.54	At1g55970	Histone acetyltransferase of the CBP family 4 OS=Arabidopsis thaliana GN=HAC4 PE=4 SV=1
5.48	At2g25000	WRKY60 OS=Arabidopsis thaliana GN=AXX17_At2g20710 PE=4 SV=1
5.46	At5g43630	Putative uncharacterized protein OS=Arabidopsis thaliana GN=TZP PE=2 SV=1
5.45	At3g01080	WRKY DNA-binding protein 58 OS=Arabidopsis thaliana GN=WRKY58 PE=4 SV=1
5.42	At4g01540	NTM1 OS=Arabidopsis thaliana GN=AXX17_At4g01960 PE=4 SV=1
5.41	At1g16710	Histone acetyltransferase of the CBP family 12 OS=Arabidopsis thaliana GN=HAC12 PE=4 SV=1
5.4	At2g34900	Transcription factor GTE6 OS=Arabidopsis thaliana GN=IMB1 PE=4 SV=1
5.29	At1g18040	Cyclin-dependent kinase D-3 OS=Arabidopsis thaliana GN=CDKD-3 PE=1 SV=1
5.26	At2g28290	SYD OS=Arabidopsis thaliana GN=AXX17_At2g24310 PE=4 SV=1
5.16	At3g25790	Myb-like transcription factor family protein OS=Arabidopsis thaliana GN=At3g25790 PE=4 SV=1
5.11	At1g64110	Similar to homeobox protein (Fragment) OS=Arabidopsis thaliana GN=At1g64110/F22C12.12 PE=2 SV=1
5.09	At2g40030	DNA-directed RNA polymerase subunit OS=Arabidopsis thaliana GN=AXX17_At2g37040 PE=3 SV=1
5.01	At5g09920	DNA-directed RNA polymerase II subunit 4 OS=Arabidopsis thaliana GN=NRPB4 PE=1 SV=1
RNA binding
317.92	At2g21660	AT2G21660 protein OS=Arabidopsis thaliana GN=At2g21660 PE=2 SV=1
213.21	At4g32720	La protein 1 OS=Arabidopsis thaliana GN=LA1 PE=1 SV=1
138.27	At4g27000	Polyadenylate-binding protein RBP45C OS=Arabidopsis thaliana GN=RBP45C PE=2 SV=1
114.81	At3g51800	ERBB-3 BINDING PROTEIN 1 OS=Arabidopsis thaliana GN=EBP1 PE=1 SV=1
101.48	At1g49760	Polyadenylate-binding protein 8 OS=Arabidopsis thaliana GN=PAB8 PE=1 SV=1
55.17	At1g09760	U2 small nuclear ribonucleoprotein A' OS=Arabidopsis thaliana GN=At1g09760 PE=2 SV=2
43.32	At3g58570	DEAD-box ATP-dependent RNA helicase 52 OS=Arabidopsis thaliana GN=RH52 PE=1 SV=1
43.14	At4g34110	Polyadenylate-binding protein 2 OS=Arabidopsis thaliana GN=PAB2 PE=1 SV=1
42.29	At2g23350	Polyadenylate-binding protein 4 OS=Arabidopsis thaliana GN=PAB4 PE=1 SV=1
27.82	At3g61240	DEAD-box ATP-dependent RNA helicase 12 OS=Arabidopsis thaliana GN=RH12 PE=2 SV=1
23.61	At3g21100	Uncharacterized protein OS=Arabidopsis thaliana PE=4 SV=1
23.47	At1g51510	RNA-binding protein, putative; 35994-37391 OS=Arabidopsis thaliana GN=F5D21.5 PE=4 SV=1
22.7	At1g71770	Polyadenylate-binding protein 5 OS=Arabidopsis thaliana GN=PAB5 PE=1 SV=3
22.58	At2g35920	RNA helicase family protein OS=Arabidopsis thaliana GN=At2g35920 PE=4 SV=1
22.43	At5g07290	ML4 OS=Arabidopsis thaliana GN=AXX17_At5g06960 PE=4 SV=1
22.06	At5g55550	RNA-binding (RRM/RBD/RNP motifs) family protein OS=Arabidopsis thaliana GN=MTE17.27 PE=4 SV=1
21.87	At1g50920	Nucleolar GTP-binding protein 1 OS=Arabidopsis thaliana GN=AXX17_At1g45100 PE=3 SV=1
21.13	At3g45630	Uncharacterized protein OS=Arabidopsis thaliana GN=AXX17_At3g39450 PE=4 SV=1
20.92	At3g16810	Pumilio homolog 24 OS=Arabidopsis thaliana GN=APUM24 PE=1 SV=1
20.62	At4g00660	DEAD-box ATP-dependent RNA helicase 8 OS=Arabidopsis thaliana GN=RH8 PE=2 SV=1
18.89	At4g16830	RGG repeats nuclear RNA binding protein A OS=Arabidopsis thaliana GN=RGGA PE=1 SV=1
17.54	At4g02840	At4g02840 OS=Arabidopsis thaliana GN=At4g02840 PE=2 SV=1
16.6	At1g53720	Cyclophilin 59 OS=Arabidopsis thaliana GN=CYP59 PE=4 SV=1
15.74	At1g43502	T10P12.3 protein OS=Arabidopsis thaliana GN=T10P12.3 PE=4 SV=1
15.67	At4g03110	RBP-DR1 OS=Arabidopsis thaliana GN=AXX17_At4g03840 PE=4 SV=1
15.58	At3g01150	Polypyrimidine tract-binding protein 1 OS=Arabidopsis thaliana GN=PTB1 PE=1 SV=2
14.96	At3g03920	Putative H/ACA ribonucleoprotein complex subunit 1-like protein 1 OS=Arabidopsis thaliana GN=At3g03920 PE=2 SV=1
14.9	At4g32850	PAP(IV) OS=Arabidopsis thaliana GN=AXX17_At4g37660 PE=4 SV=1
14.42	At1g48920	PARL1 OS=Arabidopsis thaliana GN=AXX17_At1g43030 PE=4 SV=1
13.84	At1g49600	RBP47A OS=Arabidopsis thaliana GN=AXX17_At1g43770 PE=4 SV=1
13.8	At5g59950	Uncharacterized protein OS=Arabidopsis thaliana GN=At5g59950 PE=4 SV=1
13.47	At3g14100	Uncharacterized protein OS=Arabidopsis thaliana GN=AXX17_At3g14630 PE=4 SV=1
13.25	At1g20390	F5M15.26 OS=Arabidopsis thaliana PE=4 SV=1
12.6	At3g08943	Uncharacterized protein OS=Arabidopsis thaliana GN=AXX17_At3g08520 PE=4 SV=1
12.54	At1g20880	Uncharacterized protein OS=Arabidopsis thaliana GN=AXX17_At1g21930 PE=4 SV=1
12.25	At1g21580	Uncharacterized protein At1g21580 OS=Arabidopsis thaliana GN=At1g21580 PE=1 SV=1
12.24	At5g60980	Uncharacterized protein OS=Arabidopsis thaliana GN=AXX17_At5g60450 PE=4 SV=1
12.19	At3g53460	CP29 OS=Arabidopsis thaliana GN=AXX17_At3g47850 PE=4 SV=1
12.13	At4g10350	NAC domain containing protein 70 OS=Arabidopsis thaliana GN=NAC070 PE=4 SV=1
12.12	At3g13224	RNA-binding (RRM/RBD/RNP motifs) family protein OS=Arabidopsis thaliana GN=At3g13224 PE=4 SV=1
12.08	At4g25740	RNA binding Plectin/S10 domain-containing protein OS=Arabidopsis thaliana GN=At4g25740 PE=4 SV=1
12.02	At3g13230	At3g13230 OS=Arabidopsis thaliana GN=At3g13230 PE=2 SV=1
11.8	At3g13700	Uncharacterized protein OS=Arabidopsis thaliana GN=AXX17_At3g14110 PE=4 SV=1
11.58	At4g39260	Cold, circadian rhythm, and RNA binding 1 OS=Arabidopsis thaliana GN=CCR1 PE=4 SV=1
11.55	At5g65260	Uncharacterized protein OS=Arabidopsis thaliana GN=AXX17_At5g65050 PE=4 SV=1
11.45	At5g11470	Protein ANTI-SILENCING 1 OS=Arabidopsis thaliana GN=ASI1 PE=4 SV=2
11.23	At5g65900	DEAD-box ATP-dependent RNA helicase 27 OS=Arabidopsis thaliana GN=RH27 PE=2 SV=2
11.11	At1g53645	T3F20.1 protein OS=Arabidopsis thaliana GN=T3F20.1 PE=4 SV=1
10.94	At1g42440	At1g42440/F7F22_7 OS=Arabidopsis thaliana GN=At1g42440 PE=1 SV=1
10.87	At3g01540	DEAD-box ATP-dependent RNA helicase 14 OS=Arabidopsis thaliana GN=RH14 PE=1 SV=2
10.85	At1g48650	DExH-box ATP-dependent RNA helicase DExH3 OS=Arabidopsis thaliana GN=At1g48650 PE=3 SV=1
10.38	At3g07810	Putative RNA-binding protein OS=Arabidopsis thaliana GN=F17A17.15 PE=4 SV=1
9.95	At3g26560	ATP-dependent RNA helicase OS=Arabidopsis thaliana GN=At3g26560 PE=2 SV=1
9.88	At5g16260	At5g16260 OS=Arabidopsis thaliana GN=EARLY FLOWERING 9 PE=1 SV=1
9.33	At1g43190	Uncharacterized protein OS=Arabidopsis thaliana GN=AXX17_At1g39250 PE=4 SV=1
9.1	At1g22330	At1g22330 OS=Arabidopsis thaliana PE=2 SV=1
8.85	At5g47210	RGG repeats nuclear RNA binding protein C OS=Arabidopsis thaliana GN=RGGC PE=1 SV=1
8.83	At1g22760	Polyadenylate-binding protein OS=Arabidopsis thaliana GN=AXX17_At1g23890 PE=3 SV=1
8.46	At1g47500	RNA-binding protein 47C OS=Arabidopsis thaliana GN=RBP47C' PE=4 SV=1
8.27	At4g24770	RNA binding protein (Fragment) OS=Arabidopsis thaliana GN=rnp-D PE=2 SV=1
7.18	At3g55220	Uncharacterized protein OS=Arabidopsis thaliana GN=AXX17_At3g49800 PE=4 SV=1
6.92	At4g20060	EMB1895 OS=Arabidopsis thaliana GN=AXX17_At4g23540 PE=4 SV=1
6.62	At4g20030	Uncharacterized protein OS=Arabidopsis thaliana GN=AXX17_At4g23510 PE=4 SV=1
6.57	At3g49390	CID10 OS=Arabidopsis thaliana GN=AXX17_At3g43540 PE=4 SV=1
6.53	At5g14520	Pescadillo homolog OS=Arabidopsis thaliana GN=AXX17_At5g14010 PE=3 SV=1
6.48	At4g20700	Putative uncharacterized protein AT4g20700 OS=Arabidopsis thaliana GN=At4g20700 PE=4 SV=1
6.45	At1g78260	Uncharacterized protein OS=Arabidopsis thaliana GN=AXX17_At1g72880 PE=4 SV=1
6.35	At3g10845	RNA-binding (RRM/RBD/RNP motifs) family protein OS=Arabidopsis thaliana GN=At3g10845 PE=4 SV=1
6.11	At3g02065	AT3G02065 protein OS=Arabidopsis thaliana GN=At3g02065 PE=2 SV=1
5.86	At1g09700	HYL1 OS=Arabidopsis thaliana GN=AXX17_At1g09660 PE=4 SV=1
5.85	At1g29400	Protein MEI2-like 5 OS=Arabidopsis thaliana GN=ML5 PE=1 SV=1
5.82	At2g07750	Putative DEAD-box ATP-dependent RNA helicase 33 OS=Arabidopsis thaliana GN=RH33 PE=3 SV=1
5.3	At1g51520	Putative uncharacterized protein At1g51520 OS=Arabidopsis thaliana GN=At1g51520 PE=2 SV=1
5.28	At4g14300	Uncharacterized protein OS=Arabidopsis thaliana GN=AXX17_At4g16440 PE=4 SV=1
5.25	At4g00830	LIF2 OS=Arabidopsis thaliana GN=AXX17_At4g01060 PE=4 SV=1
5.22	At5g54900	RBP45A OS=Arabidopsis thaliana GN=AXX17_At5g54030 PE=4 SV=1
5.19	At4g36960	Uncharacterized protein OS=Arabidopsis thaliana GN=AXX17_At4g42120 PE=4 SV=1
5.02	At4g25730	Uncharacterized protein OS=Arabidopsis thaliana GN=AXX17_At4g29690 PE=4 SV=1
4.97	At1g12770	DEAD-box ATP-dependent RNA helicase 47, mitochondrial OS=Arabidopsis thaliana GN=RH47 PE=1 SV=2
DNA binding
488.51	At4g38680	Cold shock protein 2 OS=Arabidopsis thaliana GN=CSP2 PE=1 SV=1
412.14	At2g21060	Cold shock domain-containing protein 4 OS=Arabidopsis thaliana GN=CSP4 PE=1 SV=1
84.75	At1g20960	Emb1507 OS=Arabidopsis thaliana GN=AXX17_At1g22030 PE=4 SV=1
69.37	At5g16050	14-3-3-like protein GF14 upsilon OS=Arabidopsis thaliana GN=GRF5 PE=1 SV=2
51.97	At5g25220	Homeobox protein knotted-1-like 3 OS=Arabidopsis thaliana GN=KNAT3 PE=3 SV=1
14.73	At2g45850	AT hook motif DNA-binding family protein OS=Arabidopsis thaliana GN=AHL9 PE=4 SV=1
12.87	At1g75600	Uncharacterized protein OS=Arabidopsis thaliana GN=AXX17_At1g70070 PE=3 SV=1
11.87	At3g32904	Myb/SANT-like DNA-binding domain protein OS=Arabidopsis thaliana GN=At3g32904 PE=4 SV=1
11.5	At1g17070	STIPL1 OS=Arabidopsis thaliana GN=AXX17_At1g17860 PE=3 SV=1
11.32	At3g04590	AT-hook motif nuclear-localized protein 14 OS=Arabidopsis thaliana GN=AHL14 PE=1 SV=1
10.93	At2g33835	Protein FRIGIDA-ESSENTIAL 1 OS=Arabidopsis thaliana GN=FES1 PE=1 SV=2
10.16	At1g35820	Putative uncharacterized protein T15B3_170 OS=Arabidopsis thaliana GN=T15B3_170 PE=4 SV=1
9.79	At4g11400	Uncharacterized protein OS=Arabidopsis thaliana GN=AXX17_At4g12890 PE=4 SV=1
9.38	At3g10490	NAC domain containing protein 52 OS=Arabidopsis thaliana GN=NAC052 PE=4 SV=1
9.23	At5g48630	Uncharacterized protein OS=Arabidopsis thaliana GN=AXX17_At5g47230 PE=4 SV=1
8.64	At3g07030	Alba DNA/RNA-binding protein OS=Arabidopsis thaliana GN=At3g07030 PE=4 SV=1
8.23	At1g29630	Uncharacterized protein OS=Arabidopsis thaliana GN=AXX17_At1g29990 PE=4 SV=1
8.16	At3g24880	Helicase/SANT-associated, DNA binding protein OS=Arabidopsis thaliana GN=At3g24880 PE=4 SV=1
8.13	At3g54280	ROOT GROWTH DEFECTIVE 3 OS=Arabidopsis thaliana GN=RGD3 PE=4 SV=1
8.11	At1g69570	Uncharacterized protein OS=Arabidopsis thaliana GN=AXX17_At1g63680 PE=4 SV=1
8.02	At3g49850	Telomere repeat-binding factor 3 OS=Arabidopsis thaliana GN=TRB3 PE=1 SV=1
7.74	At4g25530	Homeodomain-containing transcription factor FWA OS=Arabidopsis thaliana GN=FWA PE=4 SV=1
7.14	At2g01430	HB17 OS=Arabidopsis thaliana GN=AXX17_At2g00400 PE=4 SV=1
6.67	At4g12670	At4g12670 OS=Arabidopsis thaliana GN=At4g12670 PE=2 SV=1
6.03	At4g02560	LD OS=Arabidopsis thaliana GN=AXX17_At4g03210 PE=4 SV=1
5.93	At4g12750	Uncharacterized protein OS=Arabidopsis thaliana GN=AXX17_At4g14390 PE=4 SV=1
5.71	At5g67060	Basic helix-loop-helix (BHLH) DNA-binding superfamily protein OS=Arabidopsis thaliana GN=HEC1 PE=4 SV=1
5.67	At2g32000	DNA topoisomerase 3-beta OS=Arabidopsis thaliana GN=At2g32000 PE=2 SV=1
5.49	At1g05230	Homeodomain GLABROUS 2 OS=Arabidopsis thaliana GN=HDG2 PE=4 SV=1
5.42	At5g46640	Uncharacterized protein OS=Arabidopsis thaliana GN=AXX17_At5g45100 PE=4 SV=1
5.34	At2g36560	AT hook motif DNA-binding family protein OS=Arabidopsis thaliana GN=At2g36560 PE=4 SV=1
5.33	At2g07690	DNA helicase (Fragment) OS=Arabidopsis thaliana PE=2 SV=1
5.26	At5g48560	Basic helix-loop-helix (BHLH) DNA-binding superfamily protein OS=Arabidopsis thaliana GN=CIB2 PE=4 SV=1
5.21	At2g13370	Protein CHROMATIN REMODELING 5 OS=Arabidopsis thaliana GN=CHR5 PE=3 SV=1
5.12	At4g35570	High mobility group B protein 5 OS=Arabidopsis thaliana GN=HMGB5 PE=2 SV=1
5.07	At1g48620	At1g48620 OS=Arabidopsis thaliana GN=HON5 PE=1 SV=1
mRNA splicing
1577.53	At3g09440	Heat shock 70 kDa protein 3 OS=Arabidopsis thaliana GN=HSP70-3 PE=1 SV=1
692.59	At1g43190	Polypyrimidine tract-binding protein homolog 3 OS=Arabidopsis thaliana GN=At1g43190 PE=2 SV=1
295.19	At4g39260	Glycine-rich RNA-binding protein 8 OS=Arabidopsis thaliana GN=RBG8 PE=1 SV=1
110.81	At3g62310	Probable pre-mRNA-splicing factor ATP-dependent RNA helicase DEAH2 OS=Arabidopsis thaliana GN=At3g62310 PE=2 SV=1
42.27	At1g02140	Protein mago nashi homolog OS=Arabidopsis thaliana GN=At1g02140 PE=1 SV=1
37.11	At5g25230	109 kDa U5 small nuclear ribonucleoprotein component GFL OS=Arabidopsis thaliana GN=GFL PE=2 SV=1
28.83	At4g14300	Heterogeneous nuclear ribonucleoprotein 1 OS=Arabidopsis thaliana GN=RNP1 PE=1 SV=1
20.37	At1g32490	RNA helicase family protein OS=Arabidopsis thaliana GN=ESP3 PE=1 SV=1
19.71	At5g64960	Cyclin-dependent kinase C-2 OS=Arabidopsis thaliana GN=CDKC-2 PE=1 SV=2
17.93	At1g38149	Uncharacterized protein OS=Arabidopsis thaliana GN=AXX17_ATUG01560 PE=4 SV=1
16.49	At1g77180	SKIP OS=Arabidopsis thaliana GN=AXX17_At1g71720 PE=4 SV=1
14.98	At5g11170	DEAD/DEAH box RNA helicase family protein OS=Arabidopsis thaliana GN=UAP56a PE=4 SV=1
11.08	At5g10270	Cyclin-dependent kinase C-1 OS=Arabidopsis thaliana GN=CDKC-1 PE=1 SV=1
9.37	At1g54590	T22H22.4 protein OS=Arabidopsis thaliana GN=T22H22.4 PE=4 SV=1
9.16	At2g47250	Probable pre-mRNA-splicing factor ATP-dependent RNA helicase DEAH3 OS=Arabidopsis thaliana GN=At2g47250 PE=2 SV=1
7.99	At4g14510	CFM3B OS=Arabidopsis thaliana GN=AXX17_At4g16730 PE=4 SV=1
7.73	At5g64270	Nuclear protein-like OS=Arabidopsis thaliana GN=At5g64270 PE=2 SV=1
7.65	At5g23880	ESP5 OS=Arabidopsis thaliana GN=AXX17_At5g23470 PE=4 SV=1
7.64	At2g33730	DEAD-box ATP-dependent RNA helicase 21 OS=Arabidopsis thaliana GN=RH21 PE=2 SV=1
7.44	At5g17440	Uncharacterized protein OS=Arabidopsis thaliana GN=AXX17_At5g17120 PE=4 SV=1
6.75	At2g35340	Helicase domain-containing protein OS=Arabidopsis thaliana GN=MEE29 PE=4 SV=1
6.66	At4g38780	Pre-mRNA-processing-splicing factor 8B OS=Arabidopsis thaliana GN=PRP8B PE=3 SV=2
6.28	At5g53060	RNA-binding KH domain-containing protein RCF3 OS=Arabidopsis thaliana GN=RCF3 PE=1 SV=1
6.1	At3g03340	Putative uncharacterized protein At3g03340 OS=Arabidopsis thaliana GN=At3g03340 PE=2 SV=1
5.95	At5g53180	Polypyrimidine tract-binding protein homolog 2 OS=Arabidopsis thaliana GN=At5g53180 PE=1 SV=1
5.8	At2g43810	Sm-like protein LSM36B OS=Arabidopsis thaliana GN=LSM6B PE=1 SV=1
5.74	At1g76300	Small nuclear ribonucleoprotein SmD3a OS=Arabidopsis thaliana GN=SMD3A PE=2 SV=1
5.31	At5g22120	At5g22100 OS=Arabidopsis thaliana GN=At5g22120 PE=2 SV=1
5.23	At5g51660	Cleavage and polyadenylation specificity factor 160 OS=Arabidopsis thaliana GN=CPSF160 PE=4 SV=1
5.05	At1g27650	U2 snRNP auxiliary factor small subunit OS=Arabidopsis thaliana GN=ATU2AF35A PE=4 SV=1
DNA repair
75.14	At1g48050	ATP-dependent DNA helicase 2 subunit KU80 OS=Arabidopsis thaliana GN=AXX17_At1g42100 PE=3 SV=1
61.82	At1g16970	ATP-dependent DNA helicase 2 subunit KU70 OS=Arabidopsis thaliana GN=KU70 PE=1 SV=1
16.2	At4g19130	Uncharacterized protein OS=Arabidopsis thaliana GN=AXX17_At4g22590 PE=4 SV=1
14.71	At2g05710	Uncharacterized protein OS=Arabidopsis thaliana GN=AXX17_At2g00260 PE=4 SV=1
10.5	At3G02820	CELLULAR NUCLEIC ACID BINDING PROTEIN (Fragment) OS=Arabidopsis thaliana PE=2 SV=1
10.48	At1g80210	Mov34/MPN/PAD-1 family protein OS=Arabidopsis thaliana GN=BRCC36A PE=4 SV=1
8.52	At4g00020	BREAST CANCER 2 like 2A OS=Arabidopsis thaliana GN=BRCA2(IV) PE=4 SV=1
8.26	At1g17770	SUVH7 OS=Arabidopsis thaliana GN=AXX17_At1g18670 PE=4 SV=1
8.22	At3g04590	AT hook motif DNA-binding family protein OS=Arabidopsis thaliana GN=AHL14 PE=4 SV=1
8.22	At3g06820	AT3g06820/F3E22_4 OS=Arabidopsis thaliana PE=2 SV=1
8.1	At1g60930	ATP-dependent DNA helicase Q-like 4B OS=Arabidopsis thaliana GN=RECQL4B PE=2 SV=1
6.82	At3g02540	Rad23 UV excision repair protein family OS=Arabidopsis thaliana GN=RAD23C PE=4 SV=1
6.52	At4g32960	At4g32960 OS=Arabidopsis thaliana PE=2 SV=1
6.47	At1g08260	TIL1 OS=Arabidopsis thaliana GN=AXX17_At1g08060 PE=4 SV=1
6.18	At1g07745	RAD51D splice variant f OS=Arabidopsis thaliana GN=RAD51D PE=2 SV=1
6	At5g13130	Protein MICRORCHIDIA 5 OS=Arabidopsis thaliana GN=MORC5 PE=3 SV=1
5.99	At3g43930	BRCT domain-containing DNA repair protein OS=Arabidopsis thaliana GN=At3g43930 PE=4 SV=1
5.78	At4g25540	Putative DNA mismatch repair protein (Fragment) OS=Arabidopsis thaliana GN=At4g25540 PE=3 SV=1
5.58	At5g04560	DME OS=Arabidopsis thaliana GN=AXX17_At5g03990 PE=4 SV=1
5.5	At5g22010	Replication factor C1 OS=Arabidopsis thaliana GN=RFC1 PE=4 SV=1
5.06	At4g34060	Demeter-like protein 3 OS=Arabidopsis thaliana GN=DML3 PE=4 SV=1
Protein transport
99.67	At4g02150	Importin subunit alpha-3 OS=Arabidopsis thaliana GN=IMPA3 PE=1 SV=2
72.56	At5g62600	MOS14 OS=Arabidopsis thaliana GN=AXX17_At5g62120 PE=4 SV=1
48.8	At3g53230	Cell division control protein 48 homolog D OS=Arabidopsis thaliana GN=CDC48D PE=1 SV=1
18.86	At2g03820	AT2G03820 protein OS=Arabidopsis thaliana GN=At2g03820 PE=2 SV=1
18.12	At5g19820	ARM repeat superfamily protein OS=Arabidopsis thaliana GN=emb2734 PE=2 SV=1
17.19	At3g08960	T16O11.8 protein OS=Arabidopsis thaliana GN=T16O11.8 PE=4 SV=1
11.02	At3g03110	XPO1B OS=Arabidopsis thaliana GN=AXX17_At3g02430 PE=4 SV=1
9.76	At2g31660	URM9 OS=Arabidopsis thaliana GN=AXX17_At2g27880 PE=4 SV=1
7.54	At3g08947	Uncharacterized protein OS=Arabidopsis thaliana GN=AXX17_At3g08530 PE=4 SV=1
6.93	At3g04490	Exportin-4 protein OS=Arabidopsis thaliana GN=At3g04490 PE=4 SV=1
6.81	At3g06720	Importin subunit alpha-1 OS=Arabidopsis thaliana GN=IMPA1 PE=1 SV=2
5.81	At3g17340	Uncharacterized protein OS=Arabidopsis thaliana GN=AXX17_At3g18270 PE=4 SV=1
5.77	At1g13160	ARM repeat superfamily protein OS=Arabidopsis thaliana GN=At1g13160 PE=2 SV=1
mRNA transport
22.4	At1g35470	Putative uncharacterized protein At1g35470 OS=Arabidopsis thaliana GN=RanBPM PE=2 SV=1
20.91	At5g49305	Importin subunit alpha OS=Arabidopsis thaliana GN=AXX17_At5g48070 PE=3 SV=1
19.21	At5g51200	Nuclear pore complex protein NUP205 OS=Arabidopsis thaliana GN=NUP205 PE=1 SV=1
18.84	At2g05120	Nuclear pore complex protein NUP133 OS=Arabidopsis thaliana GN=NUP133 PE=1 SV=1
14.12	At1g33410	Nuclear pore complex protein NUP160 OS=Arabidopsis thaliana GN=NUP160 PE=1 SV=2
13.15	At1g79280	Nuclear-pore anchor OS=Arabidopsis thaliana GN=NUA PE=1 SV=1
12.27	At3g06720	Importin subunit alpha OS=Arabidopsis thaliana GN=AXX17_At4g18920 PE=3 SV=1
7.7	At1g66260	THO complex subunit 4C OS=Arabidopsis thaliana GN=ALY3 PE=1 SV=1
6.17	At1g14850	Nuclear pore complex protein NUP155 OS=Arabidopsis thaliana GN=NUP155 PE=1 SV=1
5.69	At4g38760	Putative uncharacterized protein AT4g38760 OS=Arabidopsis thaliana GN=At4g38760 PE=4 SV=1
4.97	At3g10650	Nuclear pore complex protein NUP1 OS=Arabidopsis thaliana GN=NUP1 PE=1 SV=1
Histone modification
23.3	At4g02020	SWINGER (Fragment) OS=Arabidopsis thaliana PE=4 SV=1
14.81	At4g36080	ATM-like protein (Fragment) OS=Arabidopsis thaliana GN=At4g36080 PE=3 SV=1
14.26	At2g17930	Uncharacterized protein OS=Arabidopsis thaliana GN=AXX17_At2g13240 PE=3 SV=1
13.07	At3g12980	HAC5 OS=Arabidopsis thaliana GN=AXX17_At3g13100 PE=4 SV=1
9.78	At4g05420	Damaged DNA binding protein 1A OS=Arabidopsis thaliana GN=DDB1A PE=4 SV=1
9.21	At3g24880	Chromatin modification-related protein EAF1 A OS=Arabidopsis thaliana GN=EAF1A PE=1 SV=1
9.21	At4g38130	Histone deacetylase 19 OS=Arabidopsis thaliana GN=HDA19 PE=1 SV=2
8.32	At2g19520	WD-40 repeat-containing protein MSI4 OS=Arabidopsis thaliana GN=MSI4 PE=1 SV=3
8.29	At1g77300	SDG8 OS=Arabidopsis thaliana GN=AXX17_At1g71840 PE=4 SV=1
5.91	At5g08450	Uncharacterized protein OS=Arabidopsis thaliana GN=AXX17_At5g08300 PE=4 SV=1
Nucleus organization
17.49	At5g58230	Histone-binding protein MSI1 OS=Arabidopsis thaliana GN=MSI1 PE=1 SV=1
10.35	At5g16040	Regulator of chromosome condensation (RCC1) family protein OS=Arabidopsis thaliana GN=At5g16040 PE=4 SV=1
8.9	At5g48600	Structural maintenance of chromosomes protein OS=Arabidopsis thaliana GN=AXX17_At5g47190 PE=3 SV=1
8.6	At4g09680	CTC1 OS=Arabidopsis thaliana GN=AXX17_At4g10880 PE=4 SV=1
6.79	At4g15890	Binding protein OS=Arabidopsis thaliana GN=At4g15890 PE=4 SV=1
6.42	At5g37630	ARM repeat superfamily protein OS=Arabidopsis thaliana GN=EMB2656 PE=4 SV=1
5.68	At1g13220	Protein CROWDED NUCLEI 2 OS=Arabidopsis thaliana GN=CRWN2 PE=1 SV=1
Nucleosome assembly
94.72	At4g26110	Nucleosome assembly protein11 OS=Arabidopsis thaliana GN=NAP1;1 PE=3 SV=1
86.99	At5g56950	Nucleosome assembly protein 1;3 OS=Arabidopsis thaliana GN=NAP1;3 PE=1 SV=1
71.17	At2g19480	Nucleosome assembly protein 12 OS=Arabidopsis thaliana GN=NAP1;2 PE=1 SV=1
67.89	At1g18800	NAP1-related protein 2 OS=Arabidopsis thaliana GN=NRP2 PE=1 SV=2
59.49	At1g74560	NAP1-related protein 1 OS=Arabidopsis thaliana GN=NRP1 PE=1 SV=1
6.59	At3g13782	NFA4 OS=Arabidopsis thaliana GN=AXX17_At3g14210 PE=3 SV=1
DNA replication
44.23	At3g15950	DNA topoisomerase-like protein OS=Arabidopsis thaliana GN=NAI2 PE=4 SV=1
13.77	At4g19130	Replication protein A 70 kDa DNA-binding subunit E OS=Arabidopsis thaliana GN=RPA1E PE=2 SV=1
7.06	At5g45400	Replication protein A 70 kDa DNA-binding subunit C OS=Arabidopsis thaliana GN=RPA1C PE=3 SV=1
6.41	At2g42120	POLD2 OS=Arabidopsis thaliana GN=AXX17_At2g39430 PE=4 SV=1
5.91	At5g63920	DNA topoisomerase OS=Arabidopsis thaliana GN=AXX17_At5g63510 PE=3 SV=1
Chromatin remodeling
5.72	At1g50410	SNF2 domain-containing protein / helicase domain-containing protein / zinc finger protein-like protein OS=Arabidopsis thaliana GN=CHR28 PE=4 SV=1
5.46	At3g06010	CHR12 OS=Arabidopsis thaliana GN=AXX17_At3g05700 PE=4 SV=1
Protein degradation
29.92	At1g29370	RNA polymerase II degradation factor-like protein (DUF1296) OS=Arabidopsis thaliana GN=At1g29370 PE=4 SV=1
