# Supplementary material for: Phase separation of Arabidopsis EMB1579 controls transcription, mRNA splicing, and development
Source: PLoS Biol. 2020 Jul 21;18(7):e3000782. doi: 10.1371/journal.pbio.3000782 (PMC7413564; doi:10.1371/journal.pbio.3000782)
Supplement: S2 Table — emb1579, embryo defective 1579; WT, wild type. (XLS) [file pbio.3000782.s017.xls]

## Sheet: up regulation
Supplemental table Differentially expressed genes between WT and emb1579 mutant
	Biological repeat one				Biological repeat two				Biological repeat three
Gene ID	WT_count	emb1579_count	WT_fpkm	emb1579_fpkm	WT_count	emb1579_count	WT_fpkm	emb1579_fpkm	WT_count	emb1579_count	WT_fpkm	emb1579_fpkm	WT_fpkm	emb1579_fpkm	log2(emb1579/WT)	p-value	significant
Carbohydrate transport and metabolism
AT1G02850	86	1116	2.61	28.69	204	2001	5.78	54.93	101	1078	3.29	30.28	3.89333	37.9667	2.99856	2.2767e-07	yes
AT1G08890	14	84	0.46	2.32	32	112	0.99	3.36	27	83	0.96	2.54	0.803333	2.74	1.50892	0.00115041	yes
AT1G10550	12	47	0.67	2.22	12	63	0.63	3.28	3	44	0.18	2.29	0.493333	2.59667	2.09557	0.00156412	yes
AT1G12780	445	1091	13.37	27.53	672.24	2097.35	19.01	57.26	382	968	12.43	27.02	14.9367	37.27	1.01683	0.000177661	yes
AT1G13830	0	13	0	0.67	2	34	0.12	2	3	27	0.2	1.83	0.106667	1.5	3.34358	0.00249744	yes
AT1G16400	33	85	1	2.16	33	241	0.94	6.62	40	101	1.31	2.83	1.08333	3.87	1.47245	0.00166004	yes
AT1G17170	38	389	2.15	18.47	48	1088	2.54	57.05	35	392	2.14	20.56	2.27667	32.0267	3.43206	1.0242e-06	yes
AT1G23140	25	98	2.28	7.53	38	97	3.24	8.46	20	59	1.98	4.99	2.5	6.99333	1.21965	0.00379059	yes
AT1G32170	30	146	1.4	5.72	57	317	2.62	14.01	56	170	4	9.69	2.67333	9.80667	1.66169	0.000234906	yes
AT1G33790	145	497	5.51	15.39	193	564	6.59	16.55	124	470	5.07	17.01	5.72333	16.3167	1.32779	5.0753e-06	yes
AT1G50310	5	85	0.16	3.79	12	86	0.6	4.11	2	81	0.12	3.99	0.293333	3.96333	3.3617	5.41123e-05	yes
AT1G51790	37	184	0.63	2.62	39	260	0.62	3.97	28	139	0.51	2.19	0.586667	2.92667	2.03613	7.80801e-06	yes
AT1G51800	71	413	1.36	6.63	124	690	2.24	11.89	58	380	1.2	6.75	1.6	8.42333	2.12611	1.14409e-06	yes
AT1G51820	29	64	0.58	1.07	25	143	0.47	2.57	26	92	0.56	1.7	0.536667	1.78	1.40974	0.00123209	yes
AT1G51850	12	106	0.24	1.83	55	243	1.12	4.65	38	102	0.86	1.87	0.74	2.78333	1.63673	0.00405126	yes
AT1G54000	40	109	1.45	3.32	56	530	1.91	17.55	29	89	1.14	3	1.5	7.95667	1.97136	0.00436857	yes
AT1G60110	9	83	0.28	2.11	15	123	0.43	3.38	11	62	0.36	1.74	0.356667	2.41	2.48165	3.47284e-05	yes
AT1G60140	341	1026	5.97	14.94	627	2096	10.14	32.42	338	952	6.27	15.35	7.46	20.9033	1.1916	0.000161298	yes
AT1G62660	160	467	4.29	11.07	242	883	6.05	24.36	247	510	7.11	13.66	5.81667	16.3633	1.03959	0.00053836	yes
AT1G69530	1259	3741	56.95	142.2	1781	5438	76.19	226.62	1499	3640	73.86	154.37	69	174.397	1.05427	2.00427e-05	yes
AT1G73190	0	277.88	0	13.51	1	17	0.05	0.91	2	103	0.13	5.53	0.06	6.65	6.64904	0.000879477	yes
AT1G74020	97	258	4.77	10.67	89	379	4.11	17.21	109	224	5.81	10.23	4.89667	12.7033	1.06593	0.000744459	yes
AT1G79410	69	359	2.19	9.59	107	431	3.2	12.47	93	286	3.2	8.45	2.86333	10.17	1.57061	1.5483e-05	yes
AT1G79960	2.21	111.58	0.19	7.95	7.79	114.8	0.62	9.24	0	138.31	0	10.87	0.27	9.35333	4.80563	2.60606e-05	yes
AT2G16790	51	148	4.13	10.4	54	153	4.04	11.59	37	133	3.48	9.79	3.88333	10.5933	1.20673	0.000538381	yes
AT2G19130	28	77	0.58	1.33	31	125	0.6	2.32	26	103	0.58	1.97	0.586667	1.87333	1.39914	0.000433824	yes
AT2G19190	17	63	0.37	1.15	10	140	0.21	2.75	21	78	0.49	1.58	0.356667	1.82667	2.01405	0.000893221	yes
AT2G23200	43.13	105.91	0.96	1.98	56.83	182.29	1.19	3.66	32.3	93.41	0.78	1.93	0.976667	2.52333	1.08108	0.0012936	yes
AT2G33070	0	629	0	19.54	0	12	0	0.42	0	326	0	11.71	0	10.5567	11.3247	0.00370674	yes
AT2G36380	191	745	2.28	7.46	248	1691	2.79	18.08	190	619	2.45	6.87	2.50667	10.8033	1.77738	2.55393e-05	yes
AT2G36890	11	46	0.69	2.38	16	115	0.95	6.77	20	39	1.37	2.28	1.00333	3.81	1.55069	0.00606806	yes
AT2G37130	354	1230	15.96	46.62	488	1310	21.14	55.38	475	1191	23.22	50.92	20.1067	50.9733	1.08434	0.000188733	yes
AT2G41480	1	9	0.06	0.47	0	20	0	1.16	1	11	0.07	0.64	0.0433333	0.756667	3.63299	0.00255321	yes
AT2G43590	85	1477	5.31	77.67	213	601	12.49	35.07	109	298	7.39	17.3	8.39667	43.3467	2.24022	0.00366054	yes
AT2G43610	4	25	0.21	1.1	7	146	0.34	7.04	7	24	0.4	1.16	0.316667	3.1	2.8151	0.00277363	yes
AT2G43620	32	256	1.85	12.43	70	541	3.79	29.05	46	319	2.88	17.11	2.84	19.53	2.46313	2.3751e-06	yes
AT2G45290	128	271	2.27	4.02	122	634	2.09	9.93	115	198	2.2	3.18	2.18667	5.71	1.06613	0.00467628	yes
AT3G04010	7.23	35.43	0.17	0.71	17.62	119.91	0.39	2.57	9.37	55.8	0.24	1.23	0.266667	1.50333	2.13769	0.000950297	yes
AT3G09270	52	246	2.51	10	74	517	3.36	23.05	85	263	4.45	11.81	3.44	14.9533	1.78225	6.15204e-05	yes
AT3G11050	21.65	120.45	1.29	6.06	20.08	70.35	1.13	3.92	16.13	98	1.05	5.45	1.15667	5.14333	1.95117	0.00081541	yes
AT3G12500	72	278	3.44	11.15	61.84	193	2.77	8.49	96	251	4.97	11.13	3.72667	10.2567	1.23842	0.0059657	yes
AT3G13790	73	322	2.07	7.74	117	666	3.15	19.71	82	286	2.98	7.6	2.73333	11.6833	1.75172	1.62084e-05	yes
AT3G15720	41	105	1.67	3.75	33	132	1.47	4.78	10	76	0.43	2.98	1.19	3.83667	1.47755	0.00628173	yes
AT3G16450	482	1417	25.18	61.53	812	2689	38.49	124.96	620	1546	34.65	75.08	32.7733	87.19	1.10385	6.35974e-05	yes
AT3G16530	320	1000	18.2	47.84	366	1191	19.54	62.94	374	953	23.08	50.35	20.2733	53.71	1.13037	4.85901e-05	yes
AT3G19930	314	1105	8.9	26.07	612	1927	16.2	48.72	321	1138	9.58	29.8	11.56	34.8633	1.32147	1.93349e-05	yes
AT3G21370	0	830.38	0	22.4	10.19	54.9	0.31	1.6	0	599.62	0	17.89	0.103333	13.9633	6.91652	0.000571369	yes
AT3G21380	0	593	0	18.77	0	17	0	0.59	0	263	0	9.2	0	9.52	11.1753	0.00299681	yes
AT3G21720	6	2356	0.16	53.81	9	328	0.23	8.09	1	2305	0.03	58.24	0.14	40.0467	8.00251	3.89208e-05	yes
AT3G46280	51	362	1.78	10.61	75	622	2.46	19.79	43	363	1.62	11.76	1.95333	14.0533	2.55357	6.62028e-08	yes
AT3G47420	67	311	1.94	7.62	160	593	4.4	15.63	86	222	2.72	5.99	3.02	9.74667	1.39753	0.000708986	yes
AT3G48740	67	311	1.94	7.62	160	593	4.4	15.63	86	222	2.72	5.99	3.02	9.74667	1.39753	0.000708986	yes
AT3G49120	350	1310	14.73	46.34	368.72	1840	14.59	71.08	460	1449.77	20.98	56.69	16.7667	58.0367	1.49934	2.95661e-05	yes
AT3G51490	8	44	0.18	0.81	16	48	0.34	0.96	8	39	0.19	0.8	0.236667	0.856667	1.64363	0.00246346	yes
AT3G59700	20	62	0.53	1.37	12	98	0.3	2.34	11	56	0.31	1.37	0.38	1.69333	1.84715	0.000834584	yes
AT3G59750	22	70	0.7	1.88	18	102	0.54	2.97	16	80	0.55	2.38	0.596667	2.41	1.71857	0.000325017	yes
AT4G01700	49	265	3.69	16.79	70	175	4.94	12.43	57.36	272	4.69	19.01	4.44	16.0767	1.65473	0.0005229	yes
AT4G02050	82	357	2.62	9.58	198	538	5.76	16.49	106	277	3.76	8.23	4.04667	11.4333	1.18722	0.000577838	yes
AT4G02330	92	222	2.85	5.77	101	482	2.94	13.55	73	295	2.44	8.47	2.74333	9.26333	1.43942	2.99571e-05	yes
AT4G03930	17	136	0.69	4.62	15	90	0.57	3.33	12	140	0.53	5.25	0.596667	4.4	2.68385	7.74828e-05	yes
AT4G15530	193	593	3.77	9.7	238	1088	4.38	19.14	194	523	4.1	9.5	4.08333	12.78	1.34113	1.42426e-05	yes
AT4G16260	92	240	4.12	9.04	81	282	3.55	11.9	88	229	4.28	9.54	3.98333	10.16	1.08128	0.000521503	yes
AT4G20460	10	33	0.37	1.03	13	79	0.46	2.69	10	27	0.4	0.93	0.41	1.55	1.56251	0.00528121	yes
AT4G21390	6	34	0.12	0.56	9	74	0.17	1.31	14	45	0.3	0.82	0.196667	0.896667	1.88914	0.00274704	yes
AT4G22590	27	89	0.95	2.64	29	202	0.96	6.52	22	98	0.84	3.22	0.916667	4.12667	1.82713	0.00010025	yes
AT4G25810	30	144	1.43	5.78	42	334	1.88	14.7	26	162	1.35	7.18	1.55333	9.22	2.23046	7.75503e-06	yes
AT4G30140	24	39	1.01	1.38	20	115	0.79	4.46	16	60	0.73	2.35	0.843333	2.73	1.32467	0.00647041	yes
AT4G30170	65	216	3.54	9.9	75	713	3.84	36.02	55	152	3.25	7.69	3.54333	17.87	1.91554	0.00106108	yes
AT4G30270	605	2597	33.83	122.14	981	4909	51.51	254.85	464	3106	28.15	161.33	37.83	179.44	1.95173	1.14818e-06	yes
AT4G30290	127	260	6.28	10.8	166	569	7.71	25.96	115	368	6.16	16.89	6.71667	17.8833	1.09367	0.00012521	yes
AT4G32150	624	2211	30.05	89.52	1091	2148	49.37	95.42	716	1971	37.39	88.18	38.9367	91.04	1.00464	0.000278334	yes
AT4G33420	40	96	2.02	4.05	53	290	2.45	13.37	34	158	1.78	7.41	2.08333	8.27667	1.6137	0.000318012	yes
AT4G36670	469	1666.58	15.09	45.04	674	2074	20.41	60.74	372.65	1408.55	12.99	42.1	16.1633	49.2933	1.3618	2.90185e-06	yes
AT4G37520	128	557	6.37	22.15	168	1295	7.47	56.61	143	768	7.33	34.14	7.05667	37.6333	2.09616	1.3541e-06	yes
AT4G37800	683	2460	35.29	106.89	898	2078	43.59	99.34	758	2216	42.48	106.62	40.4533	104.283	1.14278	0.000272436	yes
AT4G38215	4.45	57.9	0.22	2.39	18.4	42.95	0.85	1.95	10.71	42.06	0.57	1.92	0.546667	2.08667	1.73745	0.00701096	yes
AT4G39110	31	238	0.55	3.55	19	326	0.32	5.22	8	220	0.15	3.64	0.34	4.13667	3.31607	6.94438e-06	yes
AT5G06720	5	40	0.25	1.65	6	58	0.28	2.63	8	33	0.43	1.51	0.32	1.93	2.29949	0.000590727	yes
AT5G13990	6	36	0.15	0.78	2	106	0.05	2.47	4	51	0.11	1.22	0.103333	1.49	3.44236	0.000147313	yes
AT5G18840	12	56	0.39	1.53	13	104	0.4	3.09	22	52	0.78	1.57	0.523333	2.06333	1.65537	0.00282211	yes
AT5G26340	89	618	2.68	17.21	179	1315	5.52	39.27	142	608	5.27	19.16	4.49	25.2133	2.15427	7.48774e-06	yes
AT5G35370	63	178	1.3	3.08	98	234	1.9	4.35	49	193	1.09	3.69	1.43	3.70667	1.13298	0.000239209	yes
AT5G40390	77	164	1.5	2.68	94	396	1.72	6.94	87	184	1.83	3.32	1.68333	4.31333	1.02442	0.00167531	yes
AT5G42120	2	33	0.06	0.79	5	32	0.13	0.83	5	19	0.15	0.5	0.113333	0.706667	2.3611	0.00260211	yes
AT5G43350	30	96	0.91	2.44	56	204	1.6	5.62	39	90	1.28	2.53	1.26333	3.53	1.1696	0.00223892	yes
AT5G47000	4	36	0.17	1.26	9	57	0.35	2.19	1	38	0.05	1.48	0.19	1.64333	2.81355	0.00068447	yes
AT5G49850	13	44	0.31	0.89	8	106.03	0.18	2.3	16	36.19	0.42	0.81	0.303333	1.33333	1.765	0.00529679	yes
AT5G49900	25	58	0.49	1.11	32	123	0.64	2.43	25	58	0.57	1.07	0.566667	1.53667	1.05924	0.00603716	yes
AT5G56870	240	843	11.87	19.18	376	1843	9.46	42.65	233	785	5.8	25.52	9.04333	29.1167	1.55832	2.08004e-05	yes
AT5G58730	50	138	2.07	4.79	72	291	2.8	11.02	62	138	2.78	5.3	2.55	7.03667	1.13785	0.000832036	yes
AT5G59700	38	78	0.71	1.23	23	119	0.41	2.01	33	103	0.67	1.79	0.596667	1.67667	1.19941	0.00569776	yes
AT5G60270	78	286	2.01	6.19	85	446	2.06	10.41	60	286	1.67	6.85	1.91333	7.81667	1.74483	1.21522e-06	yes
AT5G60760	7	102	0.18	1.93	9	39	0.21	0.85	11	55	0.3	1.16	0.23	1.31333	2.49609	0.00167749	yes
AT5G61520	183	704	5.28	17.06	254	870.59	6.89	22.86	219	664	6.83	17.78	6.33333	19.2333	1.34393	4.63844e-06	yes
AT5G64120	112	809	5.5	33.39	142	1852	6.55	83.93	138	814	7.35	37.12	6.46667	51.48	2.6407	8.73124e-07	yes
AT5G66400	6	1209	0.4	66.81	12	31	0.74	1.91	17		1.21	36.58	0.783333	35.1	5.45157	0.00201052	yes
Cell division and differentiation
AT1G03790	0	76	0	2.13	0	11	0	0.33	2	51	0.07	1.58	0.0233333	1.34667	5.59621	0.00132942	yes
AT1G05510	0	114	0	7.08	1	7	0.07	0.49	0	70	0	4.8	0.0233333	4.12333	6.93694	0.00103852	yes
AT1G05680	15	175	0.53	5.22	15	449	0.5	14.56	21	165	0.81	5.45	0.613333	8.41	3.41209	5.53e-06	yes
AT1G06520	4	10	0.1	0.22	2	53	0.05	1.24	1	24	0.03	0.58	0.06	0.68	3.04794	0.00263549	yes
AT1G07090	52	224	3.34	12.11	83	129	5	7.75	55	184	3.83	10.98	4.05667	10.28	1.15898	0.00634737	yes
AT1G09240	133	578	6.18	22.58	115	925	5.02	39.6	105	528	5.29	22.79	5.49667	28.3233	2.0527	7.88489e-07	yes
AT1G09560	245	686	13.46	31.69	322	1208	16.61	61.56	288	667	17.16	34.04	15.7433	42.43	1.11105	3.45038e-05	yes
AT1G13300	26	139	1.28	5.77	68	285	3.15	12.99	20	149	1.07	6.83	1.83333	8.53	1.91884	0.000272845	yes
AT1G15040	2.36	104.83	0.11	3.98	13.02	240	0.55	9.94	10.41	188.39	0.51	7.8	0.39	7.24	3.91369	1.11313e-05	yes
AT1G17020	6	79	0.25	2.78	12	118	0.47	4.54	24	59	1.09	2.3	0.603333	3.20667	2.10037	0.00235716	yes
AT1G18100	6.27	87.26	0.28	3.31	22.61	43.34	0.96	1.8	12.34	52.37	0.6	2.19	0.613333	2.43333	1.83195	0.00681999	yes
AT1G18390	90	315	2.34	6.85	99	469	2.16	9.86	94	322	2.52	7.53	2.34	8.08	1.51212	4.42429e-06	yes
AT1G21310	1222.4	3127.43	46.59	100.13	1206	7010.88	43.22	244.38	1647.23	2776.28	68.01	98.28	52.6067	147.597	1.11575	0.00292797	yes
AT1G29195	2	13	0.13	0.71	9	41	0.55	2.49	3	32	0.21	1.93	0.296667	1.71	2.18317	0.00709792	yes
AT1G31820	12	94	0.39	2.54	27	178.78	0.82	5.1	29.56	88	0.7	2.63	0.636667	3.42333	1.90876	0.000534761	yes
AT1G32560	0	87	0	6.5	2	15	0.17	1.27	0	43	0	3.54	0.0566667	3.77	5.71271	0.000728838	yes
AT1G48130	0	517	0	28.93	5	48	0.31	2.99	4	170	0.29	10.5	0.2	14.14	6.04801	0.000587075	yes
AT1G49320	7	28	0.38	1.26	7	57	0.35	2.83	3	19	0.17	0.95	0.3	1.68	2.1135	0.00304095	yes
AT1G61560	16	59	0.48	1.25	25	91	0.7	2.23	17	42	0.55	1.15	0.576667	1.54333	1.2747	0.00393789	yes
AT1G62360	53	156	1.95	4.92	59	148	2.11	4.97	33	182	1.32	6.26	1.79333	5.38333	1.37059	0.000702722	yes
AT1G62380	4102	16028	182.81	600.38	7448	18803	311.98	770.61	4382	15775	211.68	653.04	235.49	674.677	1.28536	3.08128e-05	yes
AT1G66650	9	27	0.52	1.3	16	63	0.86	3.36	10	39	0.62	2.08	0.666667	2.24667	1.42258	0.00597722	yes
AT1G68050	56	235	1.56	5.49	98	349	2.57	8.81	110	251	3.32	6.49	2.48333	6.93	1.20633	0.00101454	yes
AT1G68530	1127	6181	30.07	138.43	2058	6755	51.69	163.29	1353	5919	39.08	146.66	40.28	149.46	1.67085	4.6849e-06	yes
AT1G69710	8	19	0.13	0.26	8	44	0.12	0.63	2	39	0.04	0.59	0.0966667	0.493333	2.06343	0.00519233	yes
AT1G70140	6	73	0.13	1.34	29	147	0.6	2.91	10	46	0.24	0.94	0.323333	1.73	2.12635	0.00218333	yes
AT1G71400	79	235	1.65	4.12	123	387	2.42	7.28	74	246	1.67	4.77	1.91333	5.39	1.22241	2.48534e-05	yes
AT1G72160	338	996	10.78	26.69	595	1810	17.86	52.55	368	883	12.72	26.17	13.7867	35.1367	1.05574	0.0001221	yes
AT1G72180	205.19	774.36	2.66	8.7	405.78	1103.38	5.11	13.16	303.27	624.81	4.45	7.87	4.07333	9.91	1.01968	0.000399533	yes
AT1G73260	69	364	3.96	17.58	72	485	3.88	25.89	53	430	3.3	22.94	3.71333	22.1367	2.299	2.23537e-07	yes
AT1G74650	6	56	0.24	1.74	18	106	0.65	3.58	14	40	0.59	1.47	0.493333	2.26333	1.93246	0.00182262	yes
AT2G04160	125	301	8.27	17.38	124	748	7	39.77	89	297	5.07	18.66	6.78	25.27	1.48694	0.000181905	yes
AT2G17500	110	430	4.22	13.88	241	829	8.74	28.99	170	394	7.08	14.03	6.68	18.9667	1.2081	0.000456859	yes
AT2G17740	2	28	0.13	1.57	4	107	0.25	6.66	2	42	0.14	2.59	0.173333	3.60667	3.90642	7.15572e-05	yes
AT2G26650	60.86	219.18	1.19	3.59	107.35	393.15	2.05	7.34	102.4	173.56	2.25	3.23	1.83	4.72	1.057	0.00259335	yes
AT2G27380	0	2443	0	51.79	3	48	0.07	1.1	0	1100	0	25.8	0.0233333	26.23	9.85192	0.000614741	yes
AT2G27550	5	9	0.36	0.55	3	53	0.2	3.61	2	24	0.16	1.61	0.24	1.92333	2.52957	0.00568031	yes
AT2G35300	0	191	0	22.93	3	11	0.4	1.56	1	118	0.16	15.57	0.186667	13.3533	5.97655	0.00121398	yes
AT2G35940	163.07	438.43	6.43	14.27	270.68	928	9.49	30.88	201.01	521.95	8.16	18.61	8.02667	21.2533	1.1087	0.000123864	yes
AT2G36100	9	43	1.08	5.41	17	82	5.23	11.97	19	63	7.66	10.39	4.65667	9.25667	1.59628	0.00303314	yes
AT2G36120	191	662	10.48	32.47	239	1088	12.07	61.2	214	716	12.95	40.28	11.8333	44.65	1.47903	1.22098e-06	yes
AT2G36890	11	46	0.69	2.38	16	115	0.95	6.77	20	39	1.37	2.28	1.00333	3.81	1.55069	0.00606806	yes
AT2G37040	554	1432	11.02	23.9	907	3014	16.99	54.01	656	1526	14.12	28.19	14.0433	35.3667	1.02649	0.000187922	yes
AT2G39200	41	179	1.19	4.36	74	407	2.02	10.72	46	222	1.45	5.98	1.55333	7.02	1.86738	1.71943e-05	yes
AT2G39350	16	75	0.35	1.39	26	195	0.54	3.88	38	98	0.91	2.01	0.6	2.42667	1.6749	0.00221082	yes
AT2G40080	6	30	0.8	3.37	12	45	1.49	5.93	6	22	0.87	2.71	1.05333	4.00333	1.57826	0.00674698	yes
AT2G40170	0	255	0	24.85	0	9	0	1.02	0	56	0	6.01	0	10.6267	9.72759	0.00443516	yes
AT2G43000	2	26	0.14	1.49	4	29	0.26	1.85	0	25	0	1.58	0.133333	1.64	3.3068	0.00147557	yes
AT2G45210	32	96	1.85	4.68	63	140	3.43	7.54	32	111	2.01	5.97	2.43	6.06333	1.05381	0.00217217	yes
AT2G47000	102	207	1.26	2.22	94	454	1.1	5.29	112	242	1.58	2.9	1.31333	3.47	1.04209	0.0015553	yes
AT2G47270	3	15	0.25	1.05	6	37	0.47	2.92	4	18	0.36	1.39	0.36	1.78667	1.93264	0.00584551	yes
AT3G01470	565	2028	25.44	76.74	919	2512	38.88	104.04	743	1987	36.26	83.09	33.5267	87.9567	1.13423	3.3422e-05	yes
AT3G05630	18	47	0.29	0.64	19	92	0.29	1.35	9	38	0.16	0.58	0.246667	0.856667	1.47172	0.00446535	yes
AT3G07650	57	104	1.69	2.63	52	153	1.46	4.16	25	126	0.8	3.51	1.31667	3.43333	1.09625	0.00406916	yes
AT3G11340	15	67	0.54	2.03	17	206	0.58	6.8	23	62	0.9	2.08	0.673333	3.63667	2.04128	0.00111326	yes
AT3G15670	8	405	0.56	23.83	4	21	0.26	1.38	18	202	1.37	13.12	0.73	12.7767	4.07108	0.00465501	yes
AT3G22240	38.76	123.63	5.7	15.38	62.96	287.48	8.63	42.51	50.81	130.33	8.16	17.81	7.49667	25.2333	1.33913	0.000576509	yes
AT3G27660	7	134	0.59	8.17	8	20	0.63	1.51	6	95	0.55	4.69	0.59	4.79	3.26837	0.00224814	yes
AT3G27960	66	149	1.61	3.21	88	304	2.09	6.92	55	157	1.5	3.67	1.73333	4.6	1.08287	0.000427138	yes
AT3G48740	227	603	10.7	23.89	214	1216	9.48	52.82	210	409	10.73	17.91	10.3033	31.54	1.25571	0.000880684	yes
AT3G48990	2032	6482	55.56	148.8	3150	10252	81.07	254.11	1986	6131	58.78	155.7	65.1367	186.203	1.24203	4.79921e-06	yes
AT3G49120	350	1310	14.73	46.34	368.72	1840	14.59	71.08	460	1449.77	20.98	56.69	16.7667	58.0367	1.49934	2.95661e-05	yes
AT3G49780	39	158	1.5	5.1	63	306	2.28	10.76	32	198	1.33	7.07	1.70333	7.64333	1.87136	1.05825e-05	yes
AT3G50310	6	30	0.27	1.13	13	66	0.55	2.72	5	24	0.24	1	0.353333	1.61667	1.85499	0.00377278	yes
AT3G53040	0	222	0	6.88	0	22	0	0.74	0	123	0	4.21	0	3.94333	9.90484	0.00105081	yes
AT3G53480	33	176	0.4	1.77	58	466	0.66	5.01	50	159	0.65	1.77	0.57	2.85	1.98965	0.000159405	yes
AT3G56350	0	121	0	7.91	1	7	0.07	0.51	0	56	0	4.04	0.0233333	4.15333	6.88501	0.00119695	yes
AT3G62270	48	282	0.95	4.68	87	776	1.62	13.82	100	248	2.14	4.55	1.57	7.68333	1.93391	0.000501888	yes
AT4G02280	18	148	0.33	2.29	34	178	0.59	2.95	26	96	0.52	1.64	0.48	2.29333	2.00591	6.90944e-05	yes
AT4G02940	132	277	3.29	5.79	117	622	2.74	14.01	107	254	2.88	5.87	2.97	8.55667	1.18249	0.00076115	yes
AT4G15490	251	1256	7.45	31.28	441	1008	12.31	27.16	367	1061	11.79	29.23	10.5167	29.2233	1.27361	0.000459686	yes
AT4G18830	12.48	57.93	0.36	1.4	28.05	69.26	0.76	1.81	11.85	65.45	0.37	1.75	0.496667	1.65333	1.50878	0.00226414	yes
AT4G21120	1	15	0.03	0.32	3	38	0.07	0.88	1	14	0.03	0.33	0.0433333	0.51	3.19298	0.00100477	yes
AT4G24120	150	633	3.21	11.38	217	949	4.38	18.33	142	730	3.29	14.52	3.62667	14.7433	1.7627	9.71431e-08	yes
AT4G25140	4	524	0.33	36.19	1	24	0.08	1.87	0	382	0	29.09	0.136667	22.3833	7.1983	0.000756978	yes
AT4G26200	37	88	1.37	2.74	39	261	1.36	8.84	12	133	0.48	4.58	1.07	5.38667	1.98124	0.000726617	yes
AT4G28520	0	4971	0	144.68	17	202	0.55	6.43	1	3683	0.04	118.48	0.196667	89.8633	8.70919	0.000226389	yes
AT4G30290	127	260	6.28	10.8	166	569	7.71	25.96	115	368	6.16	16.89	6.71667	17.8833	1.09367	0.00012521	yes
AT4G36380	65	216	1.67	4.67	68	364	1.65	8.47	81	272	2.25	6.5	1.85667	6.54667	1.52264	5.88296e-05	yes
AT4G37370	14	91	0.49	2.65	20	141	0.65	4.47	15	79	0.56	2.55	0.566667	3.22333	2.21212	2.43272e-05	yes
AT4G39110	31	238	0.55	3.55	19	326	0.32	5.22	8	220	0.15	3.64	0.34	4.13667	3.31607	6.94438e-06	yes
AT5G04950	136	710	6.34	27.84	177	988	7.76	42.45	243	683	12.29	29.59	8.79667	33.2933	1.62692	9.17894e-05	yes
AT5G05500	1	8	0.09	0.59	1	16	0.08	1.33	1	7	0.09	0.57	0.0866667	0.83	2.76956	0.00500368	yes
AT5G06720	5	40	0.25	1.65	6	58	0.28	2.63	8	33	0.43	1.51	0.32	1.93	2.29949	0.000590727	yes
AT5G06760	2	259	0.17	18.03	5	9	0.39	0.71	1	152	0.09	11.66	0.216667	10.1333	5.43132	0.00199372	yes
AT5G07200	0	5	0	0.17	1	19	0.04	0.69	0	14	0	0.51	0.0133333	0.456667	4.41847	0.00225743	yes
AT5G13990	6	36	0.15	0.78	2	106	0.05	2.47	4	51	0.11	1.22	0.103333	1.49	3.44236	0.000147313	yes
AT5G14120	1898	5428	45.22	108.55	2935	7409	65.83	159.55	1466	5130	37.8	113.52	49.6167	127.207	1.11505	3.24923e-05	yes
AT5G40420	0	386	0	25.97	1	30	0.07	2.27	0	203	0	15.06	0.0233333	14.4333	8.62374	0.000282608	yes
AT5G53550	136	710	6.34	27.84	177	988	7.76	42.45	243	683	12.29	29.59	8.79667	33.2933	1.62692	9.17894e-05	yes
AT5G54740	0	3388	0	266.15	0	135	0	12.06	0	2080	0	180.07	0	152.76	13.8592	0.00091328	yes
AT5G61890	0	9	0	0.4	1	12	0.05	0.59	0	7	0	0.35	0.0166667	0.446667	4.01822	0.0031036	yes
AT5G63090	10	90	0.63	4.82	26	56	1.58	3.31	17	86	1.16	5.13	1.12333	4.42	1.79279	0.00268637	yes
AT5G64120	112	809	5.5	33.39	142	1852	6.55	83.93	138	814	7.35	37.12	6.46667	51.48	2.6407	8.73124e-07	yes
AT5G65090	2	11	0.07	0.33	2	33	0.07	1.07	3	10	0.12	0.33	0.0866667	0.576667	2.35986	0.00695489	yes
DNA and RNA binding
AT1G01250	1	18	0.08	1.28	1	12	0.08	0.96	2	9	0.18	0.7	0.113333	0.98	2.78629	0.00572572	yes
AT1G03790	0	76	0	2.13	0	11	0	0.33	2	51	0.07	1.58	0.0233333	1.34667	5.59621	0.00132942	yes
AT1G07090	52	224	3.34	12.11	83	129	5	7.75	55	184	3.83	10.98	4.05667	10.28	1.15898	0.00634737	yes
AT1G07590	1281.02	4138.24	31.7	85.96	2296.57	9304.83	53.5		1970.01	4558.15	52.76	104.76	45.9867	133	1.20985	0.000445727	yes
AT1G09560	245	686	13.46	31.69	322	1208	16.61	61.56	288	667	17.16	34.04	15.7433	42.43	1.11105	3.45038e-05	yes
AT1G13300	26	139	1.28	5.77	68	285	3.15	12.99	20	149	1.07	6.83	1.83333	8.53	1.91884	0.000272845	yes
AT1G24260	21	93	1.13	4.12	36	211	1.86	10.65	15	99	0.91	5.08	1.3	6.61667	2.0297	0.000102082	yes
AT1G28260	136	329	2.47	5.01	232	682	3.94	11.08	123	353	2.42	5.96	2.94333	7.35	1.02834	0.000326407	yes
AT1G29280	28	120	1.15	4.14	55	235	2.12	8.84	39	92	1.73	3.51	1.66667	5.49667	1.40051	0.000996579	yes
AT1G29860	0	7	0	0.36	0	17	0	0.98	0	5	0	0.29	0	0.543333	6.03365	0.00324393	yes
AT1G30650	40	60	1.21	1.53	30	137	0.86	3.78	26	90	0.85	2.54	0.973333	2.61667	1.09325	0.00711447	yes
AT1G36060	59	515	1.98	14.54	125	361	3.95	11.05	51	518	1.86	16.17	2.59667	13.92	2.25191	6.66358e-05	yes
AT1G52890	6	48	0.29	1.95	21	85	0.95	3.78	13	54	0.68	2.42	0.64	2.71667	1.79527	0.00192546	yes
AT1G56010	122.57	510	5.56	19.73	188	457	8.1	19.24	152	471	7.51	19.91	7.05667	19.6267	1.24933	0.000178432	yes
AT1G62300	57	251	1.47	5.44	67	330	1.63	7.71	89	240	2.49	5.75	1.86333	6.3	1.48479	0.000179222	yes
AT1G62360	53	156	1.95	4.92	59	148	2.11	4.97	33	182	1.32	6.26	1.79333	5.38333	1.37059	0.000702722	yes
AT1G64380	46	122	1.79	3.99	67	178	2.45	6.35	46	164	1.94	5.93	2.06	5.42333	1.1319	0.000437797	yes
AT1G69310	58	188	2.91	6.02	62	268	2.11	8.19	84	202	2.92	7.58	2.64667	7.26333	1.22134	0.000775708	yes
AT1G69410	158	363	8.16	15.77	223	983	10.82		125	422	7.01	20.26	8.66333	27.6733	1.32088	0.000293955	yes
AT1G70510	4	19	0.14	0.54	2	36	0.06	1.24	2	11	0.08	0.41	0.0933333	0.73	2.49314	0.00396096	yes
AT1G71280	0	14	0	0.48	0	7.63	0		1	17	0.05	0.64	0.0166667	0.473333	4.52347	0.00278547	yes
AT1G71490	34.7	103.2	0.69	1.73	35.81	102.76	0.67		26.96	68.55	0.58	1.27	0.646667	1.61667	1.07466	0.00472238	yes
AT1G74650	6	56	0.24	1.74	18	106	0.65	3.58	14	40	0.59	1.47	0.493333	2.26333	1.93246	0.00182262	yes
AT1G77640	34	122	1.98	5.97	101	278	5.52	15.05	41	222	2.59	12	3.36333	11.0067	1.42574	0.00199329	yes
AT1G77920	51	231	1.64	6.25	92	502	2.79	14.73	85	235	2.97	7.04	2.46667	9.34	1.5968	0.000149634	yes
AT2G16720	36	91	1.91	3.97	61	220	3	10.72	36	98	2.09	4.76	2.33333	6.48333	1.14832	0.00228476	yes
AT2G25000	20	210	1.04	9.6	28	314	1.36	14.74	15	222	0.84	10.63	1.08	11.6567	3.13884	8.21889e-08	yes
AT2G28200	78	188	3.54	7.17	85	243	3.62	10.14	51	185	2.51	7.8	3.22333	8.37	1.10817	0.000236715	yes
AT2G28815	7.26	36.8	0.63	2.67	13	47.31	1.05		5	27.17	0.47	2.18	0.716667	2.91333	1.72741	0.00342638	yes
AT2G35940	163.07	438.43	6.43	14.27	270.68	928	9.49	30.88	201.01	521.95	8.16	18.61	8.02667	21.2533	1.1087	0.000123864	yes
AT2G36890	11	46	0.69	2.38	16	115	0.95	6.77	20	39	1.37	2.28	1.00333	3.81	1.55069	0.00606806	yes
AT2G38250	2	43	0.07	1.33	14	52	0.49	1.75	4	39	0.16	1.34	0.24	1.47333	2.37574	0.00212214	yes
AT2G38340	1	18.1	0.06	0.93	0	28	0	1.59	1	25	0.07	1.42	0.0433333	1.31333	4.50071	0.000313556	yes
AT2G40200	4	17.02	0.23	0.81	1	17.01	0.05	0.89	2	19.03	0.12	1	0.133333	0.9	2.44303	0.0063379	yes
AT2G40340	8	39	0.33	1.35	14	78	0.57	2.79	9	59	0.43	2.29	0.443333	2.14333	2.0602	0.000366602	yes
AT2G43000	2	26	0.14	1.49	4	29	0.26	1.85	0	25	0	1.58	0.133333	1.64	3.3068	0.00147557	yes
AT2G43060	28	128	1.58	6.06	43	144	2.27	7.53	33	145	2.01	7.58	1.95333	7.05667	1.60267	0.000110838	yes
AT2G46680	95	249.93	4.16	9.13	109	544.76	4.61	21.57	107	237	5.07	9.63	4.61333	13.4433	1.22439	0.000386133	yes
AT2G47270	3	15	0.25	1.05	6	37	0.47	2.92	4	18	0.36	1.39	0.36	1.78667	1.93264	0.00584551	yes
AT2G47890	122	332	4.05	9.85	97.37	302.88	2.99	8.51	115	278	4.92	8.82	3.98667	9.06	1.02013	0.00254232	yes
AT3G01220	15	55	0.7	2.16	19	133.97	0.83	5.77	17.39	69	0.88	2.99	0.803333	3.64	1.82883	0.000376029	yes
AT3G01470	565	2028	25.44	76.74	919	2512	38.88	104.04	743	1987	36.26	83.09	33.5267	87.9567	1.13423	3.3422e-05	yes
AT3G01970	12	79	0.58	3.21	29	198	1.32	8.83	26	121	1.36	5.43	1.08667	5.82333	2.09309	0.000254338	yes
AT3G04070	4	137	0.17	4.37	15	366	0.55	12.7	6	127	0.28	4.47	0.333333	7.18	4.15732	5.49463e-06	yes
AT3G07340	42	127	1.2	3.03	46	179	1.23	4.6	38	111	1.14	2.93	1.19	3.52	1.27751	0.000217345	yes
AT3G07650	57	104	1.69	2.63	52	153	1.46	4.16	25	126	0.8	3.51	1.31667	3.43333	1.09625	0.00406916	yes
AT3G15510	27	88	0.91	2.5	49	174	1.56	5.36	20	69	0.73	2.17	1.06667	3.34333	1.34015	0.00248585	yes
AT3G18610	0	50	0	1.23	3	101	0.08		2	49	0.06	1.32	0.0466667	1.74	4.77749	3.36684e-05	yes
AT3G26630	78	291	2.77	8.67	158	552	5.27		130	279	5	9.2	4.34667	11.9167	1.15054	0.000724415	yes
AT3G29035	31	176	1.4	6.7	57	379	2.43	15.79	56	170	2.75	7.15	2.19333	9.88	1.83729	0.000124863	yes
AT3G46080	48	86	4.85	7.32	35	155	3.31	15.11	26	121	2.86	11.35	3.67333	11.26	1.27404	0.00194926	yes
AT3G46130	47	256	2.87	16.35	116	499	7.52	32.26	88	230	7.43	17.93	5.94	22.18	1.50873	0.000387945	yes
AT3G48920	3	28	0.17	1.31	13	89	0.68	4.58	12	49	0.72	2.53	0.523333	2.80667	2.0694	0.0042326	yes
AT4G01540	7	24	0.26	0.8	8	76	0.3	2.78	7	27	0.3	1	0.286667	1.52667	1.98806	0.00268533	yes
AT4G01720	36	166	1.13	4.38	52	255	1.54	7.29	34	156	1.16	4.55	1.27667	5.40667	1.80443	5.70899e-06	yes
AT4G12350	0	7	0	0.32	0	10	0	0.5	0	4	0	0.2	0	0.34	5.62035	0.00506864	yes
AT4G13620	2	14	0.09	0.53	2	26	0.08	1.07	2	17	0.1	0.71	0.09	0.77	2.72609	0.00129382	yes
AT5G06839	7	41	0.21	1.01	17	68	0.47	1.89	10	44	0.36	1.3	0.346667	1.4	1.74008	0.00147544	yes
AT5G07100	59	300	3.42	13.68	76	472	3.86	20.3	102	266	5.68	12.56	4.32	15.5133	1.64514	0.000124061	yes
AT5G13330	27	133	1.15	4.77	39	214	1.56	8.38	24	138	1.11	5.47	1.27333	6.20667	1.99394	5.97689e-06	yes
AT5G18270	5	42	0.21	1.4	5	90	0.19	3.27	11	29	0.47	1.13	0.29	1.93333	2.37741	0.00180731	yes
AT5G29000	46	125	1.76	4.04	112	306	4.11	10.88	54	164	2.26	5.78	2.71	6.9	1.05007	0.0046679	yes
AT5G39610	55	311	2.78	13.2	71	364	3.37	16.99	46	252	2.52	11.82	2.89	14.0033	2.01553	1.03176e-06	yes
AT5G39760	94	221	3.99	7.89	90	264	3.59	10.29	70	209	3.22	8.24	3.6	8.80667	1.02355	0.000349619	yes
AT5G39850	52	189	3.54	10.82	58	323	3.7		38	198	2.81	12.51	3.35	14.6467	1.81154	4.34032e-06	yes
AT5G40420	0	386	0	25.97	1	30	0.07		0	203	0	15.06	0.0233333	14.4333	8.62374	0.000282608	yes
AT5G49520	49	99	1.57	2.66	77	434	2.32	12.63	53	280	1.84	8.32	1.91	7.87	1.69625	0.00143633	yes
AT5G52020	1	15	0.06	0.79	6	70	0.35	4.09	6	38	0.41	2.21	0.273333	2.36333	2.70784	0.00328218	yes
AT5G52170	32.56	132.78	0.49	1.71	16.69	108.87	0.24	1.37	18.86	109.85	0.25	1.48	0.326667	1.52	1.94542	0.000699652	yes
AT5G59780	212	903	9.02	32.27	465	1911	18.76	73.82	319	1113	14.55	43.58	14.11	49.89	1.5291	5.26051e-05	yes
AT5G61890	0	9	0	0.4	1	12	0.05	0.59	0	7	0	0.35	0.0166667	0.446667	4.01822	0.0031036	yes
AT5G65210	113	274	4.3	8.7	155.19	938.69	5.13	29.46	127	305.6	5.19	10.22	4.87333	16.1267	1.40399	0.0015609	yes
Transcription
AT1G01250	1	18	0.08	1.28	1	12	0.08	0.96	2	9	0.18	0.7	0.113333	0.98	2.78629	0.00572572	yes
AT1G03790	0	76	0	2.13	0	11	0	0.33	2	51	0.07	1.58	0.0233333	1.34667	5.59621	0.00132942	yes
AT1G13300	26	139	1.28	5.77	68	285	3.15	12.99	20	149	1.07	6.83	1.83333	8.53	1.91884	0.000272845	yes
AT1G24260	21	93	1.13	4.12	36	211	1.86	10.65	15	99	0.91	5.08	1.3	6.61667	2.0297	0.000102082	yes
AT1G29280	28	120	1.15	4.14	55	235	2.12	8.84	39	92	1.73	3.51	1.66667	5.49667	1.40051	0.000996579	yes
AT1G29860	0	7	0	0.36	0	17	0	0.98	0	5	0	0.29	0	0.543333	6.03365	0.00324393	yes
AT1G30650	40	60	1.21	1.53	30	137	0.86	3.78	26	90	0.85	2.54	0.973333	2.61667	1.09325	0.00711447	yes
AT1G36060	59	515	1.98	14.54	125	361	3.95	11.05	51	518	1.86	16.17	2.59667	13.92	2.25191	6.66358e-05	yes
AT1G52890	6	48	0.29	1.95	21	85	0.95	3.78	13	54	0.68	2.42	0.64	2.71667	1.79527	0.00192546	yes
AT1G56010	122.57	510	5.56	19.73	188	457	8.1	19.24	152	471	7.51	19.91	7.05667	19.6267	1.24933	0.000178432	yes
AT1G62300	57	251	1.47	5.44	67	330	1.63	7.71	89	240	2.49	5.75	1.86333	6.3	1.48479	0.000179222	yes
AT1G62360	53	156	1.95	4.92	59	148	2.11	4.97	33	182	1.32	6.26	1.79333	5.38333	1.37059	0.000702722	yes
AT1G64380	46	122	1.79	3.99	67	178	2.45	6.35	46	164	1.94	5.93	2.06	5.42333	1.1319	0.000437797	yes
AT1G69310	58	188	2.91	6.02	62	268	2.11	8.19	84	202	2.92	7.58	2.64667	7.26333	1.22134	0.000775708	yes
AT1G74650	6	56	0.24	1.74	18	106	0.65	3.58	14	40	0.59	1.47	0.493333	2.26333	1.93246	0.00182262	yes
AT1G77640	34	122	1.98	5.97	101	278	5.52	15.05	41	222	2.59	12	3.36333	11.0067	1.42574	0.00199329	yes
AT1G77920	51	231	1.64	6.25	92	502	2.79	14.73	85	235	2.97	7.04	2.46667	9.34	1.5968	0.000149634	yes
AT2G16720	36	91	1.91	3.97	61	220	3	10.72	36	98	2.09	4.76	2.33333	6.48333	1.14832	0.00228476	yes
AT2G25000	20	210	1.04	9.6	28	314	1.36	14.74	15	222	0.84	10.63	1.08	11.6567	3.13884	8.21889e-08	yes
AT2G28200	78	188	3.54	7.17	85	243	3.62	10.14	51	185	2.51	7.8	3.22333	8.37	1.10817	0.000236715	yes
AT2G29060	21	95	0.5	1.82	23	136	0.52	2.84	11	64	0.29	1.37	0.436667	2.01	1.97988	0.000219487	yes
AT2G35940	163.07	438.43	6.43	14.27	270.68	928	9.49	30.88	201.01	521.95	8.16	18.61	8.02667	21.2533	1.1087	0.000123864	yes
AT2G36890	11	46	0.69	2.38	16	115	0.95	6.77	20	39	1.37	2.28	1.00333	3.81	1.55069	0.00606806	yes
AT2G38250	2	43	0.07	1.33	14	52	0.49	1.75	4	39	0.16	1.34	0.24	1.47333	2.37574	0.00212214	yes
AT2G38340	1	18.1	0.06	0.93	0	28	0	1.59	1	25	0.07	1.42	0.0433333	1.31333	4.50071	0.000313556	yes
AT2G40200	4	17.02	0.23	0.81	1	17.01	0.05	0.89	2	19.03	0.12	1	0.133333	0.9	2.44303	0.0063379	yes
AT2G40340	8	39	0.33	1.35	14	78	0.57	2.79	9	59	0.43	2.29	0.443333	2.14333	2.0602	0.000366602	yes
AT2G43000	2	26	0.14	1.49	4	29	0.26	1.85	0	25	0	1.58	0.133333	1.64	3.3068	0.00147557	yes
AT2G43060	28	128	1.58	6.06	43	144	2.27	7.53	33	145	2.01	7.58	1.95333	7.05667	1.60267	0.000110838	yes
AT2G46680	95	249.93	4.16	9.13	109	544.76	4.61	21.57	107	237	5.07	9.63	4.61333	13.4433	1.22439	0.000386133	yes
AT2G47270	3	15	0.25	1.05	6	37	0.47	2.92	4	18	0.36	1.39	0.36	1.78667	1.93264	0.00584551	yes
AT3G01220	15	55	0.7	2.16	19	133.97	0.83	5.77	17.39	69	0.88	2.99	0.803333	3.64	1.82883	0.000376029	yes
AT3G01470	565	2028	25.44	76.74	919	2512	38.88	104.04	743	1987	36.26	83.09	33.5267	87.9567	1.13423	3.3422e-05	yes
AT3G01970	12	79	0.58	3.21	29	198	1.32	8.83	26	121	1.36	5.43	1.08667	5.82333	2.09309	0.000254338	yes
AT3G07340	42	127	1.2	3.03	46	179	1.23	4.6	38	111	1.14	2.93	1.19	3.52	1.27751	0.000217345	yes
AT3G07650	57	104	1.69	2.63	52	153	1.46	4.16	25	126	0.8	3.51	1.31667	3.43333	1.09625	0.00406916	yes
AT3G15510	27	88	0.91	2.5	49	174	1.56	5.36	20	69	0.73	2.17	1.06667	3.34333	1.34015	0.00248585	yes
AT3G29035	31	176	1.4	6.7	57	379	2.43	15.79	56	170	2.75	7.15	2.19333	9.88	1.83729	0.000124863	yes
AT3G46080	48	86	4.85	7.32	35	155	3.31	15.11	26	121	2.86	11.35	3.67333	11.26	1.27404	0.00194926	yes
AT3G48920	3	28	0.17	1.31	13	89	0.68	4.58	12	49	0.72	2.53	0.523333	2.80667	2.0694	0.0042326	yes
AT4G01720	36	166	1.13	4.38	52	255	1.54	7.29	34	156	1.16	4.55	1.27667	5.40667	1.80443	5.70899e-06	yes
AT4G12350	0	7	0	0.32	0	10	0	0.5	0	4	0	0.2	0	0.34	5.62035	0.00506864	yes
AT4G13620	2	14	0.09	0.53	2	26	0.08	1.07	2	17	0.1	0.71	0.09	0.77	2.72609	0.00129382	yes
AT5G06839	7	41	0.21	1.01	17	68	0.47	1.89	10	44	0.36	1.3	0.346667	1.4	1.74008	0.00147544	yes
AT5G07100	59	300	3.42	13.68	76	472	3.86	20.3	102	266	5.68	12.56	4.32	15.5133	1.64514	0.000124061	yes
AT5G13330	27	133	1.15	4.77	39	214	1.56	8.38	24	138	1.11	5.47	1.27333	6.20667	1.99394	5.97689e-06	yes
AT5G39610	55	311	2.78	13.2	71	364	3.37	16.99	46	252	2.52	11.82	2.89	14.0033	2.01553	1.03176e-06	yes
AT5G49520	49	99	1.57	2.66	77	434	2.32	12.63	53	280	1.84	8.32	1.91	7.87	1.69625	0.00143633	yes
AT5G52020	1	15	0.06	0.79	6	70	0.35	4.09	6	38	0.41	2.21	0.273333	2.36333	2.70784	0.00328218	yes
AT5G52170	32.56	132.78	0.49	1.71	16.69	108.87	0.24	1.37	18.86	109.85	0.25	1.48	0.326667	1.52	1.94542	0.000699652	yes
AT5G59780	212	903	9.02	32.27	465	1911	18.76	73.82	319	1113	14.55	43.58	14.11	49.89	1.5291	5.26051e-05	yes
AT5G61890	0	9	0	0.4	1	12	0.05	0.59	0	7	0	0.35	0.0166667	0.446667	4.01822	0.0031036	yes
AT5G65210	113	274	4.3	8.7	155.19	938.69	5.13	29.46	127	305.6	5.19	10.22	4.87333	16.1267	1.40399	0.0015609	yes
AT5G67480	463	1989	17.73	62.08	627	2624	21.42	82.09	348	1702	14.53	58.94	17.8933	67.7033	1.72318	3.95052e-07	yes
Amino acid transport and metabolism
AT1G02850	86	1116	2.61	28.69	204	2001	5.78	54.93	101	1078	3.29	30.28	3.89333	37.9667	2.99856	2.2767e-07	yes
AT1G03410	54.95	206.46	2.49	7.87	73.11	449.68	3.11	9.02	75.82	228.09	3.73	9.6	3.11	8.83	1.61982	6.91155e-05	yes
AT1G09240	133	578	6.18	22.58	115	925	5.02	39.6	105	528	5.29	22.79	5.49667	28.3233	2.0527	7.88489e-07	yes
AT1G09310	4160	19355	303.09	1187.44	6659	11014	454.96	755.9	5346	19585	423.13	1325.7	393.727	1089.68	1.29127	0.00346603	yes
AT1G10070	14.98	88.64	0.61	2.96	34.38	238.29	1.32	8.63	15	143.21	0.67	5.44	0.866667	5.67667	2.42225	5.15363e-05	yes
AT1G31820	12	94	0.39	2.54	27	178.78	0.82	5.1	29.56	88	0.7	2.63	0.636667	3.42333	1.90876	0.000534761	yes
AT1G62810	49	226	0.95	3.66	69	355	1.25	6.17	75	200	1.57	3.59	1.25667	4.47333	1.5453	7.79509e-05	yes
AT1G69870	79	389	1.94	8.03	113	714	2.62	15.88	90	288	2.4	6.58	2.32	10.1633	1.82205	1.48553e-05	yes
AT1G77380	15	78	0.49	2.13	24	156	0.74	4.63	12	62	0.42	1.88	0.55	2.88	2.06971	0.000167716	yes
AT2G23030	13	47	0.6	1.83	16	94	0.7	4	26	75	1.3	3.22	0.866667	3.01667	1.48104	0.00561469	yes
AT2G29120	33	145	0.61	2.24	44	295	0.76	4.89	28	148	0.56	2.53	0.643333	3.22	2.01732	9.10954e-06	yes
AT2G34960	18	95	0.51	2.27	22	83	0.59	2.14	21	46	0.65	1.22	0.583333	1.87667	1.45139	0.00386271	yes
AT2G37040	554	1432	11.02	23.9	907	3014	16.99	54.01	656	1526	14.12	28.19	14.0433	35.3667	1.02649	0.000187922	yes
AT3G01350	14.11	50.36	0.49	1.47	5.96	81.24	0.19	2.57	4.12	31.76	0.15	1.02	0.276667	1.68667	2.25133	0.00227901	yes
AT3G09330	1	7	0.03	0.2	1	20	0.03	0.63	0	9	0	0.29	0.02	0.373333	3.49838	0.00329433	yes
AT3G10450	70	257	2.74	8.51	126	258	4.67	9.32	88	296	3.73	10.86	3.71333	9.56333	1.13709	0.000725018	yes
AT3G21370	0	830.38	0	22.4	10.19	54.9	0.31	1.6	0	599.62	0	17.89	0.103333	13.9633	6.91652	0.000571369	yes
AT3G22460	12	73	0.88	4.97	29	90	1.99	7.66	18	66	1.43	4.45	1.43333	5.69333	1.55452	0.00114061	yes
AT3G44300	36	220	1.5	7.7	37	1234	1.45	47.17	44	273	1.99	10.57	1.64667	21.8133	3.27367	0.000179385	yes
AT3G45710	4	55	0.12	1.44	24	76	0.7	2.15	15	54	0.5	1.56	0.44	1.71667	1.70403	0.0069258	yes
AT3G54830	80	264	2.81	7.78	91	526	3.04	16.83	93	216	3.57	7.04	3.14	10.55	1.42552	0.000190053	yes
AT3G63470	22.76	88.46	0.75	2.45	35.9	90.1	1.11	2.7	24.73	73.88	0.88	2.26	0.913333	2.47	1.20019	0.00220004	yes
AT4G11290	58	122	2.85	5.05	44	196	2.03	8.9	55	124	2.93	5.67	2.60333	6.54	1.00782	0.00345876	yes
AT4G21120	1	15	0.03	0.32	3	38	0.07	0.88	1	14	0.03	0.33	0.0433333	0.51	3.19298	0.00100477	yes
AT4G32150	624	2211	30.05	89.52	1091	2148	49.37	95.42	716	1971	37.39	88.18	38.9367	91.04	1.00464	0.000278334	yes
AT4G33150	186	514	5.28	12.33	372	1170	9.87	29.81	208	550	6.42	14.5	7.19	18.88	1.08875	0.000617156	yes
AT4G34710	1737	4780	36.1	82.09	2454	8995	47.4	162.44	1764	6001	39.19	115.44	40.8967	119.99	1.28226	5.38922e-06	yes
AT4G35180	0	12.56	0	0.27	0	26.8	0	0.61	0	13	0	0.31	0	0.396667	6.89899	0.000556934	yes
AT4G36770	12.56	97.89	0.52	3.38	8.74	130.9	0.34	4.94	13	104.5	0.58	3.99	0.48	4.10333	2.81409	1.69669e-05	yes
AT4G39950	56	121.59	1.72	3.14	57	418	1.65	11.7	68	133	2.27	3.8	1.88	6.21333	1.32867	0.00535917	yes
AT5G04230	64	121	1.46	2.31	74	431	1.62	8.85	54	122	1.33	2.58	1.47	4.58	1.26722	0.00636655	yes
AT5G04950	136	710	6.34	27.84	177	988	7.76	42.45	243	683	12.29	29.59	8.79667	33.2933	1.62692	9.17894e-05	yes
AT5G07440	718	3180	25.78	95.7	1181	6693	40.29	216.69	569	3648	22.19	121.67	29.42	144.687	2.01678	1.99723e-06	yes
AT5G17380	272	834	7.98	20.53	416	1310	11.48	34.87	282	773	8.95	21.05	9.47	25.4833	1.15056	4.67111e-06	yes
AT5G23020	38	79	1.29	2.25	29	575	0.92	17.74	44	113	1.61	3.55	1.27333	7.84667	2.14291	0.00605307	yes
AT5G23810	6	32	0.21	0.9	13	105	0.43	3.18	4	53	0.14	1.67	0.26	1.91667	2.5735	0.000483381	yes
AT5G40780	16	127	0.52	3.46	34	197	1.04	6.1	20	80	0.79	2.5	0.783333	4.02	2.08348	0.000107892	yes
AT5G43780	292	966	9.44	26.22	379	1511	11.52	44.45	342	994	11.97	29.84	10.9767	33.5033	1.32148	2.63175e-06	yes
AT5G45380	25	108	0.54	1.94	54	238	1.09	4.6	49	125	1.13	2.49	0.92	3.01	1.40009	0.00132557	yes
AT5G65010	1538	5446	41.63	123.88	2414	9627	61.63	236.15	1438	5666	42.14	142.52	48.4667	167.517	1.50812	1.6824e-06	yes
Embryo development
AT1G01480	0	6	0	0.15	1	22	0.03	0.72	0	11	0	0.37	0.01	0.413333	4.43126	0.00191469	yes
AT1G02820	6	133	0.57	10.71	27	85	2.41	7.8	22	91	2.29	8.08	1.75667	8.86333	2.13337	0.00199933	yes
AT1G05510	0	114	0	7.08	1	7	0.07	0.49	0	70	0	4.8	0.0233333	4.12333	6.93694	0.00103852	yes
AT1G07090	52	224	3.34	12.11	83	129	5	7.75	55	184	3.83	10.98	4.05667	10.28	1.15898	0.00634737	yes
AT1G32560	0	87	0	6.5	2	15	0.17	1.27	0	43	0	3.54	0.0566667	3.77	5.71271	0.000728838	yes
AT1G52690	0	227	0	17.83	3	28	0.26	2.5	5	205	0.48	17.75	0.246667	12.6933	5.51402	0.000646357	yes
AT1G61560	16	59	0.48	1.25	25	91	0.7	2.23	17	42	0.55	1.15	0.576667	1.54333	1.2747	0.00393789	yes
AT2G27080	164	283	9.1	13.21	293	931	15.27	47.96	116	437	6.99	22.53	10.4533	27.9	1.06525	0.00620868	yes
AT2G35300	0	191	0	22.93	3	11	0.4	1.56	1	118	0.16	15.57	0.186667	13.3533	5.97655	0.00121398	yes
AT2G36640	2	119	0.08	3.92	3	11	0.11	0.4	1	35	0.04	1.28	0.0766667	1.86667	4.45779	0.00240674	yes
AT2G40170	0	255	0	24.85	0	9	0	1.02	0	56	0	6.01	0	10.6267	9.72759	0.00443516	yes
AT2G42560	0	172	0	4.01	0	14	0	0.35	0	71	0	1.83	0	2.06333	9.39527	0.00174907	yes
AT3G15670	8	405	0.56	23.83	4	21	0.26	1.38	18	202	1.37	13.12	0.73	12.7767	4.07108	0.00465501	yes
AT3G17520	0	221	0	9.74	6	19	0.3	0.92	0	125	0	6.08	0.1	5.58	5.63538	0.00132795	yes
AT3G26350	4	64	0.19	3.11	20	111	1.04	5.29	12	97	0.72	4.95	0.65	4.45	2.50841	0.000340947	yes
AT3G48740	227	603	10.7	23.89	214	1216	9.48	52.82	210	409	10.73	17.91	10.3033	31.54	1.25571	0.000880684	yes
AT3G52460	4	27	0.19	1.09	6	23	0.27	1.02	6	29	0.31	1.29	0.256667	1.13333	1.8954	0.0058185	yes
AT3G53040	0	222	0	6.88	0	22	0	0.74	0	123	0	4.21	0	3.94333	9.90484	0.00105081	yes
AT3G62460	76	229	5.99	6.16	74	515	4.32	16.28	66	229	4.43	9.22	4.91333	10.5533	1.66708	4.70384e-05	yes
AT4G18830	12.48	57.93	0.36	1.4	28.05	69.26	0.76	1.81	11.85	65.45	0.37	1.75	0.496667	1.65333	1.50878	0.00226414	yes
AT4G21020	0	174	0	9.25	3	4	0.18	0.24	0	101	0	5.93	0.06	5.14	6.17785	0.00291094	yes
AT4G27150	0	1858	0	175.34	0	23	0	2.51	0	695	0	72.2	0	83.35	12.7459	0.00376989	yes
AT4G28520	0	4971	0	144.68	17	202	0.55	6.43	1	3683	0.04	118.48	0.196667	89.8633	8.70919	0.000226389	yes
AT5G06760	2	259	0.17	18.03	5	9	0.39	0.71	1	152	0.09	11.66	0.216667	10.1333	5.43132	0.00199372	yes
AT5G07200	0	5	0	0.17	1	19	0.04	0.69	0	14	0	0.51	0.0133333	0.456667	4.41847	0.00225743	yes
AT5G44120	0	7249	0	219.95	59	264	2	8.7	0	3543	0	118.83	0.666667	115.827	7.39712	0.000760052	yes
Ribonucleoprotein complex
AT1G07610	137	633	22.93	89.78	296	1080	46.11	185.06	255	834	46.71	129.79	38.5833	134.877	1.45109	0.000140104	yes
AT1G28260	136	329	2.47	5.01	232	682	3.94	11.08	123	353	2.42	5.96	2.94333	7.35	1.02834	0.000326407	yes
AT1G59850	22.36	88.42	0.92	3.06	51.44	98.27	1.99	3.71	34.14	125.85	1.52	4.81	1.47667	3.86	1.16333	0.00644326	yes
AT1G64740	192.08	525.92	7.33	16.86	291.66	904.76	10.47	31.58	181.31	487.97	7.5	17.3	8.43333	21.9133	1.08472	2.47597e-05	yes
AT1G72470	31	86	0.79	1.84	60	209	1.44	4.82	32	113	0.88	2.67	1.03667	3.11	1.27747	0.00129763	yes
AT2G28815	7.26	36.8	0.63	2.67	13	47.31	1.05	3.89	5	27.17	0.47	2.18	0.716667	2.91333	1.72741	0.00342638	yes
AT2G38250	2	43	0.07	1.33	14	52	0.49	1.75	4	39	0.16	1.34	0.24	1.47333	2.37574	0.00212214	yes
AT3G27170	40.05	147.14	0.83	2.55	94.1	371.26	1.83	6.9	86.04	261.47	1.92	5.01	1.52667	4.82	1.35771	0.00229253	yes
AT4G04620	61	190	3.44	9.34	64	303	3.33	16.31	47	178	3.07	9.29	3.28	11.6467	1.50897	1.8559e-05	yes
AT4G32150	624	2211	30.05	89.52	1091	2148	49.37	95.42	716	1971	37.39	88.18	38.9367	91.04	1.00464	0.000278334	yes
AT5G05490	1	38	0.03	0.91	6	69	0.16	1.78	0	61	0	1.62	0.0633333	1.43667	4.15171	0.000253539	yes
AT5G13990	6	36	0.15	0.78	2	106	0.05	2.47	4	51	0.11	1.22	0.103333	1.49	3.44236	0.000147313	yes
AT5G25230	6.02	41	0.11	0.6	6	48.03	0.1	0.76	6.02	21.09	0.12	0.34	0.11	0.566667	2.13808	0.00170031	yes
AT5G39850	52	189	3.54	10.82	58	323	3.7	20.61	38	198	2.81	12.51	3.35	14.6467	1.81154	4.34032e-06	yes
AT5G59390	0	22	0	0.57	0	17	0	0.47	0	8	0	0.23	0	0.423333	6.81294	0.00130277	yes
AT5G60250	14	88	0.25	1.31	19	103	0.32	1.65	16	56	0.31	0.93	0.293333	1.29667	1.89254	0.000264728	yes
AT5G63760	85	252	2.56	6.88	121	452	3.69	12.77	80	219	2.88	6.3	3.04333	8.65	1.2319	6.91862e-05	yes
AT5G67480	463	1989	17.73	62.08	627	2624	21.42	82.09	348	1702	14.53	58.94	17.8933	67.7033	1.72318	3.95052e-07	yes
Chromosome organization
AT1G21310	1222.4	3127.43	46.59	100.13	1206	7010.88	43.22	244.38	1647.23	2776.28	68.01	98.28	52.6067	147.597	1.11575	0.00292797	yes
AT1G69710	8	19	0.13	0.26	8	44	0.12	0.63	2	39	0.04	0.59	0.0966667	0.493333	2.06343	0.00519233	yes
AT2G36100	9	43	1.08	5.41	17	82	5.23	11.97	19	63	7.66	10.39	4.65667	9.25667	1.59628	0.00303314	yes
AT2G39200	41	179	1.19	4.36	74	407	2.02	10.72	46	222	1.45	5.98	1.55333	7.02	1.86738	1.71943e-05	yes
AT4G20780	19	54	1.4	3.35	20	66	1.38	4.58	19	62	1.52	4.24	1.43333	4.05667	1.21958	0.0045239	yes
AT4G20780	19	54	1.4	3.35	20	66	1.38	4.58	19	62	1.52	4.24	1.43333	4.05667	1.21958	0.0045239	yes
AT4G21120	1	15	0.03	0.32	3	38	0.07	0.88	1	14	0.03	0.33	0.0433333	0.51	3.19298	0.00100477	yes
AT5G05490	1	38	0.03	0.91	6	69	0.16	1.78	0	61	0	1.62	0.0633333	1.43667	4.15171	0.000253539	yes
Cytoskeleton organization
AT1G62360	53	156	1.95	4.92	59	148	2.11	4.97	33	182	1.32	6.26	1.79333	5.38333	1.37059	0.000702722	yes
AT1G64740	192.08	525.92	7.33	16.86	291.66	904.76	10.47	31.58	181.31	487.97	7.5	17.3	8.43333	21.9133	1.08472	2.47597e-05	yes
AT1G69710	8	19	0.13	0.26	8	44	0.12	0.63	2	39	0.04	0.59	0.0966667	0.493333	2.06343	0.00519233	yes
AT2G16700	54	193	3.87	10.84	86	477	5.11	29.54	78	306	5.87	20.56	4.95	20.3133	1.6844	8.08783e-05	yes
AT4G04620	61	190	3.44	9.34	64	303	3.33	16.31	47	178	3.07	9.29	3.28	11.6467	1.50897	1.8559e-05	yes
AT4G18830	12.48	57.93	0.36	1.4	28.05	69.26	0.76	1.81	11.85	65.45	0.37	1.75	0.496667	1.65333	1.50878	0.00226414	yes
AT4G20780	19	54	1.4	3.35	20	66	1.38	4.58	19	62	1.52	4.24	1.43333	4.05667	1.21958	0.0045239	yes
AT5G18360	13	49	0.25	0.79	22	82	0.4	1.41	11	35	0.23	0.62	0.293333	0.94	1.40532	0.00437122	yes
Circadian rhythm
AT1G68050	56	235	1.56	5.49	98	349	2.57	8.81	110	251	3.32	6.49	2.48333	6.93	1.20633	0.00101454	yes
AT2G40080	6	30	0.8	3.37	12	45	1.49	5.93	6	22	0.87	2.71	1.05333	4.00333	1.57826	0.00674698	yes
AT3G07650	57	104	1.69	2.63	52	153	1.46	4.16	25	126	0.8	3.51	1.31667	3.43333	1.09625	0.00406916	yes
AT3G14620	152	697	12.54	52.99	232	797	18.15	38.45	173	644	17.56	47.26	16.0833	46.2333	1.53317	1.94948e-06	yes
AT5G24470	244	640	8.34	18.67	174	1342	5.63	42.05	279	543	9.95	16.61	7.97333	25.7767	1.31033	0.00176786	yes
AT5G64120	112	809	5.5	33.39	142	1852	6.55	83.93	138	814	7.35	37.12	6.46667	51.48	2.6407	8.73124e-07	yes
Vegetative to reproductive phase transition of meristem
AT2G27550	5	9	0.36	0.55	3	53	0.2	3.61	2	24	0.16	1.61	0.24	1.92333	2.52957	0.00568031	up
AT4G02940	132	277	3.29	5.79	117	622	2.74	14.01	107	254	2.88	5.87	2.97	8.55667	1.18249	0.00076115	up
AT5G10140	54.93	513.85	3.73	29.38	60	529.99	3.82	33.77	55	358	4.06	22.61	3.87	28.5867	2.61812	4.87739e-07	up

## Sheet: down regulation
Table S2. Differentially expressed genes between WT and emb1579 mutant
	Biological repeat one				Biological repeat two				Biological repeat three
Gene ID	WT_count	emb1579_count	WT_fpkm	emb1579_fpkm	WT_count	emb1579_count	WT_fpkm	emb1579_fpkm	WT_count	emb1579_count	WT_fpkm	emb1579_fpkm	WT_fpkm	emb1579_fpkm	log2(emb1579/WT)	p-value	significant
Cell division and differentiation
AT1G02800	158	72	5.37	2.06	187	60	5.98	1.86	105	79	3.87	2.49	5.07333	2.13667	-1.45716	0.000428956	yes
AT1G08560	1698.15	732.69	77.01	29.06	1805.37	1268.66	79.37	55.16	1149.38	1096.41	57.86	48.05	71.4133	44.09	-1.01595	0.000189161	yes
AT1G20610	457	206.5	13.87	5.26	661	390	18.87	10.75	302	306	9.92	8.62	14.22	8.21	-1.06217	0.000358293	yes
AT1G34245	128	61	11.89	4.8	136	86	11.87	7.66	131	93	13.26	8.06	12.34	6.84	-1.14997	0.000932768	yes
AT1G50240	633.81	323.13	7.73	3.24	814.9	495.08	9.37	5.36	454.37	424.82	5.97	4.79	7.69	4.46333	-1.02258	5.7686e-05	yes
AT1G66100	232	177	16.83	10.81	336	152	22.86	10.39	294	105	23.17	7.08	20.9533	9.42667	-1.39916	0.000242592	yes
AT1G76540	608	283	29.18	11.42	802	523	36.16	23.15	530	467	27.58	20.82	30.9733	18.4633	-1.03285	0.000142961	yes
AT1G80370	334	168	11.31	4.78	407	266	12.96	8.21	234	182	8.58	5.72	10.95	6.23667	-1.08856	3.02508e-05	yes
AT2G17620	159	47	6.03	1.5	170	140	6.07	4.86	101	99	4.15	3.49	5.41667	3.28333	-1.04879	0.00540464	yes
AT2G20750	85	70	3.72	2.6	115	64	4.73	2.63	105	48	5.02	1.97	4.49	2.4	-1.15914	0.00175388	yes
AT2G22810	7	2	0.25	0.06	18	4	0.61	0.13	22	2	0.86	0.07	0.573333	0.0866667	-2.96206	0.0020548	yes
AT2G35020	511	238	23.93	9.3	698	396	29.96	15.28	400	339	20.47	14.49	24.7867	13.0233	-1.13777	3.24286e-05	yes
AT2G38110	154	70	4.19	1.6	213	133	5.45	3.28	203	148	5.97	3.74	5.20333	2.87333	-1.13508	0.0024993	yes
AT2G39705	150	101	6.6	3.73	184	88	7.61	3.56	116	96	5.53	3.92	6.58	3.73667	-1.0365	0.00137538	yes
AT2G44190	165.96	66	4.94	1.6	197.99	120.39	5.56	3.15	105	107	3.44	2.76	4.64667	2.50333	-1.09168	0.00102776	yes
AT3G52910	375	212	15.07	7.16	502	270	18.97	9.94	346	234	15.07	8.73	16.37	8.61	-1.18222	5.23364e-06	yes
AT3G63430	71	41	1.95	0.96	101	80	2.61	2.01	72	44	2.13	1.13	2.23	1.36667	-1.01979	0.0020808	yes
AT4G03270	140.95	68.37	5.69	2.4	169.45	97.56	6.27	3.61	136.76	63.01	6.01	2.38	5.99	2.79667	-1.40808	2.37573e-05	yes
AT4G04900	37	9	2.15	0.44	21	12	2.35	1.66	17	5	1.76	0.27	2.08667	0.79	-1.9847	0.00505015	yes
AT4G33260	1063.72	466.69	33.64	12.39	1242.83	759.92	36.98	21.86	859.61	703.94	29.44	20.68	33.3533	18.31	-1.13701	3.75026e-05	yes
AT5G13840	1365.01	641.36	48	19.04	1851.2	873.39	60.91	27.01	981.91	823.26	37.73	27.14	48.88	24.3967	-1.23452	2.35627e-05	yes
AT5G53200	20	3	1.65	0.21	25	11	1.93	0.86	22	7	1.98	0.54	1.85333	0.536667	-2.13255	0.00282131	yes
AT5G56580	215	96	9.65	3.62	230	159	9.7	6.72	173	158	8.41	6.58	9.25333	5.64	-1.00933	0.000757457	yes
AT5G60870	142	42	6	1.49	147	88	5.84	3.43	101	66	4.61	2.59	5.48333	2.50333	-1.44163	0.000164922	yes
AT5G66320	600	405	21.55	12.27	791	264	26.82	8.63	616	518	23.97	17.23	24.1133	12.71	-1.10742	0.00558331	yes
DNA and RNA binding
AT1G31310	289	153	11.46	5.11	290	148	11.09	5.41	160	162	6.98	6.04	9.84333	5.52	-1.05718	0.00151804	yes
AT1G56170	35.65	31.28	2.22	1.64	70.56	33.27	4.1	1.93	48.23	27.85	3.26	1.61	3.19333	1.72667	-1.12986	0.00691895	yes
AT1G69490	228	91	12.21	4.1	271	110	13.63	5.46	97	93	5.63	4.63	10.49	4.73	-1.3979	0.000743804	yes
AT1G72210	101	34	3.44	0.91	78	60	2.44	1.55	84	46	2.92	1.44	2.93333	1.3	-1.38158	0.000848531	yes
AT2G12170	87	59	7.02	3.5	106	48	7.95	3.41	64	44	6.66	3.55	7.21	3.48667	-1.14481	0.00279869	yes
AT2G38470	2855	1010	85.79	25.49	2956	2277	83.59	62.16	2225	1384	72.39	38.63	80.59	42.0933	-1.26172	4.63596e-05	yes
AT2G41340	371	137	16.28	4.86	419	229	16.52	8.83	245	205	11.12	8.08	14.64	7.25667	-1.2762	6.34575e-05	yes
AT2G44840	66	14	4.11	0.73	52	21	3.04	1.22	72	38	4.87	2.2	4.00667	1.38333	-1.81326	0.0035452	yes
AT3G06160	33	13	1.94	0.54	59	14	2.77	0.96	57	18	3.65	1.14	2.78667	0.88	-2.12555	0.00060473	yes
AT3G10040	262	87	7.75	2.19	249	119	6.9	3.27	111	70	3.6	1.91	6.08333	2.45667	-1.593	0.000264248	yes
AT3G15680	437	272	23.42	12.26	508	214	25.57	10.63	326	303	18.95	15.09	22.6467	12.66	-1.0514	0.00174713	yes
AT3G25980	672	287	44.49	15.86	795	435	49.15	27.05	539	448	38.42	27.29	44.02	23.4	-1.18987	6.07213e-05	yes
AT3G45610	92	44	5.12	2.06	111	65	5.8	3.36	63	56	3.8	2.89	4.90667	2.77	-1.0983	0.00131365	yes
AT3G48900	156	91	7.2	3.04	183	114	6.21	5.19	98	70	5.06	3.71	6.15667	3.98	-1.08192	0.000673153	yes
AT3G50060	1391	913	50.61	27.91	1332	889	45.59	29.54	1140	750	44.93	25.35	47.0433	27.6	-1.015	0.000256591	yes
AT3G63450	242	121	7.14	3.03	299	195	8.53	5.33	228	173	7.15	4.85	7.60667	4.40333	-1.0829	8.12897e-05	yes
AT5G07030	758	385	24.63	10.51	932	299	28.49	8.84	748	541	26.32	16.33	26.48	11.8933	-1.35696	0.000968231	yes
AT5G25475	186.47	113	11.14	5.68	255	138.38	14.28	7.66	178	151	11.46	8.38	12.2933	7.24	-1.01963	0.000405373	yes
AT5G38140	495.9	312.67	23.85	12.08	765.14	446.22	33.36	13.55	432.87	309.24	22.13	13.45	26.4467	13.0267	-1.07479	9.03033e-06	yes
AT5G53200	20	3	1.65	0.21	25	11	1.93	0.86	22	7	1.98	0.54	1.85333	0.536667	-2.13255	0.00282131	yes
AT5G56840	42	13	2.58	0.67	60	20	3.45	1.14	20	12	1.33	0.68	2.45333	0.83	-1.82576	0.00177829	yes
AT5G62020	278	154	9.89	4.6	271	205	9.06	6.65	237	127	9.13	4.19	9.36	5.14667	-1.14505	6.74868e-05	yes
AT5G65070	104	68	8.27	4.15	102	70	7.02	4.76	93	59	7.7	3.92	7.66333	4.27667	-1.02644	0.00195137	yes
AT5G65080	99	32	12.07	4.87	165	29	13.09	6	97	31	10.2	3.73	11.7867	4.86667	-2.34049	1.13802e-05	yes
AT5G66320	600	405	21.55	12.27	791	264	26.82	8.63	616	518	23.97	17.23	24.1133	12.71	-1.10742	0.00558331	yes
Carbohydrate transport and metabolism
AT1G02800	158	72	5.37	2.06	187	60	5.98	1.86	105	79	3.87	2.49	5.07333	2.13667	-1.45716	0.000428956	yes
AT1G09420	489	211.88	13.67	4.97	587	335	15.42	8.48	370	237	11.2	6.16	13.43	6.53667	-1.31352	1.82103e-06	yes
AT1G10640	225	127	6.42	3.04	345	223	9.26	5.77	249	162	7.69	4.29	7.79	4.36667	-1.11315	4.14044e-05	yes
AT1G14250	32	26	1	0.69	58	23	1.71	0.66	50	23	1.7	0.67	1.47	0.673333	-1.35026	0.00534357	yes
AT1G60590	240	165	6.7	3.87	341	182	8.96	4.61	239	144	7.22	3.73	7.62667	4.07	-1.14497	3.39758e-05	yes
AT2G20750	85	70	3.72	2.6	115	64	4.73	2.63	105	48	5.02	1.97	4.49	2.4	-1.15914	0.00175388	yes
AT2G35020	511	238	23.93	9.3	698	396	29.96	15.28	400	339	20.47	14.49	24.7867	13.0233	-1.13777	3.24286e-05	yes
AT2G39705	150	101	6.6	3.73	184	88	7.61	3.56	116	96	5.53	3.92	6.58	3.73667	-1.0365	0.00137538	yes
AT3G46370	76	53	1.66	0.94	108	48	2.22	0.92	122	30	2.89	0.61	2.25667	0.823333	-1.65783	0.000734143	yes
AT3G51450	59	38	3.01	1.63	82	43	3.93	2.03	48	39	2.66	1.85	3.2	1.83667	-1.04499	0.00392355	yes
AT3G57787	10.7	0	4.57	0	9.89	0	3.86	0	7.36	0	3.5	0	3.97667	0	-6.47909	0.00084896	yes
AT3G61490	288	153	10.14	4.59	346	203	11.21	6.43	176	152	6.65	5.08	9.33333	5.36667	-1.07834	0.00016333	yes
AT4G04750	70	49	2.51	1.47	91	62	2.88	1.97	99	37	3.76	1.21	3.05	1.55	-1.26846	0.00136874	yes
AT4G25980	50.37	13.34	3.77	0.84	46.54	9.22	3.28	0.65	37.07	23.57	3.02	1.63	3.35667	1.04	-1.90125	0.00358529	yes
AT4G28250	501	307	19.31	10.61	647	306	23.93	10.71	501	260	21.44	9.57	21.56	10.2967	-1.32236	1.18245e-05	yes
AT4G38660	541	313	25.55	11.68	687	356	28.43	12.31	447	376	20.94	15.17	24.9733	13.0533	-1.07212	7.14569e-05	yes
AT5G06245	8.79	1.4	4.38	0.6	20.05	3.58	9.09	2.25	14.66	1.73	8.14	0.81	7.20333	1.22	-3.05916	0.00100146	yes
AT5G13740	709	385	18.08	8.05	966	547	23.36	14.55	659	460	18.4	10.97	19.9467	11.19	-1.16131	2.4156e-06	yes
AT5G17530	585	192.43	16.66	4.57	741.17	468.89	19.94	12	473.8	205.79	14.61	5.37	17.07	7.31333	-1.53445	2.60214e-05	yes
AT5G24420	136	102	6.81	4.29	179	94	8.42	4.35	150	97	8.14	4.51	7.79	4.38333	-1.06471	0.000865992	yes
AT5G55180	1055	446	34.02	12.07	1159	739	35.21	21.67	750	668	26.19	20.08	31.8067	17.94	-1.1014	7.70704e-05	yes
Ribonucleoprotein complex
AT1G03780	704	324	15.64	6.06	832	623	17.43	12.48	549	441	13.19	9.09	15.42	9.21	-1.03227	3.69219e-05	yes
AT1G08560	1698.15	732.69	77.01	29.06	1805.37	1268.66	79.37	55.16	1149.38	1096.41	57.86	48.05	71.4133	44.09	-1.01595	0.000189161	yes
AT1G23935	85	30	1.16	0.33	107	74	1.36	0.9	76	29	1.11	0.36	1.21	0.53	-1.49659	0.000574907	yes
AT1G45474	2293	944	185.12	62.98	2991	1006	217.71	74.57	2030	841	193.62	60.76	198.817	66.1033	-1.7881	3.9501e-07	yes
AT1G56170	35.65	31.28	2.22	1.64	70.56	33.27	4.1	1.93	48.23	27.85	3.26	1.61	3.19333	1.72667	-1.12986	0.00691895	yes
AT1G61280	42	12	5.09	0.86	43	21	4.87	2.44	16	9	1.99	1.01	3.98333	1.43667	-1.6932	0.00539971	yes
AT1G76540	608	283	29.18	11.42	802	523	36.16	23.15	530	467	27.58	20.82	30.9733	18.4633	-1.03285	0.000142961	yes
AT2G41340	371	137	16.28	4.86	419	229	16.52	8.83	245	205	11.12	8.08	14.64	7.25667	-1.2762	6.34575e-05	yes
AT2G44190	165.96	66	4.94	1.6	197.99	120.39	5.56	3.15	105	107	3.44	2.76	4.64667	2.50333	-1.09168	0.00102776	yes
AT2G45490	124	59	7.32	2.93	210	131	11.61	7.19	109	72	6.98	3.94	8.63667	4.68667	-1.19506	0.000485673	yes
AT3G05330	377	221	9.4	4.63	515	323	12.09	7.29	355	281	9.58	6.51	10.3567	6.14333	-1.01239	2.31069e-05	yes
AT3G23670	506	205	8.09	2.9	692	617	10.37	7.96	454	325	7.75	4.86	8.73667	5.24	-1.00884	0.00141113	yes
AT3G63480	117.24	11	4.21	0.34	151	57	5.18	1.85	92.61	39	3.61	1.33	4.33333	1.17333	-2.21911	0.000343125	yes
AT4G26660	487	246	10.28	4.36	558	485	11.09	9.23	376	250	8.58	4.9	9.98333	6.16333	-1.00111	0.000100678	yes
AT4G38950	1695	647	32.98	10.78	2291	1126	42.29	18.98	1382	759	29.22	13.85	34.83	14.5367	-1.51631	4.68579e-07	yes
AT5G15510	397	184	12.87	5.03	480	293	14.66	8.67	263	225	9.21	6.78	12.2467	6.82667	-1.11748	4.50067e-05	yes
AT5G15530	848	503	34.57	17.23	1150	715	44.08	26.72	776	486	34.28	18.41	37.6433	20.7867	-1.12918	9.85264e-07	yes
AT5G38140	495.9	312.67	23.85	12.08	765.14	446.22	33.36	13.55	432.87	309.24	22.13	13.45	26.4467	13.0267	-1.07479	9.03033e-06	yes
AT5G55520	617.82	293.95	10.14	3.83	879.03	515.83	13.45	7.44	504.49	416.94	8.47	6.02	10.6867	5.76333	-1.12295	2.71167e-05	yes
AT5G66320	600	405	21.55	12.27	791	264	26.82	8.63	616	518	23.97	17.23	24.1133	12.71	-1.10742	0.00558331	yes
Cytoskeleton organization
AT1G03780	704	324	15.64	6.06	832	623	17.43	12.48	549	441	13.19	9.09	15.42	9.21	-1.03227	3.69219e-05	yes
AT1G15550	103	45	4.89	1.83	62	57	2.81	2.53	77	39	3.62	1.59	3.77333	1.98333	-1.25125	0.0037241	yes
AT1G20400	8	0	0.13	0	11	2	0.16	0.03	13	0	0.22	0	0.17	0.01	-4.23749	0.00172043	yes
AT1G50240	633.81	323.13	7.73	3.24	814.9	495.08	9.37	5.36	454.37	424.82	5.97	4.79	7.69	4.46333	-1.02258	5.7686e-05	yes
AT1G72910	324.17	147	11.86	4.54	365.72	236	12.28	7.93	335.43	175.62	13.03	5.98	12.39	6.15	-1.32969	7.66605e-06	yes
AT1G72920	307	224	17.04	10.46	334	253	17.41	13.03	350	195	21.08	10.05	18.51	11.18	-1.00139	0.000324569	yes
AT2G07805	17.52	2.13	20.39	2.2	21.84	6.33	22.52	11.66	8.13	3.89	10.71	4.27	17.8733	6.04333	-2.33121	0.0036575	yes
AT2G44190	165.96	66	4.94	1.6	197.99	120.39	5.56	3.15	105	107	3.44	2.76	4.64667	2.50333	-1.09168	0.00102776	yes
AT2G45490	124	59	7.32	2.93	210	131	11.61	7.19	109	72	6.98	3.94	8.63667	4.68667	-1.19506	0.000485673	yes
AT3G05330	377	221	9.4	4.63	515	323	12.09	7.29	355	281	9.58	6.51	10.3567	6.14333	-1.01239	2.31069e-05	yes
AT3G23670	506	205	8.09	2.9	692	617	10.37	7.96	454	325	7.75	4.86	8.73667	5.24	-1.00884	0.00141113	yes
AT3G63480	117.24	11	4.21	0.34	151	57	5.18	1.85	92.61	39	3.61	1.33	4.33333	1.17333	-2.21911	0.000343125	yes
AT4G26660	487	246	10.28	4.36	558	485	11.09	9.23	376	250	8.58	4.9	9.98333	6.16333	-1.00111	0.000100678	yes
AT4G38950	1695	647	32.98	10.78	2291	1126	42.29	18.98	1382	759	29.22	13.85	34.83	14.5367	-1.51631	4.68579e-07	yes
AT5G56580	215	96	9.65	3.62	230	159	9.7	6.72	173	158	8.41	6.58	9.25333	5.64	-1.00933	0.000757457	yes
AT5G60870	142	42	6	1.49	147	88	5.84	3.43	101	66	4.61	2.59	5.48333	2.50333	-1.44163	0.000164922	yes
Transcription
AT1G31310	289	153	11.46	5.11	290	148	11.09	5.41	160	162	6.98	6.04	9.84333	5.52	-1.05718	0.00151804	yes
AT1G56170	35.65	31.28	2.22	1.64	70.56	33.27	4.1	1.93	48.23	27.85	3.26	1.61	3.19333	1.72667	-1.12986	0.00691895	yes
AT1G69490	228	91	12.21	4.1	271	110	13.63	5.46	97	93	5.63	4.63	10.49	4.73	-1.3979	0.000743804	yes
AT1G72210	101	34	3.44	0.91	78	60	2.44	1.55	84	46	2.92	1.44	2.93333	1.3	-1.38158	0.000848531	yes
AT2G38470	2855	1010	85.79	25.49	2956	2277	83.59	62.16	2225	1384	72.39	38.63	80.59	42.0933	-1.26172	4.63596e-05	yes
AT2G44840	66	14	4.11	0.73	52	21	3.04	1.22	72	38	4.87	2.2	4.00667	1.38333	-1.81326	0.0035452	yes
AT3G10040	262	87	7.75	2.19	249	119	6.9	3.27	111	70	3.6	1.91	6.08333	2.45667	-1.593	0.000264248	yes
AT3G45610	92	44	5.12	2.06	111	65	5.8	3.36	63	56	3.8	2.89	4.90667	2.77	-1.0983	0.00131365	yes
AT3G50060	1391	913	50.61	27.91	1332	889	45.59	29.54	1140	750	44.93	25.35	47.0433	27.6	-1.015	0.000256591	yes
AT5G38140	495.9	312.67	23.85	12.08	765.14	446.22	33.36	13.55	432.87	309.24	22.13	13.45	26.4467	13.0267	-1.07479	9.03033e-06	yes
AT5G53200	20	3	1.65	0.21	25	11	1.93	0.86	22	7	1.98	0.54	1.85333	0.536667	-2.13255	0.00282131	yes
AT5G56840	42	13	2.58	0.67	60	20	3.45	1.14	20	12	1.33	0.68	2.45333	0.83	-1.82576	0.00177829	yes
AT5G62020	278	154	9.89	4.6	271	205	9.06	6.65	237	127	9.13	4.19	9.36	5.14667	-1.14505	6.74868e-05	yes
AT5G65080	99	32	12.07	4.87	165	29	13.09	6	97	31	10.2	3.73	11.7867	4.86667	-2.34049	1.13802e-05	yes
AT5G66320	600	405	21.55	12.27	791	264	26.82	8.63	616	518	23.97	17.23	24.1133	12.71	-1.10742	0.00558331	yes
Chromosome organization
AT2G45490	124	59	7.32	2.93	210	131	11.61	7.19	109	72	6.98	3.94	8.63667	4.68667	-1.19506	0.000485673	yes
AT3G06730	1117	611	81.94	37.75	1385	597	95.28	41.27	1002	920	79.86	62.7	85.6933	47.24	-1.09074	0.00140454	yes
AT3G14190	461	282	24.83	13.06	566	340	28.93	16.08	383	309	22.78	15.49	25.5133	14.8767	-1.00451	3.04454e-05	yes
AT5G13840	1365.01	641.36	48	19.04	1851.2	873.39	60.91	27.01	981.91	823.26	37.73	27.14	48.88	24.3967	-1.23452	2.35627e-05	yes
AT5G60870	142	42	6	1.49	147	88	5.84	3.43	101	66	4.61	2.59	5.48333	2.50333	-1.44163	0.000164922	yes
Amino acid transport and metabolism
AT1G69040	1340	854	41.73	22.34	1816	1155	53.21	32.71	1192	888	40.2	25.68	45.0467	26.91	-1.00031	4.15273e-06	yes
AT2G22810	7	2	0.25	0.06	18	4	0.61	0.13	22	2	0.86	0.07	0.573333	0.0866667	-2.96206	0.0020548	yes
AT3G28760	223	77	9.35	2.71	278	165	10.96	6.38	207	94	9.4	3.66	9.90333	4.25	-1.54099	1.05596e-05	yes
AT4G35640	56	30	2.18	0.98	85	62	3.11	2.21	83	42	3.5	1.52	2.93	1.57	-1.20757	0.00260729	yes
AT5G20980	229.82	90.94	4.86	1.57	256.85	209.43	5.11	3.9	156.36	107.13	3.58	2.02	4.51667	2.49667	-1.12675	0.000424441	yes
Embryo development
AT1G50240	633.81	323.13	7.73	3.24	814.9	495.08	9.37	5.36	454.37	424.82	5.97	4.79	7.69	4.46333	-1.02258	5.7686e-05	yes
AT2G35020	511	238	23.93	9.3	698	396	29.96	15.28	400	339	20.47	14.49	24.7867	13.0233	-1.13777	3.24286e-05	yes
