# Supplementary material for: Phase separation of Arabidopsis EMB1579 controls transcription, mRNA splicing, and development
Source: PLoS Biol. 2020 Jul 21;18(7):e3000782. doi: 10.1371/journal.pbio.3000782 (PMC7413564; doi:10.1371/journal.pbio.3000782)
Supplement: S3 Table — emb1579, embryo defective 1579; RNA-seq, RNA sequencing; WT, wild type. (XLS) [file pbio.3000782.s018.xls]

## Sheet: A3SS
Table S3. Differentially spliced genes between WT and emb1579 based on RNA-seq.
GeneID	chr	strand	longExonStart_0base	longExonEnd	shortES	shortEE	flankingES	flankingEE	pvalue	significant	description	go
AT1G59840	1	+	22027758	22027829	22027800	22027829	22027494	22027676	2.30581e-08	yes	Protein COFACTOR ASSEMBLY OF COMPLEX C SUBUNIT B CCB4, chloroplastic [Source:UniProtKB/Swiss-Prot;Acc:Q6NQK9]	GO:0009535(cellular_component:chloroplast thylakoid membrane); GO:0009579(cellular_component:thylakoid); GO:0009536(cellular_component:plastid); GO:0016021(cellular_component:integral component of membrane); GO:0016020(cellular_component:membrane); GO:0010190(biological_process:cytochrome b6f complex assembly); GO:0009507(cellular_component:chloroplast)
AT1G02850	1	+	631927	632043	632008	632043	631602	631858	2.2767e-07	yes	Beta-glucosidase 11 [Source:UniProtKB/Swiss-Prot;Acc:B3H5Q1]	GO:0005975(biological_process:carbohydrate metabolic process); GO:0004553(molecular_function:hydrolase activity, hydrolyzing O-glycosyl compounds)
AT1G09420	1	-	3039246	3039449	3039246	3039443	3039549	3039670	1.82103e-06	yes	Glucose-6-phosphate 1-dehydrogenase [Source:UniProtKB/TrEMBL;Acc:F4I0Y8]	GO:0050661(molecular_function:NADP binding); GO:0005975(biological_process:carbohydrate metabolic process); GO:0004345(molecular_function:glucose-6-phosphate dehydrogenase activity); GO:0006098(biological_process:pentose-phosphate shunt); GO:0006006(biological_process:glucose metabolic process); GO:0009507(cellular_component:chloroplast); GO:0055114(biological_process:oxidation-reduction process)…
AT5G52070	5	+	21163578	21163968	21163726	21163968	21162095	21162208	2.67184e-06	yes	Agenet domain-containing protein [Source:UniProtKB/TrEMBL;Acc:Q8RXR3]
AT2G05520	2	+	2026670	2027117	2026712	2027117	2026523	2026610	7.97886e-06	yes	Glycine-rich protein 3 [Source:UniProtKB/Swiss-Prot;Acc:Q9SL15]	GO:0009826(biological_process:unidimensional cell growth); GO:0009751(biological_process:response to salicylic acid); GO:0048364(biological_process:root development); GO:0009723(biological_process:response to ethylene); GO:0008361(biological_process:regulation of cell size); GO:0005576(cellular_component:extracellular region); GO:0005515(molecular_function:protein binding); GO:0009269(biological_…
AT2G28305	2	+	12083487	12084129	12083985	12084129	12083284	12083384	1.32809e-05	yes	Cytokinin riboside 5'-monophosphate phosphoribohydrolase [Source:UniProtKB/TrEMBL;Acc:A0A178VS96]	GO:0005737(cellular_component:cytoplasm); GO:0016787(molecular_function:hydrolase activity); GO:0005634(cellular_component:nucleus); GO:0016799(molecular_function:hydrolase activity, hydrolyzing N-glycosyl compounds); GO:0009691(biological_process:cytokinin biosynthetic process); GO:0005829(cellular_component:cytosol)
AT4G03270	4	-	1433139	1433235	1433139	1433232	1433308	1433392	2.37573e-05	yes	Putative cyclin-D6-1 [Source:UniProtKB/Swiss-Prot;Acc:Q9ZR04]	GO:0051301(biological_process:cell division); GO:0005634(cellular_component:nucleus); GO:0007049(biological_process:cell cycle); GO:0005515(molecular_function:protein binding); GO:0051726(biological_process:regulation of cell cycle)
AT1G10657	1	+	3531192	3531342	3531264	3531342	3530821	3530927	3.00363e-05	yes	Putative uncharacterized protein [Source:UniProtKB/TrEMBL;Acc:Q0WR17]	GO:0016021(cellular_component:integral component of membrane)
AT3G20930	3	+	7333426	7333548	7333441	7333548	7333281	7333350	3.11221e-05	yes	RNA-binding (RRM/RBD/RNP motifs) family protein [Source:UniProtKB/TrEMBL;Acc:A0A1I9LPX6]	GO:0003723(molecular_function:RNA binding); GO:0003676(molecular_function:nucleic acid binding); GO:0000166(molecular_function:nucleotide binding)
AT1G09023	1	+	25922422	25923554	25922669	25923554	25921324	25921805	3.39392e-05	yes		GO:0016567(biological_process:protein ubiquitination); GO:0004842(molecular_function:ubiquitin-protein transferase activity)
AT1G62790	1	+	23253383	23253743	23253386	23253743	23252895	23252943	4.21181e-05	yes	At1g62790 [Source:UniProtKB/TrEMBL;Acc:Q6NLF7]
AT4G32650	4	-	15751689	15751836	15751689	15751833	15751933	15752012	4.86913e-05	yes	KC1 [Source:UniProtKB/TrEMBL;Acc:A0A178UVX9]	GO:0071805(biological_process:potassium ion transmembrane transport); GO:0006813(biological_process:potassium ion transport); GO:0016021(cellular_component:integral component of membrane); GO:0016020(cellular_component:membrane); GO:0055085(biological_process:transmembrane transport); GO:0034220(biological_process:ion transmembrane transport); GO:0005249(molecular_function:voltage-gated potassium…
AT4G23800	4	+	12392066	12392152	12392084	12392152	12391807	12391978	5.768e-05	yes	High mobility group B protein 6 [Source:UniProtKB/Swiss-Prot;Acc:Q9SUP7]	GO:0003700(molecular_function:transcription factor activity, sequence-specific DNA binding); GO:0006355(biological_process:regulation of transcription, DNA-templated); GO:0005634(cellular_component:nucleus); GO:0003677(molecular_function:DNA binding)
AT2G41340	2	+	17230298	17231051	17230316	17231051	17230107	17230221	6.34575e-05	yes	DNA-directed RNA polymerases IV and V subunit 5B [Source:UniProtKB/Swiss-Prot;Acc:Q9ZVB9]	GO:0000419(cellular_component:DNA-directed RNA polymerase V complex); GO:0000418(cellular_component:DNA-directed RNA polymerase IV complex); GO:0005634(cellular_component:nucleus); GO:0006351(biological_process:transcription, DNA-templated); GO:0003677(molecular_function:DNA binding); GO:0003899(molecular_function:DNA-directed RNA polymerase activity)
AT4G23050	4	+	12081191	12081317	12081194	12081317	12080649	12081082	6.7907e-05	yes	PAS domain-containing protein tyrosine kinase family protein [Source:UniProtKB/TrEMBL;Acc:O82754]	GO:0006468(biological_process:protein phosphorylation); GO:0006355(biological_process:regulation of transcription, DNA-templated); GO:0016310(biological_process:phosphorylation); GO:0016301(molecular_function:kinase activity); GO:0004674(molecular_function:protein serine/threonine kinase activity); GO:0004672(molecular_function:protein kinase activity); GO:0005524(molecular_function:ATP binding)
AT3G50240	3	-	18625913	18626023	18625913	18626008	18626112	18626203	7.38103e-05	yes	Kinesin-like protein KIN-4B [Source:UniProtKB/Swiss-Prot;Acc:Q94LW7]	GO:0008017(molecular_function:microtubule binding); GO:0007018(biological_process:microtubule-based movement); GO:0000166(molecular_function:nucleotide binding); GO:0005524(molecular_function:ATP binding); GO:0003774(molecular_function:motor activity); GO:0003777(molecular_function:microtubule motor activity)
AT2G39690	2	+	16542761	16542872	16542764	16542872	16542599	16542683	7.78595e-05	yes	Protein of unknown function, DUF547 [Source:TAIR;Acc:AT2G39690]
AT3G57470	3	-	21269732	21269833	21269732	21269825	21269935	21270022	9.73179e-05	yes	Insulin-degrading enzyme-like 2 [Source:UniProtKB/Swiss-Prot;Acc:F4J3D9]	GO:0005575(cellular_component:cellular_component); GO:0006508(biological_process:proteolysis); GO:0046872(molecular_function:metal ion binding); GO:0004222(molecular_function:metalloendopeptidase activity); GO:0003824(molecular_function:catalytic activity)
AT3G57470	3	-	21269732	21269855	21269732	21269825	21269935	21270022	9.73179e-05	yes	Insulin-degrading enzyme-like 2 [Source:UniProtKB/Swiss-Prot;Acc:F4J3D9]	GO:0005575(cellular_component:cellular_component); GO:0006508(biological_process:proteolysis); GO:0046872(molecular_function:metal ion binding); GO:0004222(molecular_function:metalloendopeptidase activity); GO:0003824(molecular_function:catalytic activity)
AT3G57470	3	-	21269732	21269855	21269732	21269833	21269935	21270022	9.73179e-05	yes	Insulin-degrading enzyme-like 2 [Source:UniProtKB/Swiss-Prot;Acc:F4J3D9]	GO:0005575(cellular_component:cellular_component); GO:0006508(biological_process:proteolysis); GO:0046872(molecular_function:metal ion binding); GO:0004222(molecular_function:metalloendopeptidase activity); GO:0003824(molecular_function:catalytic activity)
AT3G28070	3	+	10449264	10449511	10449335	10449511	10448450	10448564	9.77876e-05	yes	WAT1-related protein At3g28070 [Source:UniProtKB/Swiss-Prot;Acc:Q8VYZ7]	GO:0022857(molecular_function:transmembrane transporter activity); GO:0016021(cellular_component:integral component of membrane); GO:0016020(cellular_component:membrane); GO:0055085(biological_process:transmembrane transport)
AT3G63510	3	+	23450778	23450905	23450804	23450905	23450535	23450705	0.000110287	yes	FMN-linked oxidoreductases superfamily protein [Source:UniProtKB/TrEMBL;Acc:Q8H128]	GO:0050660(molecular_function:flavin adenine dinucleotide binding); GO:0008033(biological_process:tRNA processing); GO:0003824(molecular_function:catalytic activity); GO:0002943(biological_process:tRNA dihydrouridine synthesis); GO:0017150(molecular_function:tRNA dihydrouridine synthase activity); GO:0055114(biological_process:oxidation-reduction process)
AT3G04630	3	+	1259566	1259661	1259569	1259661	1259226	1259461	0.000110777	yes	WVD2-like 1 [Source:TAIR;Acc:AT3G04630]	GO:0005737(cellular_component:cytoplasm); GO:0005856(cellular_component:cytoskeleton); GO:0003674(molecular_function:molecular_function); GO:0010015(biological_process:root morphogenesis); GO:0005874(cellular_component:microtubule); GO:0010031(biological_process:circumnutation)
AT3G49260	3	+	18264863	18264952	18264866	18264952	18264557	18264780	0.0001166	yes	IQ-domain 21 [Source:UniProtKB/TrEMBL;Acc:F4IWT1]	GO:0005515(molecular_function:protein binding)
AT2G37080	2	-	15581385	15583115	15581385	15583109	15583685	15583866	0.000117921	yes	Interactor of constitutive active ROPs 2, chloroplastic [Source:UniProtKB/Swiss-Prot;Acc:Q9ZQC5]
AT2G02390	2	+	629517	629624	629538	629624	629296	629353	0.000122567	yes	glutathione S-transferase zeta 1 [Source:TAIR;Acc:AT2G02390]	GO:0005737(cellular_component:cytoplasm); GO:0003824(molecular_function:catalytic activity); GO:0016740(molecular_function:transferase activity); GO:0005515(molecular_function:protein binding); GO:0009072(biological_process:aromatic amino acid family metabolic process)
AT4G21580	4	+	11476960	11477227	11476978	11477227	11476800	11476882	0.000159663	yes	AT4g21580/F18E5_200 [Source:UniProtKB/TrEMBL;Acc:O65423]	GO:0008270(molecular_function:zinc ion binding); GO:0055114(biological_process:oxidation-reduction process); GO:0016491(molecular_function:oxidoreductase activity)
AT1G60140	1	-	22178085	22180474	22178085	22180151	22180705	22181313	0.000161298	yes	Probable alpha,alpha-trehalose-phosphate synthase [UDP-forming] 10 [Source:UniProtKB/Swiss-Prot;Acc:O80738]	GO:0005737(cellular_component:cytoplasm); GO:0016791(molecular_function:phosphatase activity); GO:0016311(biological_process:dephosphorylation); GO:0005992(biological_process:trehalose biosynthetic process); GO:0003824(molecular_function:catalytic activity); GO:0016740(molecular_function:transferase activity); GO:0070413(biological_process:trehalose metabolism in response to stress); GO:0016757(m…
AT5G60870	5	-	24486953	24487100	24486953	24487093	24487244	24487824	0.000164922	yes	Regulator of chromosome condensation (RCC1) family protein [Source:TAIR;Acc:AT5G60870]	GO:0008380(biological_process:RNA splicing); GO:0005739(cellular_component:mitochondrion); GO:0032981(biological_process:mitochondrial respiratory chain complex I assembly)
AT2G48120	2	+	19680200	19680395	19680218	19680395	19680053	19680130	0.000204913	yes	Protein PALE CRESS, chloroplastic [Source:UniProtKB/Swiss-Prot;Acc:Q39089]	GO:0071482(biological_process:cellular response to light stimulus); GO:0009658(biological_process:chloroplast organization); GO:0010239(biological_process:chloroplast mRNA processing); GO:0042644(cellular_component:chloroplast nucleoid); GO:0009513(cellular_component:etioplast); GO:0007275(biological_process:multicellular organism development); GO:0009537(cellular_component:proplastid); GO:000953…
AT3G61700	3	+	22838435	22838540	22838450	22838540	22838052	22838354	0.000208826	yes	Helicase with zinc finger protein [Source:UniProtKB/TrEMBL;Acc:A8MQR1]	GO:0004386(molecular_function:helicase activity)
AT5G65060	5	+	25990083	25990183	25990116	25990183	25989941	25990003	0.000238537	yes	Agamous-like MADS-box protein AGL70 [Source:UniProtKB/Swiss-Prot;Acc:Q9LSR7]	GO:0003700(molecular_function:transcription factor activity, sequence-specific DNA binding); GO:0005634(cellular_component:nucleus); GO:0009910(biological_process:negative regulation of flower development); GO:0006355(biological_process:regulation of transcription, DNA-templated); GO:0010048(biological_process:vernalization response); GO:0006351(biological_process:transcription, DNA-templated); G…
AT1G35320	1	-	12960893	12961027	12960893	12961024	12961139	12961319	0.000249612	yes	unknown protein; BEST Arabidopsis thaliana protein match is: unknown protein (TAIR:AT3G30160.1); Has 9 Blast hits to 9 proteins in 1 species: Archae - 0; Bacteria - 0; Metazoa - 0; Fungi - 0; Plants - 9; Viruses - 0; Other Eukaryotes - 0 (source: NC /.../nk). [Source:TAIR;Acc:AT1G35320]	GO:0016021(cellular_component:integral component of membrane); GO:0016020(cellular_component:membrane); GO:0008150(biological_process:biological_process)
AT2G42380	2	-	17647573	17647700	17647573	17647687	17647814	17647905	0.000250692	yes	Basic leucine zipper 34 [Source:UniProtKB/Swiss-Prot;Acc:F4IN23]	GO:0000977(molecular_function:RNA polymerase II regulatory region sequence-specific DNA binding); GO:0009555(biological_process:pollen development); GO:0003700(molecular_function:transcription factor activity, sequence-specific DNA binding); GO:0005634(cellular_component:nucleus); GO:0006355(biological_process:regulation of transcription, DNA-templated); GO:0006351(biological_process:transcriptio…
AT2G04270	2	+	1475599	1475781	1475604	1475781	1475325	1475429	0.00026798	yes	Ribonuclease E/G-like protein, chloroplastic [Source:UniProtKB/Swiss-Prot;Acc:F4IV66]	GO:0004540(molecular_function:ribonuclease activity); GO:0090501(biological_process:RNA phosphodiester bond hydrolysis); GO:0006396(biological_process:RNA processing); GO:0003723(molecular_function:RNA binding); GO:2001070(molecular_function:starch binding)
AT2G04270	2	+	1475949	1476208	1475972	1476208	1475599	1475781	0.00026798	yes	Ribonuclease E/G-like protein, chloroplastic [Source:UniProtKB/Swiss-Prot;Acc:F4IV66]	GO:0004540(molecular_function:ribonuclease activity); GO:0090501(biological_process:RNA phosphodiester bond hydrolysis); GO:0006396(biological_process:RNA processing); GO:0003723(molecular_function:RNA binding); GO:2001070(molecular_function:starch binding)
AT2G04270	2	+	1476285	1477357	1476296	1477357	1475599	1476208	0.00026798	yes	Ribonuclease E/G-like protein, chloroplastic [Source:UniProtKB/Swiss-Prot;Acc:F4IV66]	GO:0004540(molecular_function:ribonuclease activity); GO:0090501(biological_process:RNA phosphodiester bond hydrolysis); GO:0006396(biological_process:RNA processing); GO:0003723(molecular_function:RNA binding); GO:2001070(molecular_function:starch binding)
AT4G26940	4	-	13530354	13530480	13530354	13530406	13530567	13530655	0.000269373	yes	Hexosyltransferase [Source:UniProtKB/TrEMBL;Acc:A0A178V3W5]	GO:0005794(cellular_component:Golgi apparatus); GO:0006486(biological_process:protein glycosylation); GO:0016021(cellular_component:integral component of membrane); GO:0016020(cellular_component:membrane); GO:0000139(cellular_component:Golgi membrane); GO:0016740(molecular_function:transferase activity); GO:0008378(molecular_function:galactosyltransferase activity); GO:0016757(molecular_function:…
AT4G20260	4	+	10941547	10941703	10941566	10941703	10940745	10940826	0.000272752	yes	plasma-membrane associated cation-binding protein 1 [Source:TAIR;Acc:AT4G20260]	GO:0031115(biological_process:negative regulation of microtubule polymerization); GO:0031117(biological_process:positive regulation of microtubule depolymerization); GO:0071325(biological_process:cellular response to mannitol stimulus); GO:0046658(cellular_component:anchored component of plasma membrane); GO:0042742(biological_process:defense response to bacterium); GO:0009414(biological_process:…
AT4G20260	4	+	10941547	10941703	10941576	10941703	10940745	10940826	0.000272752	yes	plasma-membrane associated cation-binding protein 1 [Source:TAIR;Acc:AT4G20260]	GO:0031115(biological_process:negative regulation of microtubule polymerization); GO:0031117(biological_process:positive regulation of microtubule depolymerization); GO:0071325(biological_process:cellular response to mannitol stimulus); GO:0046658(cellular_component:anchored component of plasma membrane); GO:0042742(biological_process:defense response to bacterium); GO:0009414(biological_process:…
AT4G20260	4	+	10941566	10941703	10941576	10941703	10940745	10940826	0.000272752	yes	plasma-membrane associated cation-binding protein 1 [Source:TAIR;Acc:AT4G20260]	GO:0031115(biological_process:negative regulation of microtubule polymerization); GO:0031117(biological_process:positive regulation of microtubule depolymerization); GO:0071325(biological_process:cellular response to mannitol stimulus); GO:0046658(cellular_component:anchored component of plasma membrane); GO:0042742(biological_process:defense response to bacterium); GO:0009414(biological_process:…
AT4G20260	4	+	10942209	10942297	10942212	10942297	10942031	10942121	0.000272752	yes	plasma-membrane associated cation-binding protein 1 [Source:TAIR;Acc:AT4G20260]	GO:0031115(biological_process:negative regulation of microtubule polymerization); GO:0031117(biological_process:positive regulation of microtubule depolymerization); GO:0071325(biological_process:cellular response to mannitol stimulus); GO:0046658(cellular_component:anchored component of plasma membrane); GO:0042742(biological_process:defense response to bacterium); GO:0009414(biological_process:…
AT3G01710	3	-	260471	260546	260471	260537	260628	260687	0.000274488	yes	TPX2 (Targeting protein for Xklp2) protein family [Source:UniProtKB/TrEMBL;Acc:A0A1I9LPX1]
AT1G70620	1	+	26629001	26629962	26629052	26629962	26628830	26628897	0.00027878	yes	Cyclin-like protein [Source:UniProtKB/TrEMBL;Acc:F4I6U7]
AT1G70620	1	+	26630397	26630582	26630504	26630582	26630246	26630303	0.00027878	yes	Cyclin-like protein [Source:UniProtKB/TrEMBL;Acc:F4I6U7]
AT1G70620	1	+	26630504	26631104	26630700	26631104	26630246	26630303	0.00027878	yes	Cyclin-like protein [Source:UniProtKB/TrEMBL;Acc:F4I6U7]
AT4G34090	4	-	16328397	16328493	16328397	16328479	16328564	16328663	0.000290747	yes	unknown protein; FUNCTIONS IN: molecular_function unknown; INVOLVED IN: biological_process unknown; LOCATED IN: chloroplast, chloroplast stroma; EXPRESSED IN: 22 plant structures; EXPRESSED DURING: 13 growth stages; BEST Arabidopsis thaliana protein /.../ is: unknown protein (TAIR:AT2G23370.1); Has 30201 Blast hits to 17322 proteins in 780 species: Archae - 12; Bacteria - 1396; Metazoa - 17338; F…
AT4G34090	4	-	16328397	16328493	16328397	16328479	16328568	16328663	0.000290747	yes	unknown protein; FUNCTIONS IN: molecular_function unknown; INVOLVED IN: biological_process unknown; LOCATED IN: chloroplast, chloroplast stroma; EXPRESSED IN: 22 plant structures; EXPRESSED DURING: 13 growth stages; BEST Arabidopsis thaliana protein /.../ is: unknown protein (TAIR:AT2G23370.1); Has 30201 Blast hits to 17322 proteins in 780 species: Archae - 12; Bacteria - 1396; Metazoa - 17338; F…
AT1G26230	1	-	9074909	9075035	9074909	9075031	9075104	9075307	0.000307081	yes	Cpn60beta4 [Source:UniProtKB/TrEMBL;Acc:A0A178WH16]	GO:0005737(cellular_component:cytoplasm); GO:0009941(cellular_component:chloroplast envelope); GO:0009536(cellular_component:plastid); GO:0006457(biological_process:protein folding); GO:0009570(cellular_component:chloroplast stroma); GO:0005829(cellular_component:cytosol); GO:0006458(biological_process:'de novo' protein folding); GO:0044183(molecular_function:protein binding involved in protein f…
AT1G10700	1	+	3555573	3555850	3555721	3555850	3555420	3555489	0.000329843	yes	Ribose-phosphate pyrophosphokinase 3, chloroplastic [Source:UniProtKB/Swiss-Prot;Acc:Q93Z66]	GO:0009536(cellular_component:plastid); GO:0016310(biological_process:phosphorylation); GO:0000287(molecular_function:magnesium ion binding); GO:0000166(molecular_function:nucleotide binding); GO:0004749(molecular_function:ribose phosphate diphosphokinase activity); GO:0016740(molecular_function:transferase activity); GO:0009165(biological_process:nucleotide biosynthetic process); GO:0009116(biol…
AT4G24220	4	+	12565346	12566755	12565349	12566755	12564944	12565257	0.000336405	yes	3-oxo-Delta(4,5)-steroid 5-beta-reductase [Source:UniProtKB/Swiss-Prot;Acc:Q9STX2]	GO:0050662(molecular_function:coenzyme binding); GO:0010051(biological_process:xylem and phloem pattern formation); GO:0005829(cellular_component:cytosol); GO:0009611(biological_process:response to wounding); GO:0003824(molecular_function:catalytic activity); GO:0008202(biological_process:steroid metabolic process); GO:0047787(molecular_function:delta4-3-oxosteroid 5beta-reductase activity); GO:0…
AT2G27340	2	+	11696936	11697554	11697448	11697554	11696594	11696799	0.000386792	yes	At2g27340 [Source:UniProtKB/TrEMBL;Acc:Q6NLZ3]
AT3G11930	3	+	3776912	3777016	3776915	3777016	3776236	3776659	0.00038725	yes	AT3G11930 protein [Source:UniProtKB/TrEMBL;Acc:B9DG73]	GO:0016787(molecular_function:hydrolase activity); GO:0016021(cellular_component:integral component of membrane); GO:0016020(cellular_component:membrane); GO:0006950(biological_process:response to stress)
AT4G13670	4	+	7949873	7950388	7950141	7950388	7949613	7949727	0.000414327	yes	Protein disulfide isomerase pTAC5, chloroplastic [Source:UniProtKB/Swiss-Prot;Acc:A1A6M1]	GO:0031072(molecular_function:heat shock protein binding); GO:0005515(molecular_function:protein binding); GO:0051082(molecular_function:unfolded protein binding)
AT3G15520	3	-	5251846	5252112	5251846	5252107	5252258	5252697	0.000421562	yes	Peptidyl-prolyl cis-trans isomerase CYP37, chloroplastic [Source:UniProtKB/Swiss-Prot;Acc:P82869]	GO:0009535(cellular_component:chloroplast thylakoid membrane); GO:0000413(biological_process:protein peptidyl-prolyl isomerization); GO:0006457(biological_process:protein folding); GO:0016853(molecular_function:isomerase activity); GO:0031977(cellular_component:thylakoid lumen); GO:0003755(molecular_function:peptidyl-prolyl cis-trans isomerase activity)
AT1G55140	1	-	20572713	20572816	20572713	20572814	20573014	20573067	0.000436018	yes	At1g55140 [Source:UniProtKB/TrEMBL;Acc:Q6NQK8]	GO:0090502(biological_process:RNA phosphodiester bond hydrolysis, endonucleolytic); GO:0090501(biological_process:RNA phosphodiester bond hydrolysis); GO:0034470(biological_process:ncRNA processing); GO:0004525(molecular_function:ribonuclease III activity); GO:0000476(biological_process:maturation of 4.5S rRNA); GO:0003723(molecular_function:RNA binding); GO:0000967(biological_process:rRNA 5'-end…
AT5G53460	5	+	21709698	21709736	21709709	21709736	21709368	21709630	0.00044	yes	Glutamate synthase 1 [NADH], chloroplastic [Source:UniProtKB/Swiss-Prot;Acc:Q9LV03]	GO:0015930(molecular_function:glutamate synthase activity); GO:0019676(biological_process:ammonia assimilation cycle); GO:0048589(biological_process:developmental growth); GO:0006807(biological_process:nitrogen compound metabolic process); GO:0016491(molecular_function:oxidoreductase activity); GO:0050660(molecular_function:flavin adenine dinucleotide binding); GO:0009735(biological_process:respo…
AT4G28706	4	+	14169761	14169862	14169764	14169862	14169536	14169663	0.000447872	yes	PfkB-like carbohydrate kinase family protein [Source:UniProtKB/TrEMBL;Acc:F4JM15]	GO:0016773(molecular_function:phosphotransferase activity, alcohol group as acceptor); GO:0016310(biological_process:phosphorylation); GO:0016301(molecular_function:kinase activity); GO:0046835(biological_process:carbohydrate phosphorylation); GO:0016740(molecular_function:transferase activity); GO:0006014(biological_process:D-ribose metabolic process); GO:0004747(molecular_function:ribokinase ac…
AT5G45510	5	+	18448937	18449446	18449020	18449446	18445186	18448755	0.000474939	yes	Probable disease resistance protein At5g45510 [Source:UniProtKB/Swiss-Prot;Acc:Q8VZC7]	GO:0005829(cellular_component:cytosol); GO:0000166(molecular_function:nucleotide binding); GO:0006952(biological_process:defense response); GO:0007165(biological_process:signal transduction); GO:0005886(cellular_component:plasma membrane); GO:0005524(molecular_function:ATP binding)
AT1G63010	1	-	23348822	23349004	23348822	23348998	23349088	23349396	0.000476239	yes	Major Facilitator Superfamily with SPX (SYG1/Pho81/XPR1) domain-containing protein [Source:UniProtKB/TrEMBL;Acc:F4I0G7]	GO:0016021(cellular_component:integral component of membrane); GO:0016020(cellular_component:membrane); GO:0055085(biological_process:transmembrane transport)
AT2G16790	2	-	7284761	7284810	7284761	7284804	7284882	7284942	0.000538381	yes	P-loop containing nucleoside triphosphate hydrolases superfamily protein [Source:TAIR;Acc:AT2G16790]	GO:0016787(molecular_function:hydrolase activity); GO:0005975(biological_process:carbohydrate metabolic process); GO:0016310(biological_process:phosphorylation); GO:0016301(molecular_function:kinase activity); GO:0016740(molecular_function:transferase activity); GO:0000166(molecular_function:nucleotide binding); GO:0046316(molecular_function:gluconokinase activity); GO:0046177(biological_process:…
AT5G19210	5	+	6461991	6462105	6461995	6462105	6461804	6461898	0.000553043	yes	DEAD-box ATP-dependent RNA helicase 58, chloroplastic [Source:UniProtKB/Swiss-Prot;Acc:Q3E9C3]	GO:0005524(molecular_function:ATP binding); GO:0003676(molecular_function:nucleic acid binding); GO:0004386(molecular_function:helicase activity)
AT2G21370	2	-	9139445	9139589	9139445	9139585	9139702	9139905	0.000568146	yes	Putative xylulose kinase [Source:UniProtKB/TrEMBL;Acc:Q8L794]	GO:0016773(molecular_function:phosphotransferase activity, alcohol group as acceptor); GO:0016310(biological_process:phosphorylation); GO:0016301(molecular_function:kinase activity); GO:0005975(biological_process:carbohydrate metabolic process)
AT1G23935	1	+	8466015	8466146	8466018	8466146	8464953	8465895	0.000574907	yes	CONTAINS InterPro DOMAIN/s: Apoptosis inhibitory 5 (InterPro:IPR008383); BEST Arabidopsis thaliana protein match is: unknown protein (TAIR:AT3G19515.2); Has 219 Blast hits to 219 proteins in 67 species: Archae - 0; Bacteria - 0; Metazoa - 128; Fungi /.../Plants - 77; Viruses - 0; Other Eukaryotes - 14 (source: NCBI BLink). [Source:TAIR;Acc:AT1G23935]	GO:0006810(biological_process:transport); GO:0016192(biological_process:vesicle-mediated transport); GO:0016021(cellular_component:integral component of membrane); GO:0016020(cellular_component:membrane); GO:0003674(molecular_function:molecular_function); GO:0005488(molecular_function:binding); GO:0015031(biological_process:protein transport); GO:0008150(biological_process:biological_process); GO…
AT5G14180	5	-	4571323	4571933	4571323	4571764	4572185	4572226	0.000586462	yes	Triacylglycerol lipase 2 [Source:UniProtKB/Swiss-Prot;Acc:Q67ZU1]	GO:0006629(biological_process:lipid metabolic process); GO:0016788(molecular_function:hydrolase activity, acting on ester bonds); GO:0016042(biological_process:lipid catabolic process)
AT4G36730	4	-	17310630	17310679	17310630	17310673	17310757	17310815	0.000608611	yes	Z-box binding factor 2 protein [Source:UniProtKB/TrEMBL;Acc:Q5K1L6]	GO:0005737(cellular_component:cytoplasm); GO:0044212(molecular_function:transcription regulatory region DNA binding); GO:0090342(biological_process:regulation of cell aging); GO:0010310(biological_process:regulation of hydrogen peroxide metabolic process); GO:0043565(molecular_function:sequence-specific DNA binding); GO:0003700(molecular_function:transcription factor activity, sequence-specific D…
AT2G16940	2	-	7345694	7346177	7345694	7345776	7346570	7347075	0.00060945	yes	Splicing factor, CC1-like protein [Source:UniProtKB/TrEMBL;Acc:F4ILE1]	GO:0005634(cellular_component:nucleus); GO:0000166(molecular_function:nucleotide binding); GO:0003723(molecular_function:RNA binding); GO:0003676(molecular_function:nucleic acid binding); GO:0005829(cellular_component:cytosol); GO:0006397(biological_process:mRNA processing)
AT5G60570	5	+	24348169	24350164	24348367	24350164	24347782	24348026	0.000637766	yes	F-box/kelch-repeat protein At5g60570 [Source:UniProtKB/Swiss-Prot;Acc:Q9FKJ0]	GO:0005737(cellular_component:cytoplasm); GO:0031625(molecular_function:ubiquitin protein ligase binding); GO:0043161(biological_process:proteasome-mediated ubiquitin-dependent protein catabolic process); GO:0005634(cellular_component:nucleus); GO:0042787(biological_process:protein ubiquitination involved in ubiquitin-dependent protein catabolic process); GO:0019005(cellular_component:SCF ubiquit…
AT5G60570	5	+	24348169	24350164	24348379	24350164	24347782	24348026	0.000637766	yes	F-box/kelch-repeat protein At5g60570 [Source:UniProtKB/Swiss-Prot;Acc:Q9FKJ0]	GO:0005737(cellular_component:cytoplasm); GO:0031625(molecular_function:ubiquitin protein ligase binding); GO:0043161(biological_process:proteasome-mediated ubiquitin-dependent protein catabolic process); GO:0005634(cellular_component:nucleus); GO:0042787(biological_process:protein ubiquitination involved in ubiquitin-dependent protein catabolic process); GO:0019005(cellular_component:SCF ubiquit…
AT5G60570	5	+	24348367	24350164	24348379	24350164	24347782	24348026	0.000637766	yes	F-box/kelch-repeat protein At5g60570 [Source:UniProtKB/Swiss-Prot;Acc:Q9FKJ0]	GO:0005737(cellular_component:cytoplasm); GO:0031625(molecular_function:ubiquitin protein ligase binding); GO:0043161(biological_process:proteasome-mediated ubiquitin-dependent protein catabolic process); GO:0005634(cellular_component:nucleus); GO:0042787(biological_process:protein ubiquitination involved in ubiquitin-dependent protein catabolic process); GO:0019005(cellular_component:SCF ubiquit…
AT5G11910	5	-	3836899	3837061	3836899	3836993	3837142	3837247	0.000642118	yes	alpha/beta-Hydrolases superfamily protein [Source:TAIR;Acc:AT5G11910]	GO:0016787(molecular_function:hydrolase activity)
AT5G13980	5	+	4513925	4514025	4513956	4514025	4513841	4513889	0.000643657	yes	Probable alpha-mannosidase At5g13980 [Source:UniProtKB/Swiss-Prot;Acc:Q8LPJ3]	GO:0048046(cellular_component:apoplast); GO:0004559(molecular_function:alpha-mannosidase activity); GO:0005975(biological_process:carbohydrate metabolic process); GO:0016787(molecular_function:hydrolase activity); GO:0005773(cellular_component:vacuole); GO:0030246(molecular_function:carbohydrate binding); GO:0005774(cellular_component:vacuolar membrane); GO:0006013(biological_process:mannose meta…
AT3G48900	3	+	18135063	18135218	18135081	18135218	18134621	18134722	0.000673153	yes	Flap endonuclease GEN-like 2 [Source:UniProtKB/Swiss-Prot;Acc:Q9M2Z3]	GO:0004518(molecular_function:nuclease activity); GO:0090305(biological_process:nucleic acid phosphodiester bond hydrolysis); GO:0003677(molecular_function:DNA binding); GO:0006281(biological_process:DNA repair)
AT1G66200	1	-	24656661	24656795	24656661	24656768	24656854	24656903	0.000678925	yes	Glutamine synthetase [Source:UniProtKB/TrEMBL;Acc:F4ID91]	GO:0005737(cellular_component:cytoplasm); GO:0010150(biological_process:leaf senescence); GO:0005507(molecular_function:copper ion binding); GO:0022626(cellular_component:cytosolic ribosome); GO:0004356(molecular_function:glutamate-ammonia ligase activity); GO:0005829(cellular_component:cytosol); GO:0009399(biological_process:nitrogen fixation); GO:0000166(molecular_function:nucleotide binding); …
AT4G23210	4	-	12149270	12149415	12149270	12149398	12149502	12149740	0.000706089	yes	Cysteine-rich receptor-like protein kinase 13 [Source:UniProtKB/Swiss-Prot;Acc:Q0PW40]	GO:0006468(biological_process:protein phosphorylation); GO:0016310(biological_process:phosphorylation); GO:0016020(cellular_component:membrane); GO:0000166(molecular_function:nucleotide binding); GO:0004672(molecular_function:protein kinase activity); GO:0005524(molecular_function:ATP binding)
AT1G01690	1	+	250013	250151	250016	250151	249773	249930	0.000723355	yes	Putative recombination initiation defects 3 [Source:UniProtKB/TrEMBL;Acc:F4HU48]	GO:0009553(biological_process:embryo sac development); GO:0070192(biological_process:chromosome organization involved in meiotic cell cycle); GO:0009555(biological_process:pollen development); GO:0042138(biological_process:meiotic DNA double-strand break formation); GO:0048236(biological_process:plant-type sporogenesis); GO:0051026(biological_process:chiasma assembly)
AT1G07650	1	-	2364619	2364709	2364619	2364691	2366004	2366185	0.000750145	yes	Leucine-rich repeat transmembrane protein kinase [Source:UniProtKB/TrEMBL;Acc:F4HSE1]	GO:0006468(biological_process:protein phosphorylation); GO:0016301(molecular_function:kinase activity); GO:0016310(biological_process:phosphorylation); GO:0016021(cellular_component:integral component of membrane); GO:0016020(cellular_component:membrane); GO:0005515(molecular_function:protein binding); GO:0004672(molecular_function:protein kinase activity); GO:0005524(molecular_function:ATP bindi…
AT3G03250	3	-	749308	749951	749308	749787	750080	750152	0.000790761	yes	UDP-GLUCOSE PYROPHOSPHORYLASE 1 [Source:UniProtKB/TrEMBL;Acc:A0A1I9LT02]	GO:0005737(cellular_component:cytoplasm); GO:0016036(biological_process:cellular response to phosphate starvation); GO:0016779(molecular_function:nucleotidyltransferase activity); GO:0052543(biological_process:callose deposition in cell wall); GO:0005977(biological_process:glycogen metabolic process); GO:0009555(biological_process:pollen development); GO:0005829(cellular_component:cytosol); GO:00…
AT1G12140	1	+	4122015	4122086	4122021	4122086	4121368	4121932	0.000853708	yes	Flavin-containing monooxygenase FMO GS-OX5 [Source:UniProtKB/Swiss-Prot;Acc:A8MRX0]	GO:0080107(molecular_function:8-methylthiopropyl glucosinolate S-oxygenase activity); GO:0050661(molecular_function:NADP binding); GO:0050660(molecular_function:flavin adenine dinucleotide binding); GO:0019761(biological_process:glucosinolate biosynthetic process); GO:0004499(molecular_function:N,N-dimethylaniline monooxygenase activity); GO:0004497(molecular_function:monooxygenase activity); GO:…
AT3G12080	3	+	3851667	3851836	3851671	3851836	3851413	3851564	0.000877936	yes	Emb2738 [Source:UniProtKB/TrEMBL;Acc:A0A178VIT5]	GO:0000166(molecular_function:nucleotide binding); GO:0009793(biological_process:embryo development ending in seed dormancy); GO:0009507(cellular_component:chloroplast); GO:0042793(biological_process:transcription from plastid promoter); GO:0005525(molecular_function:GTP binding)
AT5G45500	5	-	18434894	18434995	18434894	18434986	18435372	18435524	0.000897681	yes	Putative uncharacterized protein [Source:UniProtKB/TrEMBL;Acc:Q9FHI6]
AT4G15760	4	-	8974008	8974101	8974008	8974065	8974160	8974307	0.000945551	yes	monooxygenase 1 [Source:TAIR;Acc:AT4G15760]	GO:0004497(molecular_function:monooxygenase activity); GO:0005783(cellular_component:endoplasmic reticulum); GO:0009620(biological_process:response to fungus); GO:0071949(molecular_function:FAD binding); GO:0055114(biological_process:oxidation-reduction process); GO:0016491(molecular_function:oxidoreductase activity)
AT4G19670	4	-	10700919	10701365	10700919	10701360	10701833	10702174	0.000984571	yes	Putative uncharacterized protein AT4g19670 [Source:UniProtKB/TrEMBL;Acc:O81849]	GO:0005737(cellular_component:cytoplasm); GO:0031624(molecular_function:ubiquitin conjugating enzyme binding); GO:0032436(biological_process:positive regulation of proteasomal ubiquitin-dependent protein catabolic process); GO:0061630(molecular_function:ubiquitin protein ligase activity); GO:0000151(cellular_component:ubiquitin ligase complex); GO:0016567(biological_process:protein ubiquitination…
AT4G19670	4	-	10700919	10701424	10700919	10701360	10701833	10702174	0.000984571	yes	Putative uncharacterized protein AT4g19670 [Source:UniProtKB/TrEMBL;Acc:O81849]	GO:0005737(cellular_component:cytoplasm); GO:0031624(molecular_function:ubiquitin conjugating enzyme binding); GO:0032436(biological_process:positive regulation of proteasomal ubiquitin-dependent protein catabolic process); GO:0061630(molecular_function:ubiquitin protein ligase activity); GO:0000151(cellular_component:ubiquitin ligase complex); GO:0016567(biological_process:protein ubiquitination…
AT4G19670	4	-	10700919	10701424	10700919	10701365	10701833	10702174	0.000984571	yes	Putative uncharacterized protein AT4g19670 [Source:UniProtKB/TrEMBL;Acc:O81849]	GO:0005737(cellular_component:cytoplasm); GO:0031624(molecular_function:ubiquitin conjugating enzyme binding); GO:0032436(biological_process:positive regulation of proteasomal ubiquitin-dependent protein catabolic process); GO:0061630(molecular_function:ubiquitin protein ligase activity); GO:0000151(cellular_component:ubiquitin ligase complex); GO:0016567(biological_process:protein ubiquitination…
AT4G36980	4	-	17435517	17435627	17435517	17435624	17435728	17436023	0.00108897	yes	FUNCTIONS IN: molecular_function unknown; INVOLVED IN: biological_process unknown; EXPRESSED IN: 23 plant structures; EXPRESSED DURING: 13 growth stages; CONTAINS InterPro DOMAIN/s: Splicing factor, suppressor of white apricot (InterPro:IPR019147); /.../72 Blast hits to 5479 proteins in 321 species: Archae - 0; Bacteria - 89; Metazoa - 5155; Fungi - 712; Plants - 341; Viruses - 39; Other Eukaryot…	GO:0016021(cellular_component:integral component of membrane); GO:0016020(cellular_component:membrane); GO:0008150(biological_process:biological_process)
AT5G46270	5	-	18763971	18764859	18763971	18764841	18764931	18766035	0.00118823	yes	Disease resistance protein (TIR-NBS-LRR class) family [Source:TAIR;Acc:AT5G46270]	GO:0005515(molecular_function:protein binding); GO:0005524(molecular_function:ATP binding); GO:0043531(molecular_function:ADP binding); GO:0007165(biological_process:signal transduction)
AT5G06265	5	+	1905778	1906766	1906563	1906766	1905247	1905383	0.00126193	yes	hyaluronan mediated motility receptor-related [Source:TAIR;Acc:AT5G06265]	GO:0008150(biological_process:biological_process)
AT5G06265	5	+	1906563	1906766	1906566	1906766	1905778	1906172	0.00126193	yes	hyaluronan mediated motility receptor-related [Source:TAIR;Acc:AT5G06265]	GO:0008150(biological_process:biological_process)
AT5G06265	5	+	1906563	1906766	1906566	1906766	1905778	1906424	0.00126193	yes	hyaluronan mediated motility receptor-related [Source:TAIR;Acc:AT5G06265]	GO:0008150(biological_process:biological_process)
AT3G02460	3	+	507556	507788	507689	507788	507269	507467	0.00131037	yes	At3g02460 [Source:UniProtKB/TrEMBL;Acc:Q8LAF3]	GO:0043087(biological_process:regulation of GTPase activity); GO:0005096(molecular_function:GTPase activator activity); GO:0043547(biological_process:positive regulation of GTPase activity)
AT1G07280	1	+	2240025	2241173	2240738	2241173	2238394	2239910	0.00134035	yes	At1g07280/F22G5_32 [Source:UniProtKB/TrEMBL;Acc:Q8VZC8]	GO:0008150(biological_process:biological_process); GO:0005515(molecular_function:protein binding)
AT1G63610	1	-	23584123	23584349	23584123	23584345	23584788	23584920	0.00134283	yes	At1g63610 [Source:UniProtKB/TrEMBL;Acc:Q9CAC8]
AT5G27390	5	-	9674999	9675057	9674999	9675022	9675128	9675186	0.00134783	yes	Mog1/PsbP/DUF1795-like photosystem II reaction center PsbP family protein [Source:TAIR;Acc:AT5G27390]	GO:0015979(biological_process:photosynthesis); GO:0016853(molecular_function:isomerase activity); GO:0009654(cellular_component:photosystem II oxygen evolving complex); GO:0005509(molecular_function:calcium ion binding); GO:0019898(cellular_component:extrinsic component of membrane)
AT1G15350	1	-	5278944	5279194	5278944	5279189	5279481	5279574	0.00138836	yes	DUF4050 family protein [Source:UniProtKB/TrEMBL;Acc:Q8L920]
AT3G19810	3	-	6878258	6878954	6878258	6878938	6879273	6879543	0.00142095	yes	Large ribosomal RNA subunit accumulation protein YCED homolog 1, chloroplastic [Source:UniProtKB/Swiss-Prot;Acc:Q9LT27]	GO:0042644(cellular_component:chloroplast nucleoid); GO:0009536(cellular_component:plastid); GO:0042254(biological_process:ribosome biogenesis); GO:0009507(cellular_component:chloroplast)
AT3G52660	3	+	19522135	19522957	19522563	19522957	19521653	19521823	0.00142341	yes	At3g52660 [Source:UniProtKB/TrEMBL;Acc:Q9LXJ8]	GO:0005829(cellular_component:cytosol); GO:0000166(molecular_function:nucleotide binding); GO:0008150(biological_process:biological_process); GO:0003723(molecular_function:RNA binding); GO:0003676(molecular_function:nucleic acid binding); GO:0003729(molecular_function:mRNA binding)
AT4G24610	4	-	12702284	12702425	12702284	12702422	12702564	12702670	0.00142341	yes	unknown protein; FUNCTIONS IN: molecular_function unknown; INVOLVED IN: biological_process unknown; LOCATED IN: plasma membrane; EXPRESSED IN: 20 plant structures; EXPRESSED DURING: 12 growth stages; BEST Arabidopsis thaliana protein match is: unkno /.../tein (TAIR:AT5G65440.1); Has 820 Blast hits to 264 proteins in 74 species: Archae - 0; Bacteria - 15; Metazoa - 77; Fungi - 83; Plants - 96; Vir…	GO:0008150(biological_process:biological_process); GO:0005886(cellular_component:plasma membrane)
AT4G24610	4	-	12706906	12707091	12706906	12707079	12707452	12708424	0.00142341	yes	unknown protein; FUNCTIONS IN: molecular_function unknown; INVOLVED IN: biological_process unknown; LOCATED IN: plasma membrane; EXPRESSED IN: 20 plant structures; EXPRESSED DURING: 12 growth stages; BEST Arabidopsis thaliana protein match is: unkno /.../tein (TAIR:AT5G65440.1); Has 820 Blast hits to 264 proteins in 74 species: Archae - 0; Bacteria - 15; Metazoa - 77; Fungi - 83; Plants - 96; Vir…	GO:0008150(biological_process:biological_process); GO:0005886(cellular_component:plasma membrane)
AT1G05000	1	+	1426234	1427956	1427898	1427956	1426015	1426109	0.00142811	yes	Phosphotyrosine protein phosphatases superfamily protein [Source:UniProtKB/TrEMBL;Acc:F4I780]	GO:0005737(cellular_component:cytoplasm); GO:0016787(molecular_function:hydrolase activity); GO:0016791(molecular_function:phosphatase activity); GO:0016311(biological_process:dephosphorylation); GO:0006470(biological_process:protein dephosphorylation); GO:0004725(molecular_function:protein tyrosine phosphatase activity); GO:0004721(molecular_function:phosphoprotein phosphatase activity); GO:0035…
AT5G24670	5	+	8449335	8449469	8449347	8449469	8449189	8449266	0.00151919	yes	Cytidine/deoxycytidylate deaminase family protein [Source:UniProtKB/TrEMBL;Acc:F4KH85]	GO:0005737(cellular_component:cytoplasm); GO:0016787(molecular_function:hydrolase activity); GO:0005634(cellular_component:nucleus); GO:0008251(molecular_function:tRNA-specific adenosine deaminase activity); GO:0003824(molecular_function:catalytic activity); GO:0008270(molecular_function:zinc ion binding); GO:0005515(molecular_function:protein binding); GO:0006400(biological_process:tRNA modifica…
AT3G12210	3	+	3895450	3895542	3895455	3895542	3895165	3895361	0.00154644	yes	DNA binding protein [Source:UniProtKB/TrEMBL;Acc:Q9C7D5]
AT5G59290	5	-	23917473	23917753	23917473	23917560	23917872	23917976	0.00158701	yes	UDP-glucuronic acid decarboxylase 3 [Source:UniProtKB/TrEMBL;Acc:F4KHU8]	GO:0005737(cellular_component:cytoplasm); GO:0033320(biological_process:UDP-D-xylose biosynthetic process); GO:0048040(molecular_function:UDP-glucuronate decarboxylase activity); GO:0016829(molecular_function:lyase activity); GO:0016831(molecular_function:carboxy-lyase activity); GO:0070403(molecular_function:NAD+ binding)
AT5G14610	5	+	4714589	4715069	4714592	4715069	4714116	4714506	0.00159215	yes	DEAD box RNA helicase family protein [Source:UniProtKB/TrEMBL;Acc:F4K6V1]	GO:0016787(molecular_function:hydrolase activity); GO:0000166(molecular_function:nucleotide binding); GO:0005524(molecular_function:ATP binding); GO:0003676(molecular_function:nucleic acid binding); GO:0004386(molecular_function:helicase activity)
AT5G65050	5	+	25985088	25985188	25985121	25985188	25984940	25985002	0.00162039	yes	Agamous-like MADS-box protein AGL31 [Source:UniProtKB/Swiss-Prot;Acc:Q9FPN7]	GO:0003700(molecular_function:transcription factor activity, sequence-specific DNA binding); GO:0005634(cellular_component:nucleus); GO:0006355(biological_process:regulation of transcription, DNA-templated); GO:0045944(biological_process:positive regulation of transcription from RNA polymerase II promoter); GO:0006351(biological_process:transcription, DNA-templated); GO:0003677(molecular_function…
AT4G33200	4	-	16005759	16005813	16005759	16005810	16006087	16006187	0.00164386	yes	myosin, putative [Source:TAIR;Acc:AT4G33200]	GO:0007015(biological_process:actin filament organization); GO:0008017(molecular_function:microtubule binding); GO:0007018(biological_process:microtubule-based movement); GO:0051015(molecular_function:actin filament binding); GO:0000166(molecular_function:nucleotide binding); GO:0003779(molecular_function:actin binding); GO:0016459(cellular_component:myosin complex); GO:0005524(molecular_function…
AT5G47900	5	+	19393605	19393731	19393614	19393731	19393411	19393529	0.00164773	yes	Protein of unknown function (DUF1624) [Source:TAIR;Acc:AT5G47900]	GO:0016021(cellular_component:integral component of membrane); GO:0016020(cellular_component:membrane); GO:0016740(molecular_function:transferase activity)
AT5G47900	5	+	19393811	19393903	19393819	19393903	19393605	19393731	0.00164773	yes	Protein of unknown function (DUF1624) [Source:TAIR;Acc:AT5G47900]	GO:0016021(cellular_component:integral component of membrane); GO:0016020(cellular_component:membrane); GO:0016740(molecular_function:transferase activity)
AT4G23330	4	+	12194196	12194403	12194257	12194403	12193963	12194112	0.00165399	yes	BEST Arabidopsis thaliana protein match is: eukaryotic translation initiation factor 3A (TAIR:AT4G11420.1); Has 63 Blast hits to 55 proteins in 14 species: Archae - 0; Bacteria - 0; Metazoa - 1; Fungi - 0; Plants - 62; Viruses - 0; Other Eukaryotes /.../ource: NCBI BLink). [Source:TAIR;Acc:AT4G23330]
AT5G12210	5	+	3947670	3947821	3947673	3947821	3947504	3947558	0.00168273	yes	Geranylgeranyl transferase type-2 subunit beta 1 [Source:UniProtKB/Swiss-Prot;Acc:Q84J75]	GO:0018344(biological_process:protein geranylgeranylation); GO:0004659(molecular_function:prenyltransferase activity); GO:0009555(biological_process:pollen development); GO:0005829(cellular_component:cytosol); GO:0003824(molecular_function:catalytic activity); GO:0016740(molecular_function:transferase activity); GO:0048364(biological_process:root development); GO:0004663(molecular_function:Rab ge…
AT3G54750	3	-	20267575	20267729	20267575	20267726	20267809	20267892	0.00170755	yes	Downstream neighbor of Son [Source:UniProtKB/TrEMBL;Acc:F4JE17]
AT3G54750	3	-	20267993	20268129	20267993	20268126	20268195	20268269	0.00170755	yes	Downstream neighbor of Son [Source:UniProtKB/TrEMBL;Acc:F4JE17]
AT3G54750	3	-	20268371	20268471	20268371	20268453	20268650	20268881	0.00170755	yes	Downstream neighbor of Son [Source:UniProtKB/TrEMBL;Acc:F4JE17]
AT1G79790	1	-	30017371	30017632	30017371	30017442	30017829	30017905	0.00174779	yes	Haloacid dehalogenase-like hydrolase (HAD) superfamily protein [Source:UniProtKB/TrEMBL;Acc:F4HQA8]	GO:0016787(molecular_function:hydrolase activity)
AT1G79790	1	-	30017371	30017764	30017371	30017442	30017829	30017905	0.00174779	yes	Haloacid dehalogenase-like hydrolase (HAD) superfamily protein [Source:UniProtKB/TrEMBL;Acc:F4HQA8]	GO:0016787(molecular_function:hydrolase activity)
AT1G79790	1	-	30017371	30017764	30017371	30017632	30017829	30017905	0.00174779	yes	Haloacid dehalogenase-like hydrolase (HAD) superfamily protein [Source:UniProtKB/TrEMBL;Acc:F4HQA8]	GO:0016787(molecular_function:hydrolase activity)
AT5G63950	5	-	25596101	25596230	25596101	25596179	25596486	25596541	0.00175083	yes	Protein CHROMATIN REMODELING 24 [Source:UniProtKB/Swiss-Prot;Acc:Q8W103]	GO:0005524(molecular_function:ATP binding)
AT2G31350	2	+	13370305	13370570	13370471	13370570	13370093	13370194	0.00186677	yes	Hydroxyacylglutathione hydrolase 2, mitochondrial [Source:UniProtKB/Swiss-Prot;Acc:Q9SID3]	GO:0004416(molecular_function:hydroxyacylglutathione hydrolase activity); GO:0019243(biological_process:methylglyoxal catabolic process to D-lactate via S-lactoyl-glutathione)
AT5G65740	5	-	26302829	26303051	26302829	26302904	26303332	26303514	0.00189029	yes	AT5G65740 protein [Source:UniProtKB/TrEMBL;Acc:B9DHA4]	GO:0016567(biological_process:protein ubiquitination); GO:0004842(molecular_function:ubiquitin-protein transferase activity); GO:0043240(cellular_component:Fanconi anaemia nuclear complex); GO:0006281(biological_process:DNA repair)
AT5G65740	5	-	26302829	26303246	26302829	26302904	26303332	26303514	0.00189029	yes	AT5G65740 protein [Source:UniProtKB/TrEMBL;Acc:B9DHA4]	GO:0016567(biological_process:protein ubiquitination); GO:0004842(molecular_function:ubiquitin-protein transferase activity); GO:0043240(cellular_component:Fanconi anaemia nuclear complex); GO:0006281(biological_process:DNA repair)
AT5G65740	5	-	26302829	26303246	26302829	26303051	26303332	26303514	0.00189029	yes	AT5G65740 protein [Source:UniProtKB/TrEMBL;Acc:B9DHA4]	GO:0016567(biological_process:protein ubiquitination); GO:0004842(molecular_function:ubiquitin-protein transferase activity); GO:0043240(cellular_component:Fanconi anaemia nuclear complex); GO:0006281(biological_process:DNA repair)
AT2G05210	2	+	1891713	1891940	1891779	1891940	1891470	1891550	0.00192556	yes	Protection of telomeres protein 1a [Source:UniProtKB/Swiss-Prot;Acc:Q56Y52]	GO:0000723(biological_process:telomere maintenance); GO:0043047(molecular_function:single-stranded telomeric DNA binding); GO:0016233(biological_process:telomere capping); GO:0005634(cellular_component:nucleus); GO:0032206(biological_process:positive regulation of telomere maintenance); GO:0032212(biological_process:positive regulation of telomere maintenance via telomerase); GO:0042162(molecular…
AT2G05210	2	+	1891713	1891940	1891802	1891940	1891470	1891550	0.00192556	yes	Protection of telomeres protein 1a [Source:UniProtKB/Swiss-Prot;Acc:Q56Y52]	GO:0000723(biological_process:telomere maintenance); GO:0043047(molecular_function:single-stranded telomeric DNA binding); GO:0016233(biological_process:telomere capping); GO:0005634(cellular_component:nucleus); GO:0032206(biological_process:positive regulation of telomere maintenance); GO:0032212(biological_process:positive regulation of telomere maintenance via telomerase); GO:0042162(molecular…
AT2G05210	2	+	1891779	1891940	1891802	1891940	1891470	1891550	0.00192556	yes	Protection of telomeres protein 1a [Source:UniProtKB/Swiss-Prot;Acc:Q56Y52]	GO:0000723(biological_process:telomere maintenance); GO:0043047(molecular_function:single-stranded telomeric DNA binding); GO:0016233(biological_process:telomere capping); GO:0005634(cellular_component:nucleus); GO:0032206(biological_process:positive regulation of telomere maintenance); GO:0032212(biological_process:positive regulation of telomere maintenance via telomerase); GO:0042162(molecular…
AT5G65070	5	+	25995197	25995716	25995424	25995716	25995046	25995108	0.00195137	yes	K-box region and MADS-box transcription factor family protein [Source:UniProtKB/TrEMBL;Acc:F4KGH9]	GO:0000977(molecular_function:RNA polymerase II regulatory region sequence-specific DNA binding); GO:0003700(molecular_function:transcription factor activity, sequence-specific DNA binding); GO:0005634(cellular_component:nucleus); GO:0005886(cellular_component:plasma membrane); GO:0006355(biological_process:regulation of transcription, DNA-templated); GO:0045944(biological_process:positive regula…
AT1G55490	1	-	20718457	20718885	20718457	20718681	20719068	20719261	0.00200121	yes	LEN1 [Source:UniProtKB/TrEMBL;Acc:A0A178W724]	GO:0006457(biological_process:protein folding); GO:0048046(cellular_component:apoplast); GO:0051082(molecular_function:unfolded protein binding); GO:0022626(cellular_component:cytosolic ribosome); GO:0008219(biological_process:cell death); GO:0007005(biological_process:mitochondrion organization); GO:0005737(cellular_component:cytoplasm); GO:0009941(cellular_component:chloroplast envelope); GO:00…
AT1G73350	1	-	27576238	27576345	27576238	27576339	27576430	27576479	0.00202992	yes	unknown protein; FUNCTIONS IN: molecular_function unknown; INVOLVED IN: biological_process unknown; LOCATED IN: nucleus; EXPRESSED IN: 25 plant structures; EXPRESSED DURING: 15 growth stages; Has 46 Blast hits to 46 proteins in 19 species: Archae - /.../teria - 0; Metazoa - 3; Fungi - 3; Plants - 36; Viruses - 0; Other Eukaryotes - 4 (source: NCBI BLink). [Source:TAIR;Acc:AT1G73350]	GO:0016021(cellular_component:integral component of membrane); GO:0016020(cellular_component:membrane)
AT1G73350	1	-	27576238	27576519	27576238	27576479	27576900	27576965	0.00202992	yes	unknown protein; FUNCTIONS IN: molecular_function unknown; INVOLVED IN: biological_process unknown; LOCATED IN: nucleus; EXPRESSED IN: 25 plant structures; EXPRESSED DURING: 15 growth stages; Has 46 Blast hits to 46 proteins in 19 species: Archae - /.../teria - 0; Metazoa - 3; Fungi - 3; Plants - 36; Viruses - 0; Other Eukaryotes - 4 (source: NCBI BLink). [Source:TAIR;Acc:AT1G73350]	GO:0016021(cellular_component:integral component of membrane); GO:0016020(cellular_component:membrane)
AT5G43990	5	+	17698443	17698705	17698503	17698705	17697841	17698094	0.00203437	yes	SET-domain containing protein lysine methyltransferase family protein [Source:UniProtKB/TrEMBL;Acc:F4K7E3]	GO:0018024(molecular_function:histone-lysine N-methyltransferase activity); GO:0005634(cellular_component:nucleus); GO:0034968(biological_process:histone lysine methylation); GO:0016740(molecular_function:transferase activity); GO:0008270(molecular_function:zinc ion binding); GO:0005515(molecular_function:protein binding); GO:0008168(molecular_function:methyltransferase activity); GO:0032259(biol…
AT5G43990	5	+	17698443	17698705	17698517	17698705	17697841	17698094	0.00203437	yes	SET-domain containing protein lysine methyltransferase family protein [Source:UniProtKB/TrEMBL;Acc:F4K7E3]	GO:0018024(molecular_function:histone-lysine N-methyltransferase activity); GO:0005634(cellular_component:nucleus); GO:0034968(biological_process:histone lysine methylation); GO:0016740(molecular_function:transferase activity); GO:0008270(molecular_function:zinc ion binding); GO:0005515(molecular_function:protein binding); GO:0008168(molecular_function:methyltransferase activity); GO:0032259(biol…
AT5G43990	5	+	17698443	17698705	17698517	17698705	17697857	17698020	0.00203437	yes	SET-domain containing protein lysine methyltransferase family protein [Source:UniProtKB/TrEMBL;Acc:F4K7E3]	GO:0018024(molecular_function:histone-lysine N-methyltransferase activity); GO:0005634(cellular_component:nucleus); GO:0034968(biological_process:histone lysine methylation); GO:0016740(molecular_function:transferase activity); GO:0008270(molecular_function:zinc ion binding); GO:0005515(molecular_function:protein binding); GO:0008168(molecular_function:methyltransferase activity); GO:0032259(biol…
AT1G77080	1	+	28959150	28959371	28959329	28959371	28958952	28958994	0.00204489	yes	K-box region and MADS-box transcription factor family protein [Source:TAIR;Acc:AT1G77080]	GO:0003700(molecular_function:transcription factor activity, sequence-specific DNA binding); GO:0006355(biological_process:regulation of transcription, DNA-templated); GO:0005634(cellular_component:nucleus)
AT4G19640	4	-	10687633	10687879	10687633	10687727	10688404	10688478	0.00208842	yes	RABF2B [Source:UniProtKB/TrEMBL;Acc:A0A178UXV7]	GO:0005622(cellular_component:intracellular); GO:0003924(molecular_function:GTPase activity); GO:0007264(biological_process:small GTPase mediated signal transduction); GO:0005525(molecular_function:GTP binding)
AT1G63480	1	-	23541240	23541674	23541240	23541669	23541846	23541908	0.00210151	yes	AT-hook motif nuclear-localized protein 12 [Source:UniProtKB/Swiss-Prot;Acc:Q8LPN5]	GO:0003677(molecular_function:DNA binding)
AT5G51660	5	+	20988462	20988994	20988635	20988994	20988201	20988387	0.00213576	yes	Cleavage and polyadenylation specificity factor subunit 1 [Source:UniProtKB/Swiss-Prot;Acc:Q9FGR0]	GO:0006379(biological_process:mRNA cleavage); GO:0003676(molecular_function:nucleic acid binding); GO:0005634(cellular_component:nucleus); GO:0003723(molecular_function:RNA binding); GO:0005515(molecular_function:protein binding); GO:0006378(biological_process:mRNA polyadenylation); GO:0006397(biological_process:mRNA processing); GO:0005829(cellular_component:cytosol); GO:0003729(molecular_functi…
AT1G14270	1	-	4876360	4876472	4876360	4876468	4876669	4876767	0.00218549	yes	CAAX amino terminal protease family protein [Source:UniProtKB/TrEMBL;Acc:F4HUI0]	GO:0006508(biological_process:proteolysis); GO:0016021(cellular_component:integral component of membrane); GO:0016020(cellular_component:membrane); GO:0008233(molecular_function:peptidase activity)
AT1G21400	1	+	7494133	7494581	7494443	7494581	7493212	7493725	0.00222362	yes	Thiamin diphosphate-binding fold (THDP-binding) superfamily protein [Source:TAIR;Acc:AT1G21400]	GO:0016624(molecular_function:oxidoreductase activity, acting on the aldehyde or oxo group of donors, disulfide as acceptor); GO:0008152(biological_process:metabolic process); GO:0055114(biological_process:oxidation-reduction process)
AT1G21400	1	+	7495365	7495711	7495571	7495711	7495166	7495266	0.00222362	yes	Thiamin diphosphate-binding fold (THDP-binding) superfamily protein [Source:TAIR;Acc:AT1G21400]	GO:0016624(molecular_function:oxidoreductase activity, acting on the aldehyde or oxo group of donors, disulfide as acceptor); GO:0008152(biological_process:metabolic process); GO:0055114(biological_process:oxidation-reduction process)
AT3G06880	3	-	2170630	2170775	2170630	2170747	2170845	2170971	0.00248321	yes	Transducin/WD40 repeat-like superfamily protein [Source:UniProtKB/TrEMBL;Acc:A0A1I9LN87]	GO:0007165(biological_process:signal transduction); GO:0005515(molecular_function:protein binding); GO:0005488(molecular_function:binding)
AT2G02470	2	+	654336	654985	654363	654985	654135	654262	0.00250166	yes	AL6 [Source:UniProtKB/TrEMBL;Acc:A0A178VQJ7]	GO:0006355(biological_process:regulation of transcription, DNA-templated); GO:0042393(molecular_function:histone binding); GO:0008270(molecular_function:zinc ion binding)
AT5G08000	5	+	2563818	2564245	2564005	2564245	2563365	2563735	0.00256845	yes	glucan endo-1,3-beta-glucosidase-like protein 3 [Source:TAIR;Acc:AT5G08000]	GO:0030247(molecular_function:polysaccharide binding)
AT5G51040	5	+	20751084	20751211	20751096	20751211	20750907	20751015	0.00265552	yes	Succinate dehydrogenase assembly factor [Source:UniProtKB/TrEMBL;Acc:F4KBT8]
AT5G51040	5	+	20751278	20751549	20751480	20751549	20751084	20751211	0.00265552	yes	Succinate dehydrogenase assembly factor [Source:UniProtKB/TrEMBL;Acc:F4KBT8]
AT3G59210	3	+	21889780	21890877	21889909	21890877	21889475	21889695	0.00266572	yes	F-box/LRR-repeat protein At3g59210 [Source:UniProtKB/Swiss-Prot;Acc:Q8GW80]	GO:0005575(cellular_component:cellular_component); GO:0008150(biological_process:biological_process); GO:0005515(molecular_function:protein binding)
AT1G18650	1	-	6418837	6419459	6418837	6419264	6419778	6420018	0.00279228	yes	PLASMODESMATA CALLOSE-BINDING PROTEIN 3 [Source:UniProtKB/Swiss-Prot;Acc:Q9FZ86]	GO:0016021(cellular_component:integral component of membrane); GO:0009506(cellular_component:plasmodesma)
AT1G02860	1	+	636977	637262	636983	637262	636827	636886	0.00280457	yes	E3 ubiquitin-protein ligase BAH1 [Source:UniProtKB/Swiss-Prot;Acc:Q9SRX9]	GO:0008270(molecular_function:zinc ion binding)
AT1G16610	1	-	5677153	5677376	5677153	5677355	5677465	5677634	0.00281793	yes	arginine/serine-rich 45 [Source:TAIR;Acc:AT1G16610]	GO:0097159(molecular_function:organic cyclic compound binding); GO:0003723(molecular_function:RNA binding); GO:1901363(molecular_function:heterocyclic compound binding); GO:0003676(molecular_function:nucleic acid binding); GO:0000166(molecular_function:nucleotide binding)
AT5G48150	5	-	19523031	19524083	19523031	19524072	19524308	19524388	0.00283381	yes	Scarecrow-like transcription factor PAT1 [Source:UniProtKB/Swiss-Prot;Acc:Q9LDL7]	GO:0005737(cellular_component:cytoplasm); GO:0043565(molecular_function:sequence-specific DNA binding); GO:0003700(molecular_function:transcription factor activity, sequence-specific DNA binding); GO:0005634(cellular_component:nucleus); GO:0006355(biological_process:regulation of transcription, DNA-templated); GO:0007165(biological_process:signal transduction); GO:0004871(molecular_function:signa…
AT5G48150	5	-	19523031	19524083	19523031	19524072	19524502	19524788	0.00283381	yes	Scarecrow-like transcription factor PAT1 [Source:UniProtKB/Swiss-Prot;Acc:Q9LDL7]	GO:0005737(cellular_component:cytoplasm); GO:0043565(molecular_function:sequence-specific DNA binding); GO:0003700(molecular_function:transcription factor activity, sequence-specific DNA binding); GO:0005634(cellular_component:nucleus); GO:0006355(biological_process:regulation of transcription, DNA-templated); GO:0007165(biological_process:signal transduction); GO:0004871(molecular_function:signa…
AT1G73490	1	-	27634184	27634292	27634184	27634289	27634521	27634598	0.00288113	yes	RNA-binding (RRM/RBD/RNP motifs) family protein [Source:UniProtKB/TrEMBL;Acc:F4HQ94]	GO:0008150(biological_process:biological_process); GO:0003723(molecular_function:RNA binding); GO:0003676(molecular_function:nucleic acid binding)
AT3G13560	3	-	4427217	4427324	4427217	4427313	4427849	4428199	0.00289463	yes	Glucan endo-1,3-beta-glucosidase 4 [Source:UniProtKB/Swiss-Prot;Acc:Q94CD8]	GO:0016787(molecular_function:hydrolase activity); GO:0005975(biological_process:carbohydrate metabolic process); GO:0042973(molecular_function:glucan endo-1,3-beta-D-glucosidase activity); GO:0016021(cellular_component:integral component of membrane); GO:0016020(cellular_component:membrane); GO:0030247(molecular_function:polysaccharide binding); GO:0016798(molecular_function:hydrolase activity, …
AT1G05030	1	-	1440445	1440659	1440445	1440646	1441002	1441126	0.00290609	yes	Probable plastidic glucose transporter 1 [Source:UniProtKB/Swiss-Prot;Acc:Q0WVE9]	GO:0022891(molecular_function:substrate-specific transmembrane transporter activity); GO:0031969(cellular_component:chloroplast membrane); GO:0009536(cellular_component:plastid); GO:0005215(molecular_function:transporter activity); GO:0016021(cellular_component:integral component of membrane); GO:0016020(cellular_component:membrane); GO:0008643(biological_process:carbohydrate transport); GO:00228…
AT3G52170	3	-	19348965	19349146	19348965	19349132	19349393	19349527	0.00310588	yes	DNA binding protein [Source:UniProtKB/TrEMBL;Acc:Q8L641]
AT5G67540	5	-	26945172	26945782	26945172	26945699	26946015	26946377	0.00317217	yes	Arabinanase/levansucrase/invertase [Source:TAIR;Acc:AT5G67540]	GO:0016787(molecular_function:hydrolase activity); GO:0005975(biological_process:carbohydrate metabolic process); GO:0016021(cellular_component:integral component of membrane); GO:0016020(cellular_component:membrane); GO:0016798(molecular_function:hydrolase activity, acting on glycosyl bonds); GO:0008152(biological_process:metabolic process); GO:0004553(molecular_function:hydrolase activity, hydr…
AT1G23360	1	-	8296253	8296509	8296253	8296342	8296593	8296658	0.0031967	yes	2-phytyl-1,4-beta-naphthoquinone methyltransferase, chloroplastic [Source:UniProtKB/Swiss-Prot;Acc:Q3ED65]	GO:0042372(biological_process:phylloquinone biosynthetic process); GO:0052624(molecular_function:2-phytyl-1,4-naphthoquinone methyltransferase activity); GO:0032259(biological_process:methylation); GO:0008168(molecular_function:methyltransferase activity); GO:0009507(cellular_component:chloroplast)
AT2G33470	2	-	14177832	14177988	14177832	14177969	14178413	14178800	0.00324612	yes	Glycolipid transfer protein 1 [Source:UniProtKB/Swiss-Prot;Acc:O22797]	GO:0005737(cellular_component:cytoplasm); GO:0006869(biological_process:lipid transport); GO:0120013(deleted:old GO); GO:0005829(cellular_component:cytosol); GO:0005886(cellular_component:plasma membrane); GO:0046836(biological_process:glycolipid transport); GO:0051861(molecular_function:glycolipid binding); GO:0017089(molecular_function:glycolipid transporter activity); GO:0120009(deleted:old GO)
AT2G21385	2	+	9149884	9150197	9150111	9150197	9149627	9149797	0.00337838	yes	Expressed protein [Source:UniProtKB/TrEMBL;Acc:Q94AU3]
AT2G21385	2	+	9150091	9150197	9150111	9150197	9149884	9149976	0.00337838	yes	Expressed protein [Source:UniProtKB/TrEMBL;Acc:Q94AU3]
AT3G53680	3	-	19895825	19895960	19895825	19895954	19896119	19896198	0.00340947	yes	Acyl-CoA N-acyltransferase with RING/FYVE/PHD-type zinc finger domain-containing protein [Source:UniProtKB/TrEMBL;Acc:A0A1I9LNX5]	GO:0016740(molecular_function:transferase activity); GO:0046872(molecular_function:metal ion binding); GO:0016746(molecular_function:transferase activity, transferring acyl groups); GO:0008270(molecular_function:zinc ion binding)
AT3G01550	3	-	217727	217809	217727	217794	217910	217996	0.0034323	yes	Phosphoenolpyruvate/phosphate translocator 2, chloroplastic [Source:UniProtKB/Swiss-Prot;Acc:Q8H0T6]	GO:0031969(cellular_component:chloroplast membrane); GO:0006810(biological_process:transport); GO:0089722(biological_process:phosphoenolpyruvate transmembrane transport); GO:0015714(biological_process:phosphoenolpyruvate transport); GO:0005215(molecular_function:transporter activity); GO:0016021(cellular_component:integral component of membrane); GO:0016020(cellular_component:membrane); GO:001512…
AT3G62030	3	+	22974221	22974375	22974224	22974375	22973955	22974144	0.00352831	yes	Rotamase CYP 4 [Source:UniProtKB/TrEMBL;Acc:F4IX26]	GO:0000413(biological_process:protein peptidyl-prolyl isomerization); GO:0009536(cellular_component:plastid); GO:0006457(biological_process:protein folding); GO:0016853(molecular_function:isomerase activity); GO:0009570(cellular_component:chloroplast stroma); GO:0005515(molecular_function:protein binding); GO:0003755(molecular_function:peptidyl-prolyl cis-trans isomerase activity); GO:0009507(cel…
AT2G33560	2	-	14214738	14214808	14214738	14214805	14214897	14214982	0.00355846	yes	BUBR1 [Source:UniProtKB/TrEMBL;Acc:A0A178VU51]	GO:0005737(cellular_component:cytoplasm); GO:0005856(cellular_component:cytoskeleton); GO:0006468(biological_process:protein phosphorylation); GO:0005819(cellular_component:spindle); GO:0005634(cellular_component:nucleus); GO:0005828(cellular_component:kinetochore microtubule); GO:0005815(cellular_component:microtubule organizing center); GO:0000778(cellular_component:condensed nuclear chromosome…
AT1G61100	1	-	22511168	22511215	22511168	22511212	22511306	22511359	0.00358938	yes	CSL1 [Source:UniProtKB/TrEMBL;Acc:F4HRR0]
AT4G02450	4	-	1073752	1074099	1073752	1074096	1074320	1074456	0.00363511	yes	AT4g02450/T14P8_5 [Source:UniProtKB/TrEMBL;Acc:Q8L7U4]	GO:0005515(molecular_function:protein binding)
AT4G37680	4	+	17700985	17701481	17701006	17701481	17700633	17700885	0.0036409	yes	heptahelical protein 4 [Source:TAIR;Acc:AT4G37680]	GO:0009744(biological_process:response to sucrose); GO:0016021(cellular_component:integral component of membrane); GO:0016020(cellular_component:membrane); GO:0004872(molecular_function:receptor activity); GO:0009725(biological_process:response to hormone)
AT4G37680	4	+	17700985	17701481	17701223	17701481	17700633	17700885	0.0036409	yes	heptahelical protein 4 [Source:TAIR;Acc:AT4G37680]	GO:0009744(biological_process:response to sucrose); GO:0016021(cellular_component:integral component of membrane); GO:0016020(cellular_component:membrane); GO:0004872(molecular_function:receptor activity); GO:0009725(biological_process:response to hormone)
AT4G37680	4	+	17701006	17701481	17701223	17701481	17700633	17700885	0.0036409	yes	heptahelical protein 4 [Source:TAIR;Acc:AT4G37680]	GO:0009744(biological_process:response to sucrose); GO:0016021(cellular_component:integral component of membrane); GO:0016020(cellular_component:membrane); GO:0004872(molecular_function:receptor activity); GO:0009725(biological_process:response to hormone)
AT1G50000	1	-	18515543	18515658	18515543	18515597	18515763	18515825	0.00366432	yes	Methyltransferase [Source:UniProtKB/TrEMBL;Acc:Q6E297]	GO:0008168(molecular_function:methyltransferase activity); GO:0016740(molecular_function:transferase activity); GO:0032259(biological_process:methylation); GO:0006364(biological_process:rRNA processing)
AT1G73090	1	+	27489339	27489560	27489423	27489560	27489203	27489266	0.0036902	yes	unknown protein; Has 28 Blast hits to 28 proteins in 12 species: Archae - 0; Bacteria - 0; Metazoa - 0; Fungi - 0; Plants - 28; Viruses - 0; Other Eukaryotes - 0 (source: NCBI BLink). [Source:TAIR;Acc:AT1G73090]	GO:0008150(biological_process:biological_process)
AT2G37500	2	-	15742218	15742342	15742218	15742338	15742420	15742540	0.00370431	yes	Arginine biosynthesis bifunctional protein ArgJ, chloroplastic [Source:UniProtKB/TrEMBL;Acc:A0A178VUS6]	GO:0008652(biological_process:cellular amino acid biosynthetic process); GO:0009536(cellular_component:plastid); GO:0004042(molecular_function:acetyl-CoA:L-glutamate N-acetyltransferase activity); GO:0004358(molecular_function:glutamate N-acetyltransferase activity); GO:0103045(deleted:old GO); GO:0006592(biological_process:ornithine biosynthetic process); GO:0009570(cellular_component:chloroplas…
AT3G56160	3	-	20839033	20839141	20839033	20839055	20839374	20839488	0.00381465	yes	Probable sodium/metabolite cotransporter BASS4, chloroplastic [Source:UniProtKB/Swiss-Prot;Acc:F4IZC4]	GO:0016021(cellular_component:integral component of membrane); GO:0016020(cellular_component:membrane)
AT5G16030	5	+	5238679	5238997	5238682	5238997	5238540	5238585	0.00387793	yes	unknown protein; BEST Arabidopsis thaliana protein match is: unknown protein (TAIR:AT3G02500.1); Has 30201 Blast hits to 17322 proteins in 780 species: Archae - 12; Bacteria - 1396; Metazoa - 17338; Fungi - 3422; Plants - 5037; Viruses - 0; Other Eu /.../es - 2996 (source: NCBI BLink). [Source:TAIR;Acc:AT5G16030]	GO:0008150(biological_process:biological_process)
AT5G16030	5	+	5239084	5239293	5239108	5239293	5238682	5238997	0.00387793	yes	unknown protein; BEST Arabidopsis thaliana protein match is: unknown protein (TAIR:AT3G02500.1); Has 30201 Blast hits to 17322 proteins in 780 species: Archae - 12; Bacteria - 1396; Metazoa - 17338; Fungi - 3422; Plants - 5037; Viruses - 0; Other Eu /.../es - 2996 (source: NCBI BLink). [Source:TAIR;Acc:AT5G16030]	GO:0008150(biological_process:biological_process)
AT1G02280	1	-	450150	450258	450150	450251	450360	450426	0.00389439	yes	Translocase of chloroplast 33, chloroplastic [Source:UniProtKB/Swiss-Prot;Acc:O23680]	GO:0009527(cellular_component:plastid outer membrane); GO:0016787(molecular_function:hydrolase activity); GO:0015450(molecular_function:P-P-bond-hydrolysis-driven protein transmembrane transporter activity); GO:0071806(biological_process:protein transmembrane transport); GO:0005515(molecular_function:protein binding); GO:0009941(cellular_component:chloroplast envelope); GO:0016021(cellular_compon…
AT1G53570	1	+	19990314	19990400	19990317	19990400	19990004	19990235	0.00395694	yes	Mitogen-activated protein kinase kinase kinase 3 [Source:UniProtKB/Swiss-Prot;Acc:F4HRJ4]	GO:0005737(cellular_component:cytoplasm); GO:0000186(biological_process:activation of MAPKK activity); GO:0006468(biological_process:protein phosphorylation); GO:0031098(biological_process:stress-activated protein kinase signaling cascade); GO:0016310(biological_process:phosphorylation); GO:0016301(molecular_function:kinase activity); GO:0000165(biological_process:MAPK cascade); GO:0007346(biolog…
AT1G53570	1	+	19990477	19991113	19990480	19991113	19990314	19990400	0.00395694	yes	Mitogen-activated protein kinase kinase kinase 3 [Source:UniProtKB/Swiss-Prot;Acc:F4HRJ4]	GO:0005737(cellular_component:cytoplasm); GO:0000186(biological_process:activation of MAPKK activity); GO:0006468(biological_process:protein phosphorylation); GO:0031098(biological_process:stress-activated protein kinase signaling cascade); GO:0016310(biological_process:phosphorylation); GO:0016301(molecular_function:kinase activity); GO:0000165(biological_process:MAPK cascade); GO:0007346(biolog…
AT1G55250	1	+	20610177	20610249	20610181	20610249	20609536	20609697	0.00400671	yes	E3 ubiquitin-protein ligase BRE1-like 2 [Source:UniProtKB/Swiss-Prot;Acc:Q9C895]	GO:0010390(biological_process:histone monoubiquitination); GO:0033523(biological_process:histone H2B ubiquitination); GO:0010162(biological_process:seed dormancy process); GO:0045087(biological_process:innate immune response); GO:0009965(biological_process:leaf morphogenesis); GO:0008270(molecular_function:zinc ion binding); GO:0010228(biological_process:vegetative to reproductive phase transitio…
AT3G25820	3	+	9440464	9441287	9441148	9441287	9439989	9440371	0.00406771	yes	1,8-cineole synthase 2, chloroplastic [Source:UniProtKB/Swiss-Prot;Acc:P0DI77]	GO:0010333(molecular_function:terpene synthase activity); GO:0000287(molecular_function:magnesium ion binding); GO:0016829(molecular_function:lyase activity); GO:0008152(biological_process:metabolic process)
AT3G07650	3	+	2442462	2443021	2442465	2443021	2441656	2441840	0.00406916	yes	AT3G07650 protein [Source:UniProtKB/TrEMBL;Acc:A1A6H1]	GO:0007623(biological_process:circadian rhythm); GO:0003700(molecular_function:transcription factor activity, sequence-specific DNA binding); GO:0005634(cellular_component:nucleus); GO:0048579(biological_process:negative regulation of long-day photoperiodism, flowering); GO:0005622(cellular_component:intracellular); GO:0006355(biological_process:regulation of transcription, DNA-templated); GO:000…
AT1G61970	1	+	22906831	22907730	22907128	22907730	22906472	22906610	0.00409936	yes	At1g61970 [Source:UniProtKB/TrEMBL;Acc:O80702]	GO:0032502(biological_process:developmental process); GO:0003727(molecular_function:single-stranded RNA binding); GO:0042255(biological_process:ribosome assembly); GO:0005739(cellular_component:mitochondrion); GO:0019843(molecular_function:rRNA binding); GO:0009658(biological_process:chloroplast organization); GO:0006355(biological_process:regulation of transcription, DNA-templated); GO:0003690(m…
AT4G28600	4	+	14132004	14132173	14132019	14132173	14130731	14131936	0.00417633	yes	no pollen germination related 2 [Source:TAIR;Acc:AT4G28600]	GO:0005516(molecular_function:calmodulin binding); GO:0005515(molecular_function:protein binding); GO:0005886(cellular_component:plasma membrane)
AT1G60200	1	-	22203492	22204553	22203492	22203749	22204826	22205400	0.0041823	yes	Putative uncharacterized protein At1g60210 [Source:UniProtKB/TrEMBL;Acc:Q8VY15]	GO:0097159(molecular_function:organic cyclic compound binding); GO:0000166(molecular_function:nucleotide binding); GO:0003723(molecular_function:RNA binding); GO:0003676(molecular_function:nucleic acid binding); GO:1901363(molecular_function:heterocyclic compound binding); GO:0006397(biological_process:mRNA processing)
AT1G11870	1	+	4004169	4004321	4004175	4004321	4003845	4004099	0.00431425	yes	Serine--tRNA ligase, chloroplastic/mitochondrial [Source:UniProtKB/Swiss-Prot;Acc:Q8RWT8]	GO:0005737(cellular_component:cytoplasm); GO:0006434(biological_process:seryl-tRNA aminoacylation); GO:0004812(molecular_function:aminoacyl-tRNA ligase activity); GO:0004828(molecular_function:serine-tRNA ligase activity); GO:0000166(molecular_function:nucleotide binding); GO:0005515(molecular_function:protein binding); GO:0006418(biological_process:tRNA aminoacylation for protein translation); G…
AT1G11870	1	+	4006096	4006190	4006116	4006190	4005886	4006021	0.00431425	yes	Serine--tRNA ligase, chloroplastic/mitochondrial [Source:UniProtKB/Swiss-Prot;Acc:Q8RWT8]	GO:0005737(cellular_component:cytoplasm); GO:0006434(biological_process:seryl-tRNA aminoacylation); GO:0004812(molecular_function:aminoacyl-tRNA ligase activity); GO:0004828(molecular_function:serine-tRNA ligase activity); GO:0000166(molecular_function:nucleotide binding); GO:0005515(molecular_function:protein binding); GO:0006418(biological_process:tRNA aminoacylation for protein translation); G…
AT5G03560	5	-	900837	902235	900837	901168	902411	902770	0.00433837	yes	Tetratricopeptide repeat (TPR)-like superfamily protein [Source:UniProtKB/TrEMBL;Acc:F4KGN4]	GO:0043231(cellular_component:intracellular membrane-bounded organelle); GO:0004519(molecular_function:endonuclease activity); GO:0009451(biological_process:RNA modification); GO:0090305(biological_process:nucleic acid phosphodiester bond hydrolysis); GO:0003723(molecular_function:RNA binding); GO:0005515(molecular_function:protein binding)
AT2G20050	2	-	8652038	8652121	8652038	8652112	8652201	8652264	0.0043421	yes	Protein phosphatase 2C and cyclic nucleotide-binding/kinase domain-containing protein [Source:UniProtKB/Swiss-Prot;Acc:Q9SL76]	GO:0016787(molecular_function:hydrolase activity); GO:0006468(biological_process:protein phosphorylation); GO:0004674(molecular_function:protein serine/threonine kinase activity); GO:0006470(biological_process:protein dephosphorylation); GO:0016301(molecular_function:kinase activity); GO:0016310(biological_process:phosphorylation); GO:0043169(molecular_function:cation binding); GO:0004721(molecul…
AT3G28100	3	+	10460213	10460602	10460453	10460602	10458769	10459016	0.00454916	yes	WAT1-related protein At3g28100 [Source:UniProtKB/Swiss-Prot;Acc:Q9LRS5]	GO:0022857(molecular_function:transmembrane transporter activity); GO:0016021(cellular_component:integral component of membrane); GO:0016020(cellular_component:membrane); GO:0055085(biological_process:transmembrane transport)
AT4G05090	4	+	2609782	2609994	2609878	2609994	2609615	2609718	0.004674	yes	3'(2'),5'-bisphosphate nucleotidase-like protein [Source:UniProtKB/TrEMBL;Acc:Q682R6]	GO:0009507(cellular_component:chloroplast); GO:0046854(biological_process:phosphatidylinositol phosphorylation)
AT3G49430	3	+	18332247	18332754	18332641	18332754	18331508	18331712	0.00468862	yes	Serine/arginine-rich splicing factor SR34A [Source:UniProtKB/Swiss-Prot;Acc:A2RVS6]	GO:0016607(cellular_component:nuclear speck); GO:0008380(biological_process:RNA splicing); GO:0005730(cellular_component:nucleolus); GO:0005634(cellular_component:nucleus); GO:0000166(molecular_function:nucleotide binding); GO:0005654(cellular_component:nucleoplasm); GO:0003723(molecular_function:RNA binding); GO:0003676(molecular_function:nucleic acid binding); GO:0006397(biological_process:mRNA…
AT4G12540	4	-	7431157	7431290	7431157	7431268	7431364	7431465	0.00486544	yes	Putative uncharacterized protein AT4g12540 [Source:UniProtKB/TrEMBL;Acc:Q9SU31]
AT4G30990	4	+	15089012	15089196	15089015	15089196	15088436	15088771	0.00491623	yes	ARM repeat superfamily protein [Source:TAIR;Acc:AT4G30990]	GO:0005488(molecular_function:binding)
AT4G18070	4	+	10032594	10032963	10032597	10032963	10032233	10032495	0.00494274	yes	AT4G18070 protein [Source:UniProtKB/TrEMBL;Acc:Q8VZS7]
AT2G17130	2	-	7461583	7461823	7461583	7461811	7461956	7462607	0.004967	yes	Isocitrate dehydrogenase [NAD] regulatory subunit 2, mitochondrial [Source:UniProtKB/Swiss-Prot;Acc:P93032]	GO:0046872(molecular_function:metal ion binding); GO:0016616(molecular_function:oxidoreductase activity, acting on the CH-OH group of donors, NAD or NADP as acceptor); GO:0051287(molecular_function:NAD binding); GO:0000287(molecular_function:magnesium ion binding); GO:0005739(cellular_component:mitochondrion); GO:0006099(biological_process:tricarboxylic acid cycle); GO:0004449(molecular_function:…
AT1G31420	1	+	11252755	11253004	11252758	11253004	11252347	11252680	0.00508335	yes	Leucine-rich repeat protein kinase family protein [Source:UniProtKB/TrEMBL;Acc:F4I9D5]	GO:0009664(biological_process:plant-type cell wall organization); GO:0006468(biological_process:protein phosphorylation); GO:0016301(molecular_function:kinase activity); GO:0009826(biological_process:unidimensional cell growth); GO:0016310(biological_process:phosphorylation); GO:0016021(cellular_component:integral component of membrane); GO:0016020(cellular_component:membrane); GO:0030244(biologi…
AT2G26430	2	-	11245186	11245268	11245186	11245261	11245352	11245528	0.00524805	yes	Cyclin-L1-1 [Source:UniProtKB/Swiss-Prot;Acc:Q8RWV3]	GO:1901409(biological_process:positive regulation of phosphorylation of RNA polymerase II C-terminal domain); GO:0045737(biological_process:positive regulation of cyclin-dependent protein serine/threonine kinase activity); GO:0051321(biological_process:meiotic cell cycle); GO:0016538(molecular_function:cyclin-dependent protein serine/threonine kinase regulator activity); GO:0000079(biological_pro…
AT2G18960	2	+	8222800	8223297	8223177	8223297	8221513	8221899	0.00536418	yes	Plasma membrane ATPase [Source:UniProtKB/TrEMBL;Acc:A0A178VSN5]	GO:0016787(molecular_function:hydrolase activity); GO:0008553(molecular_function:hydrogen-exporting ATPase activity, phosphorylative mechanism); GO:0015992(biological_process:proton transport); GO:1902600(biological_process:hydrogen ion transmembrane transport); GO:0016021(cellular_component:integral component of membrane); GO:0016020(cellular_component:membrane); GO:0000166(molecular_function:nu…
AT4G34900	4	-	16626293	16626530	16626293	16626466	16626614	16626749	0.00539573	yes	Xanthine dehydrogenase 2 [Source:UniProtKB/Swiss-Prot;Acc:F4JLI5]	GO:0016491(molecular_function:oxidoreductase activity); GO:0050660(molecular_function:flavin adenine dinucleotide binding); GO:0016614(molecular_function:oxidoreductase activity, acting on CH-OH group of donors); GO:0051536(molecular_function:iron-sulfur cluster binding); GO:0051537(molecular_function:2 iron, 2 sulfur cluster binding); GO:0003824(molecular_function:catalytic activity); GO:0022900…
AT2G22980	2	+	9782047	9782742	9782628	9782742	9781165	9781237	0.005472	yes	Serine carboxypeptidase-like 13 [Source:UniProtKB/TrEMBL;Acc:A8MQS0]	GO:0019748(biological_process:secondary metabolic process); GO:0004185(molecular_function:serine-type carboxypeptidase activity); GO:0047158(molecular_function:sinapoylglucose-sinapoylglucose O-sinapoyltransferase activity); GO:0016740(molecular_function:transferase activity); GO:0005576(cellular_component:extracellular region); GO:0016746(molecular_function:transferase activity, transferring acy…
AT4G36690	4	-	17294362	17294603	17294362	17294430	17294703	17294839	0.00550682	yes	ATU2AF65A [Source:UniProtKB/TrEMBL;Acc:A0A178UYD2]	GO:0016607(cellular_component:nuclear speck); GO:0030628(molecular_function:pre-mRNA 3'-splice site binding); GO:0071004(cellular_component:U2-type prespliceosome); GO:0000243(cellular_component:commitment complex); GO:0003676(molecular_function:nucleic acid binding); GO:0005634(cellular_component:nucleus); GO:0000398(biological_process:mRNA splicing, via spliceosome); GO:0000166(molecular_functi…
AT3G23830	3	-	8607556	8607699	8607556	8607687	8607981	8608297	0.00551023	yes	GRP4 [Source:UniProtKB/TrEMBL;Acc:A0A178VD35]	GO:0009414(biological_process:response to water deprivation); GO:0005739(cellular_component:mitochondrion); GO:0000166(molecular_function:nucleotide binding); GO:0006970(biological_process:response to osmotic stress); GO:0003723(molecular_function:RNA binding); GO:0003676(molecular_function:nucleic acid binding); GO:0009409(biological_process:response to cold); GO:0009651(biological_process:respo…
AT5G39830	5	+	15945001	15945081	15945043	15945081	15944867	15944935	0.00551691	yes	Protease Do-like 8, chloroplastic [Source:UniProtKB/Swiss-Prot;Acc:Q9LU10]	GO:0004252(molecular_function:serine-type endopeptidase activity); GO:0009543(cellular_component:chloroplast thylakoid lumen); GO:0010206(biological_process:photosystem II repair); GO:0005515(molecular_function:protein binding); GO:0006508(biological_process:proteolysis)
AT3G62150	3	-	23013210	23013609	23013210	23013591	23013687	23014030	0.00559896	yes	ABC transporter B family member 21 [Source:UniProtKB/Swiss-Prot;Acc:Q9M1Q9]	GO:0042626(molecular_function:ATPase activity, coupled to transmembrane movement of substances); GO:0010329(molecular_function:auxin efflux transmembrane transporter activity); GO:0010540(biological_process:basipetal auxin transport); GO:0010315(biological_process:auxin efflux); GO:0016021(cellular_component:integral component of membrane); GO:0016020(cellular_component:membrane); GO:0010328(mole…
AT1G65960	1	+	24554207	24555969	24555768	24555969	24552265	24552470	0.00560547	yes	Glutamate decarboxylase 2 [Source:UniProtKB/Swiss-Prot;Acc:Q42472]	GO:0016829(molecular_function:lyase activity); GO:0016831(molecular_function:carboxy-lyase activity); GO:0019752(biological_process:carboxylic acid metabolic process); GO:0004351(molecular_function:glutamate decarboxylase activity); GO:0003824(molecular_function:catalytic activity); GO:0006536(biological_process:glutamate metabolic process); GO:0030170(molecular_function:pyridoxal phosphate bindi…
AT3G52340	3	+	19407204	19407471	19407406	19407471	19406852	19407119	0.00571313	yes	Sucrose-6F-phosphate phosphohydrolase 2 [Source:UniProtKB/TrEMBL;Acc:A0A1I9LQG1]	GO:0016787(molecular_function:hydrolase activity); GO:0016311(biological_process:dephosphorylation); GO:0005829(cellular_component:cytosol); GO:0000287(molecular_function:magnesium ion binding); GO:0005986(biological_process:sucrose biosynthetic process); GO:0050307(molecular_function:sucrose-phosphate phosphatase activity); GO:0016757(molecular_function:transferase activity, transferring glycosy…
AT5G53500	5	-	21727504	21728645	21727504	21728633	21729032	21729413	0.00573423	yes	Putative uncharacterized protein At5g53500 [Source:UniProtKB/TrEMBL;Acc:Q9FJD3]	GO:0005515(molecular_function:protein binding)
AT3G23600	3	+	8474989	8475079	8474998	8475079	8474804	8474895	0.00583002	yes	AT3g23600/MDB19_9 [Source:UniProtKB/TrEMBL;Acc:Q9LUG8]	GO:0005737(cellular_component:cytoplasm); GO:0016787(molecular_function:hydrolase activity); GO:0016021(cellular_component:integral component of membrane); GO:0005829(cellular_component:cytosol); GO:0016020(cellular_component:membrane); GO:0048046(cellular_component:apoplast); GO:0005886(cellular_component:plasma membrane); GO:0009651(biological_process:response to salt stress); GO:0005634(cellul…
AT4G01100	4	+	478390	478470	478432	478470	478155	478319	0.00601377	yes	Adenine nucleotide transporter 1 [Source:UniProtKB/TrEMBL;Acc:F4JHS4]	GO:0016021(cellular_component:integral component of membrane); GO:0016020(cellular_component:membrane); GO:0005739(cellular_component:mitochondrion); GO:0005743(cellular_component:mitochondrial inner membrane); GO:0006839(biological_process:mitochondrial transport); GO:0055085(biological_process:transmembrane transport)
AT2G37340	2	-	15671324	15671818	15671324	15671600	15672224	15672338	0.00603637	yes	Serine/arginine-rich splicing factor RS2Z33 [Source:UniProtKB/Swiss-Prot;Acc:Q8VYA5]	GO:0008270(molecular_function:zinc ion binding); GO:0003676(molecular_function:nucleic acid binding); GO:0000166(molecular_function:nucleotide binding)
AT2G34470	2	-	14532063	14532267	14532063	14532264	14532358	14532505	0.00617351	yes	Urease accessory protein G [Source:UniProtKB/TrEMBL;Acc:F4IHW4]	GO:1905182(biological_process:positive regulation of urease activity); GO:0016151(molecular_function:nickel cation binding); GO:0016020(cellular_component:membrane); GO:0003924(molecular_function:GTPase activity); GO:0000166(molecular_function:nucleotide binding); GO:0006807(biological_process:nitrogen compound metabolic process); GO:0043085(biological_process:positive regulation of catalytic act…
AT3G58160	3	+	21541360	21541627	21541370	21541627	21541100	21541240	0.00624116	yes	Myosin-16 [Source:UniProtKB/Swiss-Prot;Acc:Q9M2K0]	GO:0016787(molecular_function:hydrolase activity); GO:0008017(molecular_function:microtubule binding); GO:0007018(biological_process:microtubule-based movement); GO:0000166(molecular_function:nucleotide binding); GO:0003779(molecular_function:actin binding); GO:0016459(cellular_component:myosin complex); GO:0003777(molecular_function:microtubule motor activity); GO:0005515(molecular_function:prot…
AT3G63400	3	+	23412427	23412526	23412446	23412526	23412023	23412168	0.0062917	yes	Peptidyl-prolyl cis-trans isomerase CYP63 [Source:UniProtKB/Swiss-Prot;Acc:Q9LY75]	GO:0016607(cellular_component:nuclear speck); GO:0000413(biological_process:protein peptidyl-prolyl isomerization); GO:0006457(biological_process:protein folding); GO:0003755(molecular_function:peptidyl-prolyl cis-trans isomerase activity); GO:0005634(cellular_component:nucleus); GO:0005654(cellular_component:nucleoplasm); GO:0005515(molecular_function:protein binding); GO:0008380(biological_proc…
AT3G16030	3	+	5442252	5442406	5442269	5442406	5441658	5442173	0.00638285	yes	Lectin protein kinase family protein [Source:UniProtKB/TrEMBL;Acc:A0A1I9LPL5]	GO:0006468(biological_process:protein phosphorylation); GO:0016301(molecular_function:kinase activity); GO:0016310(biological_process:phosphorylation); GO:0016021(cellular_component:integral component of membrane); GO:0016020(cellular_component:membrane); GO:0018108(biological_process:peptidyl-tyrosine phosphorylation); GO:0004674(molecular_function:protein serine/threonine kinase activity); GO:0…
AT1G43190	1	-	16277641	16277723	16277641	16277717	16277794	16277871	0.00641706	yes	Polypyrimidine tract-binding protein homolog 3 [Source:UniProtKB/Swiss-Prot;Acc:Q6ICX4]	GO:0005737(cellular_component:cytoplasm); GO:0005634(cellular_component:nucleus); GO:0043484(biological_process:regulation of RNA splicing); GO:0000932(cellular_component:cytoplasmic mRNA processing body); GO:0000166(molecular_function:nucleotide binding); GO:0045595(biological_process:regulation of cell differentiation); GO:0003723(molecular_function:RNA binding); GO:0003676(molecular_function:n…
AT4G05520	4	+	2805517	2805579	2805520	2805579	2805379	2805422	0.00651589	yes	EH domain-containing protein 2 [Source:UniProtKB/Swiss-Prot;Acc:B3LF48]	GO:0005509(molecular_function:calcium ion binding); GO:0005515(molecular_function:protein binding); GO:0005525(molecular_function:GTP binding)
AT5G55790	5	-	22578714	22579155	22578714	22579137	22579235	22581335	0.0065774	yes	At5g55790 [Source:UniProtKB/TrEMBL;Acc:Q9FM60]	GO:0016021(cellular_component:integral component of membrane); GO:0016020(cellular_component:membrane); GO:0008150(biological_process:biological_process)
AT2G28910	2	-	12415667	12417207	12415667	12417023	12417284	12417615	0.00663511	yes	CXIP4 [Source:UniProtKB/TrEMBL;Acc:A0A178VV16]	GO:0005737(cellular_component:cytoplasm); GO:0005634(cellular_component:nucleus); GO:0046872(molecular_function:metal ion binding); GO:0008270(molecular_function:zinc ion binding); GO:0003676(molecular_function:nucleic acid binding)
AT5G55820	5	+	22593179	22593355	22593191	22593355	22592959	22593115	0.00664245	yes	Inner centromere protein, ARK-binding region protein [Source:UniProtKB/TrEMBL;Acc:Q9FM57]
AT3G05365	3	-	1534567	1534904	1534567	1534707	1534985	1535237	0.00670826	yes
AT1G63940	1	+	23732990	23733053	23733002	23733053	23732814	23732903	0.00674669	yes	MDAR6 [Source:UniProtKB/TrEMBL;Acc:A0A178WFH3]	GO:0050660(molecular_function:flavin adenine dinucleotide binding); GO:0055114(biological_process:oxidation-reduction process); GO:0016491(molecular_function:oxidoreductase activity)
AT1G55310	1	+	20632147	20632279	20632150	20632279	20631884	20632055	0.00680523	yes	SC35-like splicing factor 33 [Source:TAIR;Acc:AT1G55310]	GO:0003723(molecular_function:RNA binding); GO:0003676(molecular_function:nucleic acid binding); GO:0000166(molecular_function:nucleotide binding)
AT5G64080	5	-	25645208	25645629	25645208	25645617	25646000	25646027	0.00685626	yes	Non-specific lipid-transfer protein-like protein At5g64080 [Source:UniProtKB/Swiss-Prot;Acc:Q8VYI9]	GO:0006869(biological_process:lipid transport); GO:0016021(cellular_component:integral component of membrane); GO:0016020(cellular_component:membrane); GO:0008289(molecular_function:lipid binding); GO:0046658(cellular_component:anchored component of plasma membrane); GO:0005886(cellular_component:plasma membrane); GO:0031225(cellular_component:anchored component of membrane)
AT2G47060	2	-	19334101	19334228	19334101	19334211	19334325	19334579	0.006903	yes	Protein kinase superfamily protein [Source:TAIR;Acc:AT2G47060]	GO:0006468(biological_process:protein phosphorylation); GO:0016310(biological_process:phosphorylation); GO:0016301(molecular_function:kinase activity); GO:0000166(molecular_function:nucleotide binding); GO:0004674(molecular_function:protein serine/threonine kinase activity); GO:0004672(molecular_function:protein kinase activity); GO:0005524(molecular_function:ATP binding)
AT1G28100	1	+	9802031	9802184	9802103	9802184	9801081	9801400	0.00692922	yes	unknown protein; Has 64 Blast hits to 64 proteins in 27 species: Archae - 0; Bacteria - 14; Metazoa - 0; Fungi - 6; Plants - 42; Viruses - 0; Other Eukaryotes - 2 (source: NCBI BLink). [Source:TAIR;Acc:AT1G28100]
AT1G26440	1	-	9144826	9144921	9144826	9144918	9144994	9145195	0.00696566	yes	Ureide permease 5 [Source:UniProtKB/Swiss-Prot;Acc:Q93Z75]	GO:0071705(biological_process:nitrogen compound transport); GO:0016021(cellular_component:integral component of membrane); GO:0016020(cellular_component:membrane); GO:0022857(molecular_function:transmembrane transporter activity); GO:0055085(biological_process:transmembrane transport)
AT1G26440	1	-	9144994	9145340	9144994	9145195	9145412	9145696	0.00696566	yes	Ureide permease 5 [Source:UniProtKB/Swiss-Prot;Acc:Q93Z75]	GO:0071705(biological_process:nitrogen compound transport); GO:0016021(cellular_component:integral component of membrane); GO:0016020(cellular_component:membrane); GO:0022857(molecular_function:transmembrane transporter activity); GO:0055085(biological_process:transmembrane transport)
AT1G45207	1	-	17132612	17132702	17132612	17132699	17132835	17132941	0.00702629	yes	Remorin family protein [Source:UniProtKB/TrEMBL;Acc:F4HRB5]
AT3G17040	3	-	5810148	5810358	5810148	5810259	5810514	5810760	0.00706512	yes	Protein high chlorophyll fluorescent 107 [Source:UniProtKB/Swiss-Prot;Acc:Q8RWG2]	GO:0009941(cellular_component:chloroplast envelope); GO:0005774(cellular_component:vacuolar membrane); GO:0003727(molecular_function:single-stranded RNA binding); GO:1901918(biological_process:negative regulation of exoribonuclease activity); GO:0005515(molecular_function:protein binding); GO:0006417(biological_process:regulation of translation); GO:0006397(biological_process:mRNA processing); GO…
AT5G21060	5	-	7152082	7152166	7152082	7152160	7152231	7152382	0.00729691	yes	Homoserine dehydrogenase [Source:UniProtKB/TrEMBL;Acc:F4K6Y8]	GO:0008652(biological_process:cellular amino acid biosynthetic process); GO:0050661(molecular_function:NADP binding); GO:0009082(biological_process:branched-chain amino acid biosynthetic process); GO:0016310(biological_process:phosphorylation); GO:0005829(cellular_component:cytosol); GO:0006520(biological_process:cellular amino acid metabolic process); GO:0004412(molecular_function:homoserine deh…
AT4G21660	4	-	11508308	11508668	11508308	11508386	11508826	11508934	0.00730689	yes	proline-rich spliceosome-associated (PSP) family protein [Source:TAIR;Acc:AT4G21660]	GO:0005634(cellular_component:nucleus); GO:0016020(cellular_component:membrane); GO:0016021(cellular_component:integral component of membrane)
AT3G56860	3	-	21049532	21050491	21049532	21049754	21050682	21052286	0.00749753	yes	UBP1-associated protein 2A [Source:UniProtKB/Swiss-Prot;Acc:Q9LES2]	GO:0010150(biological_process:leaf senescence); GO:0005829(cellular_component:cytosol); GO:0005515(molecular_function:protein binding); GO:0097159(molecular_function:organic cyclic compound binding); GO:0005634(cellular_component:nucleus); GO:0009738(biological_process:abscisic acid-activated signaling pathway); GO:0000166(molecular_function:nucleotide binding); GO:0006952(biological_process:defe…
AT3G56860	3	-	21048726	21049768	21048726	21049754	21050682	21052320	0.00749753	yes	UBP1-associated protein 2A [Source:UniProtKB/Swiss-Prot;Acc:Q9LES2]	GO:0010150(biological_process:leaf senescence); GO:0005829(cellular_component:cytosol); GO:0005515(molecular_function:protein binding); GO:0097159(molecular_function:organic cyclic compound binding); GO:0005634(cellular_component:nucleus); GO:0009738(biological_process:abscisic acid-activated signaling pathway); GO:0000166(molecular_function:nucleotide binding); GO:0006952(biological_process:defe…
AT3G56860	3	-	21048726	21050017	21048726	21049754	21050682	21052320	0.00749753	yes	UBP1-associated protein 2A [Source:UniProtKB/Swiss-Prot;Acc:Q9LES2]	GO:0010150(biological_process:leaf senescence); GO:0005829(cellular_component:cytosol); GO:0005515(molecular_function:protein binding); GO:0097159(molecular_function:organic cyclic compound binding); GO:0005634(cellular_component:nucleus); GO:0009738(biological_process:abscisic acid-activated signaling pathway); GO:0000166(molecular_function:nucleotide binding); GO:0006952(biological_process:defe…
AT3G56860	3	-	21048726	21050017	21048726	21049768	21050682	21052320	0.00749753	yes	UBP1-associated protein 2A [Source:UniProtKB/Swiss-Prot;Acc:Q9LES2]	GO:0010150(biological_process:leaf senescence); GO:0005829(cellular_component:cytosol); GO:0005515(molecular_function:protein binding); GO:0097159(molecular_function:organic cyclic compound binding); GO:0005634(cellular_component:nucleus); GO:0009738(biological_process:abscisic acid-activated signaling pathway); GO:0000166(molecular_function:nucleotide binding); GO:0006952(biological_process:defe…
AT3G56860	3	-	21048726	21050491	21048726	21049768	21050682	21052320	0.00749753	yes	UBP1-associated protein 2A [Source:UniProtKB/Swiss-Prot;Acc:Q9LES2]	GO:0010150(biological_process:leaf senescence); GO:0005829(cellular_component:cytosol); GO:0005515(molecular_function:protein binding); GO:0097159(molecular_function:organic cyclic compound binding); GO:0005634(cellular_component:nucleus); GO:0009738(biological_process:abscisic acid-activated signaling pathway); GO:0000166(molecular_function:nucleotide binding); GO:0006952(biological_process:defe…
AT3G56860	3	-	21048726	21050491	21048726	21050017	21050682	21052320	0.00749753	yes	UBP1-associated protein 2A [Source:UniProtKB/Swiss-Prot;Acc:Q9LES2]	GO:0010150(biological_process:leaf senescence); GO:0005829(cellular_component:cytosol); GO:0005515(molecular_function:protein binding); GO:0097159(molecular_function:organic cyclic compound binding); GO:0005634(cellular_component:nucleus); GO:0009738(biological_process:abscisic acid-activated signaling pathway); GO:0000166(molecular_function:nucleotide binding); GO:0006952(biological_process:defe…
AT4G24810	4	-	12787900	12788032	12787900	12788011	12788202	12788327	0.00750101	yes	Protein kinase superfamily protein [Source:UniProtKB/TrEMBL;Acc:F4JRQ4]	GO:0016310(biological_process:phosphorylation); GO:0006468(biological_process:protein phosphorylation); GO:0016301(molecular_function:kinase activity); GO:0005524(molecular_function:ATP binding); GO:0004672(molecular_function:protein kinase activity)
AT1G03180	1	+	774223	774539	774230	774539	774095	774153	0.00758857	yes	Non-structural protein [Source:UniProtKB/TrEMBL;Acc:Q5Q0J3]	GO:0007096(biological_process:regulation of exit from mitosis); GO:0005634(cellular_component:nucleus)
AT1G03180	1	+	774223	774539	774246	774539	774095	774153	0.00758857	yes	Non-structural protein [Source:UniProtKB/TrEMBL;Acc:Q5Q0J3]	GO:0007096(biological_process:regulation of exit from mitosis); GO:0005634(cellular_component:nucleus)
AT1G03180	1	+	774230	774539	774246	774539	774095	774153	0.00758857	yes	Non-structural protein [Source:UniProtKB/TrEMBL;Acc:Q5Q0J3]	GO:0007096(biological_process:regulation of exit from mitosis); GO:0005634(cellular_component:nucleus)
AT1G04730	1	-	1330473	1330607	1330473	1330590	1330679	1331169	0.0076056	yes	P-loop containing nucleoside triphosphate hydrolases superfamily protein [Source:UniProtKB/TrEMBL;Acc:F4I5S3]	GO:0016787(molecular_function:hydrolase activity); GO:0005524(molecular_function:ATP binding)
AT5G52470	5	+	21296162	21296231	21296167	21296231	21295314	21295491	0.00789195	yes	Probable mediator of RNA polymerase II transcription subunit 36b [Source:UniProtKB/Swiss-Prot;Acc:Q9FEF8]	GO:0032040(cellular_component:small-subunit processome); GO:0008033(biological_process:tRNA processing); GO:0008649(molecular_function:rRNA methyltransferase activity); GO:0005730(cellular_component:nucleolus); GO:1990258(biological_process:histone glutamine methylation); GO:0031428(cellular_component:box C/D snoRNP complex); GO:0005634(cellular_component:nucleus); GO:0016020(cellular_component:m…
AT4G08390	4	+	5315322	5315590	5315325	5315590	5314904	5315232	0.00795214	yes	L-ascorbate peroxidase S, chloroplastic/mitochondrial [Source:UniProtKB/Swiss-Prot;Acc:Q42592]	GO:0009536(cellular_component:plastid); GO:0009735(biological_process:response to cytokinin); GO:0020037(molecular_function:heme binding); GO:0009570(cellular_component:chloroplast stroma); GO:0004130(molecular_function:cytochrome-c peroxidase activity); GO:0016020(cellular_component:membrane); GO:0000302(biological_process:response to reactive oxygen species); GO:0005739(cellular_component:mitoc…
AT1G33060	1	-	11975306	11975715	11975306	11975703	11975828	11975978	0.00804645	yes	NAC014 [Source:UniProtKB/TrEMBL;Acc:A0A178WRQ2]	GO:0016021(cellular_component:integral component of membrane); GO:0016020(cellular_component:membrane); GO:0006355(biological_process:regulation of transcription, DNA-templated); GO:0006351(biological_process:transcription, DNA-templated); GO:0003677(molecular_function:DNA binding); GO:0005634(cellular_component:nucleus)
AT4G00560	4	-	241024	241370	241024	241155	241458	241646	0.00812379	yes	NAD(P)-binding Rossmann-fold superfamily protein [Source:UniProtKB/TrEMBL;Acc:F4JHD7]
AT2G25840	2	+	11022706	11022919	11022742	11022919	11022582	11022624	0.00820095	yes	Nucleotidylyl transferase superfamily protein [Source:UniProtKB/TrEMBL;Acc:F4ISP4]	GO:0005737(cellular_component:cytoplasm); GO:0006436(biological_process:tryptophanyl-tRNA aminoacylation); GO:0000166(molecular_function:nucleotide binding); GO:0016740(molecular_function:transferase activity); GO:0004812(molecular_function:aminoacyl-tRNA ligase activity); GO:0006418(biological_process:tRNA aminoacylation for protein translation); GO:0004830(molecular_function:tryptophan-tRNA lig…
AT1G76405	1	+	28662957	28663110	28662967	28663110	28662786	28662861	0.00828717	yes	Outer envelope pore protein 21B, chloroplastic [Source:UniProtKB/Swiss-Prot;Acc:Q9FPG2]	GO:0009941(cellular_component:chloroplast envelope); GO:0009536(cellular_component:plastid); GO:0046930(cellular_component:pore complex); GO:0055085(biological_process:transmembrane transport); GO:0009527(cellular_component:plastid outer membrane); GO:0006811(biological_process:ion transport); GO:0016020(cellular_component:membrane); GO:0009707(cellular_component:chloroplast outer membrane); GO:0…
AT5G46150	5	-	18707545	18708780	18707545	18708093	18708850	18709140	0.00840501	yes	Putative ALA-interacting subunit 2 [Source:UniProtKB/Swiss-Prot;Acc:Q67YS6]	GO:0016021(cellular_component:integral component of membrane); GO:0016020(cellular_component:membrane)
AT4G35785	4	-	16953522	16953890	16953522	16953592	16953969	16954119	0.0085735	yes	At4g35785 [Source:UniProtKB/TrEMBL;Acc:Q494N5]	GO:0003723(molecular_function:RNA binding); GO:0003676(molecular_function:nucleic acid binding); GO:0000166(molecular_function:nucleotide binding)
AT4G35785	4	-	16954428	16954497	16954428	16954452	16954564	16954705	0.0085735	yes	At4g35785 [Source:UniProtKB/TrEMBL;Acc:Q494N5]	GO:0003723(molecular_function:RNA binding); GO:0003676(molecular_function:nucleic acid binding); GO:0000166(molecular_function:nucleotide binding)
AT1G18773	1	+	6475380	6475979	6475612	6475979	6475107	6475215	0.00869283	yes	FUNCTIONS IN: molecular_function unknown; INVOLVED IN: biological_process unknown; LOCATED IN: endomembrane system; BEST Arabidopsis thaliana protein match is: carboxylesterases (TAIR:AT4G22300.1); Has 30201 Blast hits to 17322 proteins in 780 speci /.../chae - 12; Bacteria - 1396; Metazoa - 17338; Fungi - 3422; Plants - 5037; Viruses - 0; Other Eukaryotes - 2996 (source: NCBI BLink). [Source:TAI…
AT3G09600	3	+	2948155	2948296	2948177	2948296	2947923	2947983	0.00873311	yes	Protein REVEILLE 8 [Source:UniProtKB/Swiss-Prot;Acc:Q8RWU3]	GO:0006355(biological_process:regulation of transcription, DNA-templated); GO:0005634(cellular_component:nucleus); GO:0006351(biological_process:transcription, DNA-templated); GO:0003677(molecular_function:DNA binding)
AT4G39460	4	-	18357852	18357929	18357852	18357925	18358051	18358138	0.00874172	yes	SAMT1 [Source:UniProtKB/TrEMBL;Acc:A0A178UZZ4]	GO:0031969(cellular_component:chloroplast membrane); GO:0009941(cellular_component:chloroplast envelope); GO:0009536(cellular_component:plastid); GO:1901962(biological_process:S-adenosyl-L-methionine transmembrane transport); GO:0015805(biological_process:S-adenosyl-L-methionine transport); GO:0000095(molecular_function:S-adenosyl-L-methionine transmembrane transporter activity); GO:0016021(cellu…
AT4G39460	4	-	18357852	18357929	18357852	18357925	18358055	18358138	0.00874172	yes	SAMT1 [Source:UniProtKB/TrEMBL;Acc:A0A178UZZ4]	GO:0031969(cellular_component:chloroplast membrane); GO:0009941(cellular_component:chloroplast envelope); GO:0009536(cellular_component:plastid); GO:1901962(biological_process:S-adenosyl-L-methionine transmembrane transport); GO:0015805(biological_process:S-adenosyl-L-methionine transport); GO:0000095(molecular_function:S-adenosyl-L-methionine transmembrane transporter activity); GO:0016021(cellu…
AT5G54840	5	-	22276932	22277016	22276932	22276994	22277396	22277436	0.00879995	yes	Ras-related small GTP-binding family protein [Source:UniProtKB/TrEMBL;Acc:Q9SUJ6]	GO:0005622(cellular_component:intracellular); GO:0003924(molecular_function:GTPase activity); GO:0007264(biological_process:small GTPase mediated signal transduction); GO:0005525(molecular_function:GTP binding)
AT3G16840	3	-	5741667	5741855	5741667	5741852	5742327	5742642	0.00891789	yes	P-loop containing nucleoside triphosphate hydrolases superfamily protein [Source:UniProtKB/TrEMBL;Acc:A0A178VJW0]	GO:0005737(cellular_component:cytoplasm); GO:0016787(molecular_function:hydrolase activity); GO:0010501(biological_process:RNA secondary structure unwinding); GO:0005730(cellular_component:nucleolus); GO:0004004(molecular_function:ATP-dependent RNA helicase activity); GO:0000166(molecular_function:nucleotide binding); GO:0003723(molecular_function:RNA binding); GO:0003676(molecular_function:nucle…
AT5G66055	5	-	26417635	26417912	26417635	26417734	26417999	26418098	0.00916506	yes	AT5G66055 protein [Source:UniProtKB/TrEMBL;Acc:B9DF91]	GO:0009536(cellular_component:plastid); GO:0005515(molecular_function:protein binding); GO:0009507(cellular_component:chloroplast)
AT3G49390	3	-	18317229	18317725	18317229	18317681	18317808	18318034	0.00920948	yes	Polyadenylate-binding protein-interacting protein 10 [Source:UniProtKB/Swiss-Prot;Acc:Q9SG10]	GO:0005634(cellular_component:nucleus); GO:0000166(molecular_function:nucleotide binding); GO:0008150(biological_process:biological_process); GO:0003723(molecular_function:RNA binding); GO:0003676(molecular_function:nucleic acid binding); GO:0003729(molecular_function:mRNA binding)
AT1G28520	1	+	10030063	10030213	10030111	10030213	10029673	10029943	0.00926431	yes	Transcription factor VOZ1 [Source:UniProtKB/Swiss-Prot;Acc:Q9SGQ0]	GO:0005737(cellular_component:cytoplasm); GO:0043565(molecular_function:sequence-specific DNA binding); GO:0009414(biological_process:response to water deprivation); GO:0009631(biological_process:cold acclimation); GO:0009585(biological_process:red, far-red light phototransduction); GO:0048574(biological_process:long-day photoperiodism, flowering); GO:0009816(biological_process:defense response t…
AT1G63640	1	-	23589505	23589615	23589505	23589612	23589703	23590290	0.00951717	yes	P-loop nucleoside triphosphate hydrolases superfamily protein with CH (Calponin Homology) domain [Source:TAIR;Acc:AT1G63640]	GO:0005515(molecular_function:protein binding); GO:0008017(molecular_function:microtubule binding); GO:0007018(biological_process:microtubule-based movement); GO:0000166(molecular_function:nucleotide binding); GO:0005524(molecular_function:ATP binding); GO:0016887(molecular_function:ATPase activity); GO:0005886(cellular_component:plasma membrane); GO:0005871(cellular_component:kinesin complex); G…
AT4G29170	4	+	14383456	14383632	14383551	14383632	14382835	14382987	0.00955772	yes	Meiotic nuclear division protein 1 homolog [Source:UniProtKB/Swiss-Prot;Acc:Q8GYD2]
AT5G49020	5	+	19872192	19872339	19872198	19872339	19871952	19872061	0.00973007	yes	Probable histone-arginine methyltransferase 1.4 [Source:UniProtKB/Swiss-Prot;Acc:A3KPF2]	GO:0006479(biological_process:protein methylation); GO:0008168(molecular_function:methyltransferase activity); GO:0016021(cellular_component:integral component of membrane)
AT1G19330	1	-	6681205	6681271	6681205	6681268	6681360	6681515	0.00990692	yes	unknown protein; BEST Arabidopsis thaliana protein match is: unknown protein (TAIR:AT1G75060.1); Has 145 Blast hits to 145 proteins in 43 species: Archae - 0; Bacteria - 0; Metazoa - 40; Fungi - 0; Plants - 104; Viruses - 0; Other Eukaryotes - 1 (so /.../NCBI BLink). [Source:TAIR;Acc:AT1G19330]	GO:0000118(cellular_component:histone deacetylase complex); GO:0004407(molecular_function:histone deacetylase activity); GO:0003712(molecular_function:transcription cofactor activity); GO:0016575(biological_process:histone deacetylation); GO:0006355(biological_process:regulation of transcription, DNA-templated); GO:0008150(biological_process:biological_process); GO:0005515(molecular_function:prot…
AT1G19330	1	-	6681360	6681515	6681360	6681500	6681682	6681809	0.00990692	yes	unknown protein; BEST Arabidopsis thaliana protein match is: unknown protein (TAIR:AT1G75060.1); Has 145 Blast hits to 145 proteins in 43 species: Archae - 0; Bacteria - 0; Metazoa - 40; Fungi - 0; Plants - 104; Viruses - 0; Other Eukaryotes - 1 (so /.../NCBI BLink). [Source:TAIR;Acc:AT1G19330]	GO:0000118(cellular_component:histone deacetylase complex); GO:0004407(molecular_function:histone deacetylase activity); GO:0003712(molecular_function:transcription cofactor activity); GO:0016575(biological_process:histone deacetylation); GO:0006355(biological_process:regulation of transcription, DNA-templated); GO:0008150(biological_process:biological_process); GO:0005515(molecular_function:prot…
AT1G07780	1	-	2410107	2410602	2410107	2410577	2410732	2410896	0.00994297	yes	N-(5'-phosphoribosyl)anthranilate isomerase 1, chloroplastic [Source:UniProtKB/Swiss-Prot;Acc:Q42440]	GO:0008652(biological_process:cellular amino acid biosynthetic process); GO:0009536(cellular_component:plastid); GO:0016853(molecular_function:isomerase activity); GO:0004640(molecular_function:phosphoribosylanthranilate isomerase activity); GO:0000162(biological_process:tryptophan biosynthetic process); GO:0006568(biological_process:tryptophan metabolic process); GO:0003824(molecular_function:ca…
AT1G06960	1	+	2136414	2136587	2136449	2136587	2135850	2136002	0.0100045	yes	U2 small nuclear ribonucleoprotein B'' 2 [Source:UniProtKB/Swiss-Prot;Acc:Q8H1S6]	GO:0017069(molecular_function:snRNA binding); GO:0003723(molecular_function:RNA binding); GO:0003676(molecular_function:nucleic acid binding)
AT2G39280	2	-	16403158	16403220	16403158	16403205	16403428	16403832	0.0101719	yes	Ypt/Rab-GAP domain of gyp1p superfamily protein [Source:UniProtKB/TrEMBL;Acc:F4IUX9]
AT1G03630	1	+	908032	908570	908038	908570	907848	907947	0.0103764	yes	Protochlorophyllide reductase C, chloroplastic [Source:UniProtKB/Swiss-Prot;Acc:O48741]	GO:0009535(cellular_component:chloroplast thylakoid membrane); GO:0009941(cellular_component:chloroplast envelope); GO:0009536(cellular_component:plastid); GO:0009534(cellular_component:chloroplast thylakoid); GO:0016020(cellular_component:membrane); GO:0016630(molecular_function:protochlorophyllide reductase activity); GO:0003959(molecular_function:NADPH dehydrogenase activity); GO:0015995(biolo…
AT5G01570	5	+	222243	222515	222265	222515	222067	222141	0.010473	yes	unknown protein; BEST Arabidopsis thaliana protein match is: unknown protein (TAIR:AT3G08880.1); Has 1807 Blast hits to 1807 proteins in 277 species: Archae - 0; Bacteria - 0; Metazoa - 736; Fungi - 347; Plants - 385; Viruses - 0; Other Eukaryotes - /.../source: NCBI BLink). [Source:TAIR;Acc:AT5G01570]	GO:0008150(biological_process:biological_process)
AT3G16260	3	+	5510037	5510228	5510173	5510228	5509870	5509960	0.0106843	yes	TRZ4 [Source:UniProtKB/TrEMBL;Acc:A0A178V7J3]	GO:0090502(biological_process:RNA phosphodiester bond hydrolysis, endonucleolytic); GO:0016787(molecular_function:hydrolase activity); GO:0008033(biological_process:tRNA processing); GO:0072684(biological_process:mitochondrial tRNA 3'-trailer cleavage, endonucleolytic); GO:0004518(molecular_function:nuclease activity); GO:0004519(molecular_function:endonuclease activity); GO:0005739(cellular_comp…
AT5G63870	5	-	25562512	25562924	25562512	25562913	25563158	25563316	0.0108421	yes	Serine/threonine-protein phosphatase 7 [Source:UniProtKB/Swiss-Prot;Acc:Q9FN02]	GO:0006470(biological_process:protein dephosphorylation); GO:0004721(molecular_function:phosphoprotein phosphatase activity); GO:0016787(molecular_function:hydrolase activity)
AT5G06290	5	+	1920869	1921425	1921094	1921425	1920624	1920750	0.0110558	yes	2-Cys peroxiredoxin BAS1-like, chloroplastic [Source:UniProtKB/Swiss-Prot;Acc:Q9C5R8]	GO:0048046(cellular_component:apoplast); GO:0009536(cellular_component:plastid); GO:0010319(cellular_component:stromule); GO:0009570(cellular_component:chloroplast stroma); GO:0016209(molecular_function:antioxidant activity); GO:0005623(cellular_component:cell); GO:0051920(molecular_function:peroxiredoxin activity); GO:0098869(biological_process:cellular oxidant detoxification); GO:0042742(biolog…
AT2G33051	2	-	14023644	14024212	14023644	14024171	14024303	14024497	0.0111233	yes	other RNA [Source:TAIR;Acc:AT2G33051]	GO:0016021(cellular_component:integral component of membrane)
AT2G25910	2	-	11049579	11049625	11049579	11049622	11049714	11049844	0.0112442	yes	3'-5' exonuclease domain-containing protein / K homology domain-containing protein / KH domain-containing protein [Source:UniProtKB/TrEMBL;Acc:F4ITJ6]	GO:0006139(biological_process:nucleobase-containing compound metabolic process); GO:0008408(molecular_function:3'-5' exonuclease activity); GO:0004527(molecular_function:exonuclease activity); GO:0090305(biological_process:nucleic acid phosphodiester bond hydrolysis); GO:0003723(molecular_function:RNA binding); GO:0003676(molecular_function:nucleic acid binding)
AT4G30820	4	+	15007072	15007211	15007106	15007211	15006647	15006702	0.0113466	yes	cyclin-dependent kinase-activating kinase assembly factor-related / CDK-activating kinase assembly factor-related [Source:TAIR;Acc:AT4G30820]	GO:0061575(molecular_function:cyclin-dependent protein serine/threonine kinase activator activity); GO:0016310(biological_process:phosphorylation); GO:0005634(cellular_component:nucleus); GO:0016301(molecular_function:kinase activity); GO:0006289(biological_process:nucleotide-excision repair); GO:0045737(biological_process:positive regulation of cyclin-dependent protein serine/threonine kinase ac…
AT4G30820	4	+	15007106	15007675	15007601	15007675	15006647	15006702	0.0113466	yes	cyclin-dependent kinase-activating kinase assembly factor-related / CDK-activating kinase assembly factor-related [Source:TAIR;Acc:AT4G30820]	GO:0061575(molecular_function:cyclin-dependent protein serine/threonine kinase activator activity); GO:0016310(biological_process:phosphorylation); GO:0005634(cellular_component:nucleus); GO:0016301(molecular_function:kinase activity); GO:0006289(biological_process:nucleotide-excision repair); GO:0045737(biological_process:positive regulation of cyclin-dependent protein serine/threonine kinase ac…
AT4G30820	4	+	15007366	15007675	15007601	15007675	15006647	15007268	0.0113466	yes	cyclin-dependent kinase-activating kinase assembly factor-related / CDK-activating kinase assembly factor-related [Source:TAIR;Acc:AT4G30820]	GO:0061575(molecular_function:cyclin-dependent protein serine/threonine kinase activator activity); GO:0016310(biological_process:phosphorylation); GO:0005634(cellular_component:nucleus); GO:0016301(molecular_function:kinase activity); GO:0006289(biological_process:nucleotide-excision repair); GO:0045737(biological_process:positive regulation of cyclin-dependent protein serine/threonine kinase ac…
AT3G44960	3	+	16428886	16429377	16428901	16429377	16428753	16428814	0.0113716	yes	Shugoshin [Source:UniProtKB/TrEMBL;Acc:A0A1I9LT08]
AT3G44960	3	+	16428898	16429403	16428901	16429403	16428753	16428814	0.0113716	yes	Shugoshin [Source:UniProtKB/TrEMBL;Acc:A0A1I9LT08]
AT3G18500	3	+	6354696	6354808	6354699	6354808	6354498	6354605	0.0115487	yes	DNAse I-like superfamily protein [Source:UniProtKB/TrEMBL;Acc:F4J8R6]
AT3G18500	3	+	6354696	6354808	6354708	6354808	6354498	6354605	0.0115487	yes	DNAse I-like superfamily protein [Source:UniProtKB/TrEMBL;Acc:F4J8R6]
AT3G18500	3	+	6354699	6354808	6354708	6354808	6354498	6354605	0.0115487	yes	DNAse I-like superfamily protein [Source:UniProtKB/TrEMBL;Acc:F4J8R6]
AT1G21640	1	+	7591099	7591263	7591141	7591263	7589169	7591026	0.0117198	yes	NAD kinase 2 [Source:UniProtKB/TrEMBL;Acc:F4HY34]	GO:0019674(biological_process:NAD metabolic process); GO:0016310(biological_process:phosphorylation); GO:0016301(molecular_function:kinase activity); GO:0005516(molecular_function:calmodulin binding); GO:0008152(biological_process:metabolic process); GO:0003951(molecular_function:NAD+ kinase activity); GO:0006741(biological_process:NADP biosynthetic process); GO:0009507(cellular_component:chlorop…
AT3G54620	3	-	20218483	20218609	20218483	20218536	20218713	20218789	0.0119227	yes	Basic leucine zipper 25 [Source:UniProtKB/Swiss-Prot;Acc:Q9M1G6]	GO:0045735(molecular_function:nutrient reservoir activity); GO:0003700(molecular_function:transcription factor activity, sequence-specific DNA binding); GO:0005634(cellular_component:nucleus); GO:0006355(biological_process:regulation of transcription, DNA-templated); GO:0006351(biological_process:transcription, DNA-templated); GO:0005515(molecular_function:protein binding); GO:0003677(molecular_f…
AT1G12710	1	-	4326738	4327529	4326738	4327403	4327740	4327859	0.0120162	yes	phloem protein 2-A12 [Source:TAIR;Acc:AT1G12710]	GO:0030246(molecular_function:carbohydrate binding); GO:0005515(molecular_function:protein binding)
AT2G47640	2	+	19537859	19537937	19537862	19537937	19537504	19537529	0.0122265	yes	Putative small nuclear ribonucleoprotein D2 [Source:UniProtKB/TrEMBL;Acc:Q8RUH0]	GO:0030529(cellular_component:intracellular ribonucleoprotein complex); GO:0019013(cellular_component:viral nucleocapsid); GO:0008380(biological_process:RNA splicing); GO:0030532(cellular_component:small nuclear ribonucleoprotein complex)
AT1G32230	1	+	11613024	11614550	11613312	11614550	11612737	11612860	0.0122283	yes	Poly [ADP-ribose] polymerase [Source:UniProtKB/TrEMBL;Acc:M5BF30]	GO:0003950(molecular_function:NAD+ ADP-ribosyltransferase activity)
AT1G32230	1	+	11615401	11615560	11615404	11615560	11615231	11615311	0.0122283	yes	Poly [ADP-ribose] polymerase [Source:UniProtKB/TrEMBL;Acc:M5BF30]	GO:0003950(molecular_function:NAD+ ADP-ribosyltransferase activity)
AT5G53180	5	-	21570833	21570894	21570833	21570891	21571043	21571253	0.0123748	yes	Polypyrimidine tract-binding protein homolog 2 [Source:UniProtKB/Swiss-Prot;Acc:Q9FGL9]	GO:0003676(molecular_function:nucleic acid binding)
AT4G31880	4	-	15421248	15422094	15421248	15422091	15422202	15422241	0.0124256	yes	Putative uncharacterized protein At4g31880 [Source:UniProtKB/TrEMBL;Acc:Q8GUP3]	GO:0009556(biological_process:microsporogenesis); GO:0006281(biological_process:DNA repair); GO:0005634(cellular_component:nucleus); GO:0000785(cellular_component:chromatin); GO:0005488(molecular_function:binding); GO:0007064(biological_process:mitotic sister chromatid cohesion); GO:0005829(cellular_component:cytosol); GO:0009507(cellular_component:chloroplast)
AT4G28790	4	+	14219857	14220265	14219924	14220265	14219648	14219714	0.0129964	yes	Putative uncharacterized protein At4g28790 (Fragment) [Source:UniProtKB/TrEMBL;Acc:C0SVK2]
AT2G41540	2	+	17326792	17327455	17326795	17327455	17326510	17326606	0.0130849	yes	Glycerol-3-phosphate dehydrogenase [NAD(+)] GPDHC1, cytosolic [Source:UniProtKB/Swiss-Prot;Acc:O22216]	GO:0004367(molecular_function:glycerol-3-phosphate dehydrogenase [NAD+] activity); GO:0005737(cellular_component:cytoplasm); GO:0005975(biological_process:carbohydrate metabolic process); GO:0016616(molecular_function:oxidoreductase activity, acting on the CH-OH group of donors, NAD or NADP as acceptor); GO:0009331(cellular_component:glycerol-3-phosphate dehydrogenase complex); GO:0046168(biologi…
AT2G30200	2	-	12883311	12883417	12883311	12883398	12883484	12883661	0.0134353	yes	EMBRYO DEFECTIVE 3147 [Source:UniProtKB/TrEMBL;Acc:Q8RU07]	GO:0003824(molecular_function:catalytic activity); GO:0016740(molecular_function:transferase activity); GO:0004314(molecular_function:[acyl-carrier-protein] S-malonyltransferase activity); GO:0008152(biological_process:metabolic process)
AT5G66005	5	-	26398555	26398817	26398555	26398640	26398909	26399001	0.0134986	yes	At5g66005 [Source:UniProtKB/TrEMBL;Acc:Q6ID68]	GO:0016311(biological_process:dephosphorylation); GO:0098519(molecular_function:nucleotide phosphatase activity, acting on free nucleotides)
AT5G66005	5	-	26398726	26398817	26398726	26398814	26398909	26399001	0.0134986	yes	At5g66005 [Source:UniProtKB/TrEMBL;Acc:Q6ID68]	GO:0016311(biological_process:dephosphorylation); GO:0098519(molecular_function:nucleotide phosphatase activity, acting on free nucleotides)
AT5G66005	5	-	26398726	26398817	26398726	26398814	26398913	26399001	0.0134986	yes	At5g66005 [Source:UniProtKB/TrEMBL;Acc:Q6ID68]	GO:0016311(biological_process:dephosphorylation); GO:0098519(molecular_function:nucleotide phosphatase activity, acting on free nucleotides)
AT1G60990	1	-	22462025	22462393	22462025	22462390	22462719	22462956	0.0136585	yes	Putative transferase At1g60990, chloroplastic [Source:UniProtKB/Swiss-Prot;Acc:Q681Y3]	GO:0009536(cellular_component:plastid); GO:0005739(cellular_component:mitochondrion); GO:0016226(biological_process:iron-sulfur cluster assembly); GO:0016740(molecular_function:transferase activity); GO:0005515(molecular_function:protein binding); GO:0009507(cellular_component:chloroplast); GO:0055114(biological_process:oxidation-reduction process); GO:0016491(molecular_function:oxidoreductase ac…
AT4G15450	4	+	8840578	8840745	8840596	8840745	8840143	8840253	0.0139197	yes	At4g15450 [Source:UniProtKB/TrEMBL;Acc:Q8GY71]
AT1G80770	1	+	30355423	30355569	30355460	30355569	30355024	30355353	0.0140437	yes	P-loop containing nucleoside triphosphate hydrolases superfamily protein [Source:TAIR;Acc:AT1G80770]	GO:1903874(biological_process:ferrous iron transmembrane transport); GO:0015093(molecular_function:ferrous iron transmembrane transporter activity); GO:0016021(cellular_component:integral component of membrane); GO:0016787(molecular_function:hydrolase activity); GO:0005525(molecular_function:GTP binding)
AT1G80770	1	+	30355423	30355786	30355662	30355786	30355114	30355353	0.0140437	yes	P-loop containing nucleoside triphosphate hydrolases superfamily protein [Source:TAIR;Acc:AT1G80770]	GO:1903874(biological_process:ferrous iron transmembrane transport); GO:0015093(molecular_function:ferrous iron transmembrane transporter activity); GO:0016021(cellular_component:integral component of membrane); GO:0016787(molecular_function:hydrolase activity); GO:0005525(molecular_function:GTP binding)
AT3G51075	3	-	18968648	18970355	18968648	18969368	18970447	18970649	0.0140764	yes	other RNA [Source:TAIR;Acc:AT3G51075]	GO:0008168(molecular_function:methyltransferase activity); GO:0016021(cellular_component:integral component of membrane); GO:0032259(biological_process:methylation)
AT3G51075	3	-	18970447	18971279	18970447	18971024	18971490	18971628	0.0140764	yes	other RNA [Source:TAIR;Acc:AT3G51075]	GO:0008168(molecular_function:methyltransferase activity); GO:0016021(cellular_component:integral component of membrane); GO:0032259(biological_process:methylation)
AT3G51075	3	-	18971490	18971828	18971490	18971628	18971945	18972307	0.0140764	yes	other RNA [Source:TAIR;Acc:AT3G51075]	GO:0008168(molecular_function:methyltransferase activity); GO:0016021(cellular_component:integral component of membrane); GO:0032259(biological_process:methylation)
AT3G01060	3	-	16642	17133	16642	17108	17208	17351	0.0141409	yes	Lysine-tRNA ligase [Source:UniProtKB/TrEMBL;Acc:Q8RWI4]	GO:0007623(biological_process:circadian rhythm); GO:0016874(molecular_function:ligase activity)
AT3G01060	3	-	17429	17648	17429	17624	17722	17981	0.0141409	yes	Lysine-tRNA ligase [Source:UniProtKB/TrEMBL;Acc:Q8RWI4]	GO:0007623(biological_process:circadian rhythm); GO:0016874(molecular_function:ligase activity)
AT5G45280	5	+	18349031	18349177	18349038	18349177	18348842	18348948	0.0141596	yes	Pectin acetylesterase 11 [Source:UniProtKB/Swiss-Prot;Acc:Q9FH82]	GO:0016787(molecular_function:hydrolase activity); GO:0005618(cellular_component:cell wall); GO:0016021(cellular_component:integral component of membrane); GO:0052793(molecular_function:pectin acetylesterase activity); GO:0009505(cellular_component:plant-type cell wall); GO:0071555(biological_process:cell wall organization); GO:0005576(cellular_component:extracellular region); GO:0005886(cellular…
AT2G15430	2	+	6734756	6735819	6735209	6735819	6734363	6734601	0.0142615	yes	RPB35.5A [Source:UniProtKB/TrEMBL;Acc:A0A178W202]	GO:0003899(molecular_function:DNA-directed RNA polymerase activity); GO:0046983(molecular_function:protein dimerization activity); GO:0006351(biological_process:transcription, DNA-templated); GO:0003677(molecular_function:DNA binding)
AT5G67110	5	-	26785617	26785827	26785617	26785683	26785917	26785989	0.0145371	yes	Transcription factor ALC [Source:UniProtKB/Swiss-Prot;Acc:Q9FHA2]	GO:0046983(molecular_function:protein dimerization activity)
AT3G54500	3	-	20178157	20178491	20178157	20178454	20178713	20178804	0.0148188	yes	BEST Arabidopsis thaliana protein match is: dentin sialophosphoprotein-related (TAIR:AT5G64170.1); Has 183 Blast hits to 175 proteins in 44 species: Archae - 0; Bacteria - 4; Metazoa - 38; Fungi - 11; Plants - 120; Viruses - 0; Other Eukaryotes - 10 /.../ce: NCBI BLink). [Source:TAIR;Acc:AT3G54500]
AT5G11510	5	+	3680319	3680504	3680392	3680504	3679747	3680075	0.0151651	yes	Transcription factor MYB3R-4 [Source:UniProtKB/Swiss-Prot;Acc:Q94FL9]	GO:0003677(molecular_function:DNA binding)
AT1G29170	1	-	10190529	10190646	10190529	10190632	10190746	10190839	0.0154194	yes	Protein SCAR3 [Source:UniProtKB/Swiss-Prot;Acc:Q9LP46]	GO:0005856(cellular_component:cytoskeleton); GO:0030036(biological_process:actin cytoskeleton organization)
AT5G26740	5	+	9292221	9292352	9292281	9292352	9291838	9292142	0.0154869	yes	AT5G26740 protein [Source:UniProtKB/TrEMBL;Acc:Q949Z2]	GO:0005215(molecular_function:transporter activity); GO:0016021(cellular_component:integral component of membrane); GO:0016020(cellular_component:membrane); GO:0006810(biological_process:transport)
AT4G21090	4	-	11258211	11258327	11258211	11258304	11258452	11258660	0.0154999	yes	Adrenodoxin-like protein 2, mitochondrial [Source:UniProtKB/Swiss-Prot;Acc:Q8S904]	GO:0051536(molecular_function:iron-sulfur cluster binding); GO:0051537(molecular_function:2 iron, 2 sulfur cluster binding); GO:0005739(cellular_component:mitochondrion); GO:0022900(biological_process:electron transport chain); GO:0046872(molecular_function:metal ion binding); GO:0055114(biological_process:oxidation-reduction process); GO:0009055(molecular_function:electron carrier activity)
AT4G26910	4	-	13522320	13522404	13522320	13522401	13522494	13522549	0.0159728	yes	Dihydrolipoyllysine-residue succinyltransferase component of 2-oxoglutarate dehydrogenase complex 2, mitochondrial [Source:UniProtKB/Swiss-Prot;Acc:Q8H107]	GO:0004149(molecular_function:dihydrolipoyllysine-residue succinyltransferase activity); GO:0045252(cellular_component:oxoglutarate dehydrogenase complex); GO:0016020(cellular_component:membrane); GO:0033512(biological_process:L-lysine catabolic process to acetyl-CoA via saccharopine); GO:0016740(molecular_function:transferase activity); GO:0005739(cellular_component:mitochondrion); GO:0006099(bi…
AT1G04970	1	+	1411876	1412054	1411914	1412054	1411087	1411623	0.016142	yes	Putative BPI/LBP family protein At1g04970 [Source:UniProtKB/Swiss-Prot;Acc:Q9MAU5]	GO:0008289(molecular_function:lipid binding); GO:0005615(cellular_component:extracellular space)
AT2G37150	2	-	15605888	15607600	15605888	15605993	15607694	15607840	0.0162397	yes	RING/U-box superfamily protein [Source:UniProtKB/TrEMBL;Acc:F4IQ07]
AT3G27340	3	+	10122531	10122935	10122562	10122935	10122353	10122418	0.0162839	yes	At3g27340 [Source:UniProtKB/TrEMBL;Acc:Q1H557]
AT1G08820	1	-	2824363	2824915	2824363	2824476	2825166	2825481	0.0162957	yes	VAP27-2 [Source:UniProtKB/TrEMBL;Acc:A0A178WBB7]	GO:0005783(cellular_component:endoplasmic reticulum); GO:0046907(biological_process:intracellular transport); GO:0016021(cellular_component:integral component of membrane); GO:0016020(cellular_component:membrane); GO:0005789(cellular_component:endoplasmic reticulum membrane); GO:0016032(biological_process:viral process); GO:0005886(cellular_component:plasma membrane)
AT5G14220	5	-	4586890	4587055	4586890	4587026	4587180	4587232	0.0163264	yes	Flavin containing amine oxidoreductase family [Source:TAIR;Acc:AT5G14220]	GO:0006782(biological_process:protoporphyrinogen IX biosynthetic process); GO:0006779(biological_process:porphyrin-containing compound biosynthetic process); GO:0004729(molecular_function:oxygen-dependent protoporphyrinogen oxidase activity); GO:0055114(biological_process:oxidation-reduction process); GO:0016491(molecular_function:oxidoreductase activity)
AT5G18680	5	-	6229731	6230010	6229731	6229819	6230117	6230630	0.0165437	yes	Putative uncharacterized protein At5g18680 (Fragment) [Source:UniProtKB/TrEMBL;Acc:C0SVQ0]
AT1G56180	1	-	21026516	21026659	21026516	21026649	21026730	21026807	0.016589	yes	ATP-dependent zinc metalloprotease [Source:UniProtKB/TrEMBL;Acc:Q9C7J3]	GO:0004222(molecular_function:metalloendopeptidase activity); GO:0016021(cellular_component:integral component of membrane); GO:0016020(cellular_component:membrane); GO:0048366(biological_process:leaf development); GO:0008237(molecular_function:metallopeptidase activity); GO:0006508(biological_process:proteolysis); GO:0008233(molecular_function:peptidase activity); GO:0042651(cellular_component:t…
AT3G24180	3	-	8741066	8741172	8741066	8741167	8741268	8741367	0.0166042	yes	Non-lysosomal glucosylceramidase [Source:UniProtKB/TrEMBL;Acc:Q8VZ08]	GO:0016787(molecular_function:hydrolase activity); GO:0004348(molecular_function:glucosylceramidase activity); GO:0016020(cellular_component:membrane); GO:0016798(molecular_function:hydrolase activity, acting on glycosyl bonds); GO:0003824(molecular_function:catalytic activity); GO:0006680(biological_process:glucosylceramide catabolic process); GO:0008152(biological_process:metabolic process); GO…
AT2G43680	2	+	18109479	18110415	18109482	18110415	18109278	18109376	0.0166977	yes	IQD14 [Source:UniProtKB/TrEMBL;Acc:A0A178VRE6]	GO:0005515(molecular_function:protein binding)
AT5G53620	5	+	21781160	21781342	21781173	21781342	21780946	21781075	0.0167518	yes	At5g53620 [Source:UniProtKB/TrEMBL;Acc:Q93XY1]	GO:0005829(cellular_component:cytosol); GO:0008150(biological_process:biological_process)
AT5G20580	5	-	6962000	6962109	6962000	6962105	6962218	6962306	0.0167959	yes	Putative uncharacterized protein At5g20580 [Source:UniProtKB/TrEMBL;Acc:Q0WP45]	GO:0016021(cellular_component:integral component of membrane); GO:0016020(cellular_component:membrane); GO:0008150(biological_process:biological_process)
AT5G06800	5	+	2104818	2104888	2104833	2104888	2104699	2104739	0.017027	yes	myb-like HTH transcriptional regulator family protein [Source:TAIR;Acc:AT5G06800]	GO:0003700(molecular_function:transcription factor activity, sequence-specific DNA binding); GO:0006355(biological_process:regulation of transcription, DNA-templated); GO:0005634(cellular_component:nucleus); GO:0006351(biological_process:transcription, DNA-templated); GO:0003677(molecular_function:DNA binding)
AT5G45940	5	-	18629561	18629871	18629561	18629866	18629960	18630080	0.0170353	yes	Nudix hydrolase 11 [Source:UniProtKB/Swiss-Prot;Acc:Q8LET2]	GO:0016787(molecular_function:hydrolase activity); GO:0005778(cellular_component:peroxisomal membrane); GO:0015937(biological_process:coenzyme A biosynthetic process); GO:0016021(cellular_component:integral component of membrane); GO:0016020(cellular_component:membrane); GO:0005777(cellular_component:peroxisome); GO:0008893(molecular_function:guanosine-3',5'-bis(diphosphate) 3'-diphosphatase acti…
AT2G46640	2	+	19149186	19149509	19149192	19149509	19148892	19148938	0.0170655	yes	unknown protein; Has 19 Blast hits to 19 proteins in 7 species: Archae - 0; Bacteria - 0; Metazoa - 0; Fungi - 0; Plants - 17; Viruses - 0; Other Eukaryotes - 2 (source: NCBI BLink). [Source:TAIR;Acc:AT2G46640]
AT5G65640	5	+	26238553	26238721	26238563	26238721	26238239	26238422	0.0172586	yes	Transcription factor bHLH93 [Source:UniProtKB/Swiss-Prot;Acc:Q9LSL1]	GO:0010371(biological_process:regulation of gibberellin biosynthetic process); GO:0003700(molecular_function:transcription factor activity, sequence-specific DNA binding); GO:0005634(cellular_component:nucleus); GO:0006355(biological_process:regulation of transcription, DNA-templated); GO:0006351(biological_process:transcription, DNA-templated); GO:0003677(molecular_function:DNA binding); GO:0046…
AT3G02860	3	-	625998	626281	625998	626278	626474	626634	0.0172905	yes	F13E7.20 protein [Source:UniProtKB/TrEMBL;Acc:Q9M8S7]
AT3G56130	3	+	20828650	20829270	20828798	20829270	20828503	20828566	0.017327	yes	AT3g56130/F18O21_90 [Source:UniProtKB/TrEMBL;Acc:Q93W03]
AT5G49150	5	+	19927968	19928207	19927989	19928207	19927668	19927898	0.0173341	yes	Gamete expressed 2 [Source:UniProtKB/TrEMBL;Acc:W0TY53]	GO:0016021(cellular_component:integral component of membrane); GO:0016020(cellular_component:membrane); GO:0005515(molecular_function:protein binding)
AT4G21540	4	+	11460639	11460715	11460642	11460715	11460244	11460345	0.0173495	yes	SPHK1 [Source:UniProtKB/TrEMBL;Acc:A0A178V174]	GO:0016310(biological_process:phosphorylation); GO:0016301(molecular_function:kinase activity); GO:0009705(cellular_component:plant-type vacuole membrane); GO:0046834(biological_process:lipid phosphorylation); GO:0008481(molecular_function:sphinganine kinase activity); GO:0071215(biological_process:cellular response to abscisic acid stimulus); GO:0006665(biological_process:sphingolipid metabolic …
AT4G21540	4	+	11461913	11462036	11461950	11462036	11461547	11461811	0.0173495	yes	SPHK1 [Source:UniProtKB/TrEMBL;Acc:A0A178V174]	GO:0016310(biological_process:phosphorylation); GO:0016301(molecular_function:kinase activity); GO:0009705(cellular_component:plant-type vacuole membrane); GO:0046834(biological_process:lipid phosphorylation); GO:0008481(molecular_function:sphinganine kinase activity); GO:0071215(biological_process:cellular response to abscisic acid stimulus); GO:0006665(biological_process:sphingolipid metabolic …
AT4G14385	4	-	8287347	8287544	8287347	8287430	8288078	8288148	0.0173706	yes	Histone acetyltransferase subunit NuA4-domain protein [Source:UniProtKB/TrEMBL;Acc:Q93VF4]	GO:0005773(cellular_component:vacuole); GO:0016740(molecular_function:transferase activity); GO:0016573(biological_process:histone acetylation); GO:0000123(cellular_component:histone acetyltransferase complex)
AT4G22540	4	-	11860443	11860780	11860443	11860738	11860945	11861139	0.0174499	yes	ORP2A [Source:UniProtKB/TrEMBL;Acc:A0A178UYT2]
AT4G22540	4	-	11863760	11864126	11863760	11864123	11864252	11864378	0.0174499	yes	ORP2A [Source:UniProtKB/TrEMBL;Acc:A0A178UYT2]
AT4G22540	4	-	11863760	11864126	11863760	11864123	11865712	11866475	0.0174499	yes	ORP2A [Source:UniProtKB/TrEMBL;Acc:A0A178UYT2]
AT1G17890	1	-	6154263	6155470	6154263	6155442	6155574	6155804	0.0174569	yes	Putative GDP-L-fucose synthase 2 [Source:UniProtKB/Swiss-Prot;Acc:Q9LMU0]	GO:0050662(molecular_function:coenzyme binding); GO:0016853(molecular_function:isomerase activity); GO:0009226(biological_process:nucleotide-sugar biosynthetic process); GO:0042351(biological_process:'de novo' GDP-L-fucose biosynthetic process); GO:0003824(molecular_function:catalytic activity); GO:0008152(biological_process:metabolic process); GO:0050577(molecular_function:GDP-L-fucose synthase …
AT1G31600	1	-	11314341	11314443	11314341	11314437	11314623	11314994	0.0174673	yes	Putative uncharacterized protein At1g31605 [Source:UniProtKB/TrEMBL;Acc:Q8RWY1]	GO:0051213(molecular_function:dioxygenase activity); GO:0002098(biological_process:tRNA wobble uridine modification); GO:0000166(molecular_function:nucleotide binding); GO:0008198(molecular_function:ferrous iron binding); GO:0003723(molecular_function:RNA binding); GO:0003676(molecular_function:nucleic acid binding); GO:0046872(molecular_function:metal ion binding); GO:0055114(biological_process:…
AT2G18300	2	-	7953181	7953316	7953181	7953310	7953391	7953463	0.017499	yes	Basic helix-loop-helix (BHLH) DNA-binding superfamily protein [Source:UniProtKB/TrEMBL;Acc:F4IQH8]	GO:0009742(biological_process:brassinosteroid mediated signaling pathway); GO:0009740(biological_process:gibberellic acid mediated signaling pathway); GO:0003700(molecular_function:transcription factor activity, sequence-specific DNA binding); GO:0005634(cellular_component:nucleus); GO:0006355(biological_process:regulation of transcription, DNA-templated); GO:0006351(biological_process:transcript…
AT2G43490	2	-	18054410	18054731	18054410	18054724	18054941	18055279	0.0176721	yes	Ypt/Rab-GAP domain of gyp1p superfamily protein [Source:UniProtKB/TrEMBL;Acc:B3H765]	GO:0031338(biological_process:regulation of vesicle fusion); GO:0005096(molecular_function:GTPase activator activity); GO:0006886(biological_process:intracellular protein transport); GO:0090630(biological_process:activation of GTPase activity); GO:0017137(molecular_function:Rab GTPase binding); GO:0005622(cellular_component:intracellular); GO:0012505(cellular_component:endomembrane system)
AT2G43490	2	-	18054941	18055279	18054941	18055273	18055358	18055442	0.0176721	yes	Ypt/Rab-GAP domain of gyp1p superfamily protein [Source:UniProtKB/TrEMBL;Acc:B3H765]	GO:0031338(biological_process:regulation of vesicle fusion); GO:0005096(molecular_function:GTPase activator activity); GO:0006886(biological_process:intracellular protein transport); GO:0090630(biological_process:activation of GTPase activity); GO:0017137(molecular_function:Rab GTPase binding); GO:0005622(cellular_component:intracellular); GO:0012505(cellular_component:endomembrane system)
AT3G52180	3	-	19350286	19350538	19350286	19350346	19350612	19350708	0.0177312	yes	SEX4 [Source:UniProtKB/TrEMBL;Acc:A0A178VES0]	GO:0019203(molecular_function:carbohydrate phosphatase activity); GO:0007623(biological_process:circadian rhythm); GO:0008138(molecular_function:protein tyrosine/serine/threonine phosphatase activity); GO:0016311(biological_process:dephosphorylation); GO:0006470(biological_process:protein dephosphorylation); GO:0005982(biological_process:starch metabolic process); GO:0016791(molecular_function:ph…
AT3G57410	3	-	21249753	21250639	21249753	21249858	21250819	21250845	0.0179542	yes	Villin-3 [Source:UniProtKB/Swiss-Prot;Acc:O81645]	GO:0005737(cellular_component:cytoplasm); GO:0005856(cellular_component:cytoskeleton); GO:0007010(biological_process:cytoskeleton organization); GO:0051017(biological_process:actin filament bundle assembly); GO:0051015(molecular_function:actin filament binding); GO:0051014(biological_process:actin filament severing); GO:0003779(molecular_function:actin binding); GO:0005884(cellular_component:acti…
AT4G24900	4	+	12816503	12816558	12816512	12816558	12816010	12816087	0.0180622	yes	TITAN-like protein [Source:UniProtKB/Swiss-Prot;Acc:F4JRR5]	GO:0005634(cellular_component:nucleus); GO:0046872(molecular_function:metal ion binding); GO:0009793(biological_process:embryo development ending in seed dormancy); GO:0009960(biological_process:endosperm development)
AT3G63490	3	+	23445668	23445794	23445678	23445794	23445515	23445599	0.0181363	yes	50S ribosomal protein L1, chloroplastic [Source:UniProtKB/Swiss-Prot;Acc:Q9LY66]	GO:0009535(cellular_component:chloroplast thylakoid membrane); GO:0009941(cellular_component:chloroplast envelope); GO:0009536(cellular_component:plastid); GO:0015934(cellular_component:large ribosomal subunit); GO:0005840(cellular_component:ribosome); GO:0022625(cellular_component:cytosolic large ribosomal subunit); GO:0009570(cellular_component:chloroplast stroma); GO:0005634(cellular_component…
AT1G63830	1	+	23685396	23685510	23685405	23685510	23685092	23685299	0.0182263	yes	PLAC8 family protein [Source:UniProtKB/TrEMBL;Acc:Q9CAJ7]	GO:0016021(cellular_component:integral component of membrane); GO:0016020(cellular_component:membrane); GO:0005886(cellular_component:plasma membrane)
AT1G54680	1	+	20413943	20414015	20413961	20414015	20413725	20413869	0.0183115	yes	T22H22.11 protein [Source:UniProtKB/TrEMBL;Acc:Q9ZVM3]	GO:0004222(molecular_function:metalloendopeptidase activity); GO:0006508(biological_process:proteolysis); GO:0006413(biological_process:translational initiation); GO:0005524(molecular_function:ATP binding); GO:0003743(molecular_function:translation initiation factor activity)
AT4G17420	4	-	9723138	9723199	9723138	9723169	9723344	9723440	0.0185173	yes	Putative uncharacterized protein At4g17420 [Source:UniProtKB/TrEMBL;Acc:Q84J77]	GO:0016021(cellular_component:integral component of membrane); GO:0016020(cellular_component:membrane)
AT5G58790	5	+	23745447	23745636	23745467	23745636	23745249	23745359	0.0185622	yes	unknown protein; Has 30201 Blast hits to 17322 proteins in 780 species: Archae - 12; Bacteria - 1396; Metazoa - 17338; Fungi - 3422; Plants - 5037; Viruses - 0; Other Eukaryotes - 2996 (source: NCBI BLink). [Source:TAIR;Acc:AT5G58790]	GO:0046872(molecular_function:metal ion binding); GO:0008150(biological_process:biological_process); GO:0003723(molecular_function:RNA binding); GO:0000166(molecular_function:nucleotide binding)
AT5G20950	5	-	7110561	7110819	7110561	7110797	7111195	7111453	0.0190125	yes	Glycosyl hydrolase family protein [Source:TAIR;Acc:AT5G20950]	GO:0016787(molecular_function:hydrolase activity); GO:0005975(biological_process:carbohydrate metabolic process); GO:0009969(biological_process:xyloglucan biosynthetic process); GO:0005618(cellular_component:cell wall); GO:0016020(cellular_component:membrane); GO:0008422(molecular_function:beta-glucosidase activity); GO:0048046(cellular_component:apoplast); GO:0009251(biological_process:glucan ca…
AT5G06440	5	-	1966255	1966378	1966255	1966364	1966474	1966596	0.019249	yes	BEST Arabidopsis thaliana protein match is: Polyketide cyclase/dehydrase and lipid transport superfamily protein (TAIR:AT3G11720.3); Has 155 Blast hits to 153 proteins in 39 species: Archae - 0; Bacteria - 4; Metazoa - 5; Fungi - 6; Plants - 101; Vi /.../- 0; Other Eukaryotes - 39 (source: NCBI BLink). [Source:TAIR;Acc:AT5G06440]
AT1G79950	1	+	30078554	30079203	30078739	30079203	30078127	30078233	0.0198403	yes	RAD3-like DNA-binding helicase protein [Source:UniProtKB/TrEMBL;Acc:F4HQE2]	GO:0008026(molecular_function:ATP-dependent helicase activity); GO:0003676(molecular_function:nucleic acid binding); GO:0003677(molecular_function:DNA binding); GO:0000723(biological_process:telomere maintenance); GO:0006139(biological_process:nucleobase-containing compound metabolic process); GO:0009555(biological_process:pollen development); GO:0005634(cellular_component:nucleus); GO:0005739(ce…
AT3G47250	3	-	17399756	17401609	17399756	17401594	17401689	17401871	0.0199875	yes	Putative uncharacterized protein At3g47250 [Source:UniProtKB/TrEMBL;Acc:Q9SD48]	GO:0016021(cellular_component:integral component of membrane); GO:0016020(cellular_component:membrane)
AT3G53500	3	-	19835872	19836130	19835872	19835912	19836400	19836514	0.0200369	yes	RSZ32 [Source:UniProtKB/TrEMBL;Acc:A0A178V7M8]	GO:0097159(molecular_function:organic cyclic compound binding); GO:0003723(molecular_function:RNA binding); GO:0003676(molecular_function:nucleic acid binding); GO:0046872(molecular_function:metal ion binding); GO:1901363(molecular_function:heterocyclic compound binding); GO:0008270(molecular_function:zinc ion binding)
AT5G27840	5	-	9862922	9863506	9862922	9863334	9863606	9863786	0.0205726	yes	Calcineurin-like metallo-phosphoesterase superfamily protein [Source:TAIR;Acc:AT5G27840]	GO:0006470(biological_process:protein dephosphorylation); GO:0046872(molecular_function:metal ion binding); GO:0004721(molecular_function:phosphoprotein phosphatase activity); GO:0016787(molecular_function:hydrolase activity)
AT5G24630	5	-	8434085	8434162	8434085	8434156	8434235	8434361	0.0210485	yes	DNA-binding protein BIN4 [Source:UniProtKB/Swiss-Prot;Acc:Q9FLU1]	GO:0042023(biological_process:DNA endoreduplication); GO:0003690(molecular_function:double-stranded DNA binding); GO:0009330(cellular_component:DNA topoisomerase complex (ATP-hydrolyzing))
AT5G24630	5	-	8434085	8434156	8434085	8434150	8434439	8434671	0.0210485	yes	DNA-binding protein BIN4 [Source:UniProtKB/Swiss-Prot;Acc:Q9FLU1]	GO:0042023(biological_process:DNA endoreduplication); GO:0003690(molecular_function:double-stranded DNA binding); GO:0009330(cellular_component:DNA topoisomerase complex (ATP-hydrolyzing))
AT5G24630	5	-	8434085	8434162	8434085	8434150	8434439	8434671	0.0210485	yes	DNA-binding protein BIN4 [Source:UniProtKB/Swiss-Prot;Acc:Q9FLU1]	GO:0042023(biological_process:DNA endoreduplication); GO:0003690(molecular_function:double-stranded DNA binding); GO:0009330(cellular_component:DNA topoisomerase complex (ATP-hydrolyzing))
AT5G24630	5	-	8434085	8434162	8434085	8434156	8434439	8434671	0.0210485	yes	DNA-binding protein BIN4 [Source:UniProtKB/Swiss-Prot;Acc:Q9FLU1]	GO:0042023(biological_process:DNA endoreduplication); GO:0003690(molecular_function:double-stranded DNA binding); GO:0009330(cellular_component:DNA topoisomerase complex (ATP-hydrolyzing))
AT5G24630	5	-	8434439	8434674	8434439	8434671	8435055	8435117	0.0210485	yes	DNA-binding protein BIN4 [Source:UniProtKB/Swiss-Prot;Acc:Q9FLU1]	GO:0042023(biological_process:DNA endoreduplication); GO:0003690(molecular_function:double-stranded DNA binding); GO:0009330(cellular_component:DNA topoisomerase complex (ATP-hydrolyzing))
AT4G17410	4	+	9719224	9719266	9719227	9719266	9718774	9719077	0.0211056	yes	DWNN domain, a CCHC-type zinc finger [Source:TAIR;Acc:AT4G17410]	GO:0072756(biological_process:cellular response to paraquat); GO:1901562(biological_process:response to paraquat); GO:0046686(biological_process:response to cadmium ion); GO:0009414(biological_process:response to water deprivation); GO:0042542(biological_process:response to hydrogen peroxide); GO:0005634(cellular_component:nucleus); GO:1902883(biological_process:negative regulation of response to…
AT3G13190	3	+	4240734	4240840	4240739	4240840	4240404	4240587	0.0212116	yes	WEB family protein (DUF827) [Source:UniProtKB/TrEMBL;Acc:A0A178VAA6]	GO:0009904(biological_process:chloroplast accumulation movement); GO:0005829(cellular_component:cytosol); GO:0008150(biological_process:biological_process); GO:0009903(biological_process:chloroplast avoidance movement)
AT2G25100	2	-	10680575	10680663	10680575	10680606	10680752	10680876	0.0213282	yes	Ribonuclease H2 subunit A [Source:UniProtKB/Swiss-Prot;Acc:Q9SEZ6]	GO:0090502(biological_process:RNA phosphodiester bond hydrolysis, endonucleolytic); GO:0016787(molecular_function:hydrolase activity); GO:0032299(cellular_component:ribonuclease H2 complex); GO:0004518(molecular_function:nuclease activity); GO:0004519(molecular_function:endonuclease activity); GO:0016070(biological_process:RNA metabolic process); GO:0004523(molecular_function:RNA-DNA hybrid ribon…
AT5G08750	5	+	2852581	2853962	2852865	2853962	2851813	2852192	0.0213686	yes	RING/FYVE/PHD zinc finger superfamily protein [Source:UniProtKB/TrEMBL;Acc:F4KCH0]	GO:0016020(cellular_component:membrane); GO:0016021(cellular_component:integral component of membrane); GO:0046872(molecular_function:metal ion binding); GO:0008270(molecular_function:zinc ion binding)
AT2G24680	2	-	10494254	10494698	10494254	10494675	10494791	10495173	0.0216169	yes	transcriptional factor B3 family protein [Source:TAIR;Acc:AT2G24680]	GO:0006355(biological_process:regulation of transcription, DNA-templated); GO:0005634(cellular_component:nucleus); GO:0006351(biological_process:transcription, DNA-templated); GO:0003677(molecular_function:DNA binding)
AT4G28680	4	+	14157728	14158001	14157877	14158001	14157417	14157474	0.0216738	yes	L-tyrosine decarboxylase [Source:TAIR;Acc:AT4G28680]	GO:0006468(biological_process:protein phosphorylation); GO:0006520(biological_process:cellular amino acid metabolic process); GO:0016021(cellular_component:integral component of membrane); GO:0016020(cellular_component:membrane); GO:0016831(molecular_function:carboxy-lyase activity); GO:0019752(biological_process:carboxylic acid metabolic process); GO:0003824(molecular_function:catalytic activity…
AT3G29644	3	-	11500666	11500771	11500666	11500727	11501158	11501419	0.0217706	yes	other RNA [Source:TAIR;Acc:AT3G29644]
AT4G15510	4	+	8861035	8861140	8861049	8861140	8860525	8860814	0.0218766	yes	PPD1 [Source:UniProtKB/TrEMBL;Acc:A0A178UV94]	GO:0015979(biological_process:photosynthesis); GO:0009523(cellular_component:photosystem II); GO:0009654(cellular_component:photosystem II oxygen evolving complex); GO:0005509(molecular_function:calcium ion binding); GO:0019898(cellular_component:extrinsic component of membrane)
AT4G15510	4	+	8861323	8861752	8861333	8861752	8861035	8861140	0.0218766	yes	PPD1 [Source:UniProtKB/TrEMBL;Acc:A0A178UV94]	GO:0015979(biological_process:photosynthesis); GO:0009523(cellular_component:photosystem II); GO:0009654(cellular_component:photosystem II oxygen evolving complex); GO:0005509(molecular_function:calcium ion binding); GO:0019898(cellular_component:extrinsic component of membrane)
AT2G20270	2	-	8738427	8738583	8738427	8738502	8739146	8739220	0.0220268	yes	Thioredoxin superfamily protein [Source:UniProtKB/TrEMBL;Acc:F4IUG7]	GO:0009536(cellular_component:plastid); GO:0051536(molecular_function:iron-sulfur cluster binding); GO:0051537(molecular_function:2 iron, 2 sulfur cluster binding); GO:0005623(cellular_component:cell); GO:0022900(biological_process:electron transport chain); GO:0009507(cellular_component:chloroplast); GO:0045454(biological_process:cell redox homeostasis); GO:0046872(molecular_function:metal ion b…
AT4G17483	4	-	9748262	9748679	9748262	9748503	9748786	9749051	0.022059	yes	Alpha/beta-Hydrolases superfamily protein [Source:UniProtKB/TrEMBL;Acc:Q8L7H5]	GO:0098599(molecular_function:palmitoyl hydrolase activity); GO:0098734(biological_process:macromolecule depalmitoylation); GO:0008474(molecular_function:palmitoyl-(protein) hydrolase activity); GO:0002084(biological_process:protein depalmitoylation); GO:0016787(molecular_function:hydrolase activity)
AT1G31160	1	-	11123028	11123193	11123028	11123146	11123403	11123551	0.0220878	yes	HISTIDINE TRIAD NUCLEOTIDE-BINDING 2 [Source:UniProtKB/TrEMBL;Acc:Q8GYJ9]	GO:0003824(molecular_function:catalytic activity); GO:0009507(cellular_component:chloroplast)
AT3G15395	3	+	5200969	5201089	5201004	5201089	5200638	5200757	0.0221164	yes	AT3G15395 protein [Source:UniProtKB/TrEMBL;Acc:Q8L9Y4]	GO:0003674(molecular_function:molecular_function); GO:0016021(cellular_component:integral component of membrane); GO:0016020(cellular_component:membrane); GO:0008150(biological_process:biological_process)
AT3G15395	3	+	5200969	5201089	5201004	5201089	5200850	5200880	0.0221164	yes	AT3G15395 protein [Source:UniProtKB/TrEMBL;Acc:Q8L9Y4]	GO:0003674(molecular_function:molecular_function); GO:0016021(cellular_component:integral component of membrane); GO:0016020(cellular_component:membrane); GO:0008150(biological_process:biological_process)
AT3G51390	3	+	19076671	19076803	19076686	19076803	19076270	19076342	0.0224227	yes	Protein S-acyltransferase 10 [Source:UniProtKB/Swiss-Prot;Acc:Q7XA86]	GO:0016021(cellular_component:integral component of membrane); GO:0016020(cellular_component:membrane); GO:0016740(molecular_function:transferase activity); GO:0016746(molecular_function:transferase activity, transferring acyl groups); GO:0008270(molecular_function:zinc ion binding); GO:0019706(molecular_function:protein-cysteine S-palmitoyltransferase activity); GO:0046872(molecular_function:met…
AT3G05480	3	+	1587593	1587741	1587596	1587741	1587264	1587512	0.0224386	yes	Cell cycle checkpoint control protein family [Source:UniProtKB/TrEMBL;Acc:F4J7B7]	GO:0030896(cellular_component:checkpoint clamp complex); GO:0000077(biological_process:DNA damage checkpoint); GO:0000075(biological_process:cell cycle checkpoint); GO:0006281(biological_process:DNA repair)
AT5G28020	5	-	10028127	10028179	10028127	10028172	10028485	10028525	0.022696	yes	Bifunctional L-3-cyanoalanine synthase/cysteine synthase D2 [Source:UniProtKB/Swiss-Prot;Acc:Q9SXS7]	GO:0005737(cellular_component:cytoplasm); GO:0008652(biological_process:cellular amino acid biosynthetic process); GO:0016829(molecular_function:lyase activity); GO:0004124(molecular_function:cysteine synthase activity); GO:0006535(biological_process:cysteine biosynthetic process from serine); GO:0016740(molecular_function:transferase activity); GO:0019344(biological_process:cysteine biosynthetic…
AT5G28020	5	-	10028127	10028185	10028127	10028172	10028485	10028525	0.022696	yes	Bifunctional L-3-cyanoalanine synthase/cysteine synthase D2 [Source:UniProtKB/Swiss-Prot;Acc:Q9SXS7]	GO:0005737(cellular_component:cytoplasm); GO:0008652(biological_process:cellular amino acid biosynthetic process); GO:0016829(molecular_function:lyase activity); GO:0004124(molecular_function:cysteine synthase activity); GO:0006535(biological_process:cysteine biosynthetic process from serine); GO:0016740(molecular_function:transferase activity); GO:0019344(biological_process:cysteine biosynthetic…
AT5G28020	5	-	10028127	10028185	10028127	10028179	10028485	10028525	0.022696	yes	Bifunctional L-3-cyanoalanine synthase/cysteine synthase D2 [Source:UniProtKB/Swiss-Prot;Acc:Q9SXS7]	GO:0005737(cellular_component:cytoplasm); GO:0008652(biological_process:cellular amino acid biosynthetic process); GO:0016829(molecular_function:lyase activity); GO:0004124(molecular_function:cysteine synthase activity); GO:0006535(biological_process:cysteine biosynthetic process from serine); GO:0016740(molecular_function:transferase activity); GO:0019344(biological_process:cysteine biosynthetic…
AT4G39860	4	+	18500800	18501112	18500803	18501112	18500595	18500719	0.0228703	yes	Hematological/neurological-like protein [Source:UniProtKB/TrEMBL;Acc:Q9SMR7]	GO:0005737(cellular_component:cytoplasm); GO:0005634(cellular_component:nucleus); GO:0008150(biological_process:biological_process)
AT5G20920	5	-	7096380	7096495	7096380	7096492	7096622	7096669	0.023078	yes	Eukaryotic translation initiation factor 2 subunit beta [Source:UniProtKB/Swiss-Prot;Acc:Q41969]	GO:0006413(biological_process:translational initiation); GO:0003743(molecular_function:translation initiation factor activity)
AT5G13870	5	-	4476030	4476720	4476030	4476566	4476997	4477090	0.0232324	yes	Xyloglucan endotransglucosylase/hydrolase [Source:UniProtKB/TrEMBL;Acc:Q67Z90]	GO:0016787(molecular_function:hydrolase activity); GO:0042546(biological_process:cell wall biogenesis); GO:0005975(biological_process:carbohydrate metabolic process); GO:0008152(biological_process:metabolic process); GO:0005618(cellular_component:cell wall); GO:0016798(molecular_function:hydrolase activity, acting on glycosyl bonds); GO:0048046(cellular_component:apoplast); GO:0071555(biological_…
AT5G36170	5	-	14235875	14236406	14235875	14236387	14236498	14236685	0.0234001	yes	Peptide chain release factor PrfB1, chloroplastic [Source:UniProtKB/Swiss-Prot;Acc:Q9LVY0]	GO:0005737(cellular_component:cytoplasm); GO:0006415(biological_process:translational termination); GO:0003747(molecular_function:translation release factor activity); GO:0016149(molecular_function:translation release factor activity, codon specific)
AT5G01230	5	-	94481	94708	94481	94531	94947	94997	0.0236351	yes	Putative tRNA (cytidine(32)/guanosine(34)-2'-O)-methyltransferase [Source:UniProtKB/TrEMBL;Acc:Q8GUN8]	GO:0005737(cellular_component:cytoplasm); GO:0030488(biological_process:tRNA methylation); GO:0008033(biological_process:tRNA processing); GO:0016740(molecular_function:transferase activity); GO:0002128(biological_process:tRNA nucleoside ribose methylation); GO:0008175(molecular_function:tRNA methyltransferase activity); GO:0002181(biological_process:cytoplasmic translation); GO:0008168(molecular…
AT1G12430	1	-	4234363	4234495	4234363	4234492	4234559	4234703	0.0238045	yes	Kinesin-like protein [Source:UniProtKB/TrEMBL;Acc:F4IC87]	GO:0008017(molecular_function:microtubule binding); GO:0007018(biological_process:microtubule-based movement); GO:0009574(cellular_component:preprophase band); GO:0000166(molecular_function:nucleotide binding); GO:0048364(biological_process:root development); GO:0005524(molecular_function:ATP binding); GO:0005515(molecular_function:protein binding); GO:0032886(biological_process:regulation of mic…
AT3G57520	3	-	21288764	21289341	21288764	21289307	21289428	21289517	0.0238469	yes	Probable galactinol--sucrose galactosyltransferase 2 [Source:UniProtKB/Swiss-Prot;Acc:Q94A08]	GO:0003824(molecular_function:catalytic activity); GO:0052692(molecular_function:raffinose alpha-galactosidase activity); GO:0009506(cellular_component:plasmodesma); GO:0034484(biological_process:raffinose catabolic process)
AT3G05270	3	-	1502815	1503006	1502815	1502960	1503248	1503481	0.0239944	yes	Filament-like plant protein 3 [Source:UniProtKB/Swiss-Prot;Acc:Q9MA92]	GO:0060178(biological_process:regulation of exocyst localization); GO:0031410(cellular_component:cytoplasmic vesicle); GO:0030674(molecular_function:protein binding, bridging); GO:0003723(molecular_function:RNA binding); GO:0005515(molecular_function:protein binding)
AT5G57790	5	-	23411886	23412250	23411886	23412239	23412675	23412894	0.0242866	yes	unknown protein; Has 13 Blast hits to 11 proteins in 5 species: Archae - 0; Bacteria - 0; Metazoa - 0; Fungi - 0; Plants - 13; Viruses - 0; Other Eukaryotes - 0 (source: NCBI BLink). [Source:TAIR;Acc:AT5G57790]
AT1G02840	1	+	628776	629321	628934	629321	628245	628469	0.0243012	yes	Serine/arginine-rich-splicing factor SR34 [Source:UniProtKB/Swiss-Prot;Acc:O22315]	GO:0003676(molecular_function:nucleic acid binding)
AT1G02840	1	+	628776	629321	629287	629321	628245	628469	0.0243012	yes	Serine/arginine-rich-splicing factor SR34 [Source:UniProtKB/Swiss-Prot;Acc:O22315]	GO:0003676(molecular_function:nucleic acid binding)
AT1G02840	1	+	628934	629321	629287	629321	628245	628469	0.0243012	yes	Serine/arginine-rich-splicing factor SR34 [Source:UniProtKB/Swiss-Prot;Acc:O22315]	GO:0003676(molecular_function:nucleic acid binding)
AT1G02840	1	+	628934	629321	629287	629321	628776	628856	0.0243012	yes	Serine/arginine-rich-splicing factor SR34 [Source:UniProtKB/Swiss-Prot;Acc:O22315]	GO:0003676(molecular_function:nucleic acid binding)
AT4G12460	4	+	7393841	7394176	7393848	7394176	7393488	7393585	0.0251257	yes	OSBP(oxysterol binding protein)-related protein 2B [Source:TAIR;Acc:AT4G12460]
AT4G12460	4	+	7395674	7395788	7395680	7395788	7395341	7395551	0.0251257	yes	OSBP(oxysterol binding protein)-related protein 2B [Source:TAIR;Acc:AT4G12460]
AT3G04520	3	-	1217911	1217970	1217911	1217967	1218071	1218204	0.0252031	yes	Probable low-specificity L-threonine aldolase 2 [Source:UniProtKB/Swiss-Prot;Acc:Q9FPH3]	GO:0006567(biological_process:threonine catabolic process); GO:0003824(molecular_function:catalytic activity); GO:0016829(molecular_function:lyase activity); GO:0006520(biological_process:cellular amino acid metabolic process); GO:0004793(molecular_function:threonine aldolase activity)
AT2G20180	2	-	8705646	8706352	8705646	8706315	8706440	8706548	0.0253795	yes	Transcription factor PIF1 [Source:UniProtKB/Swiss-Prot;Acc:Q8GZM7]	GO:0046983(molecular_function:protein dimerization activity); GO:0009987(biological_process:cellular process); GO:0050789(biological_process:regulation of biological process); GO:0044699(biological_process:single-organism process)
AT4G23860	4	+	12409294	12409419	12409297	12409419	12409006	12409165	0.0256634	yes	PHD finger protein-like protein (Fragment) [Source:UniProtKB/TrEMBL;Acc:C0SVJ2]	GO:0005737(cellular_component:cytoplasm); GO:0046872(molecular_function:metal ion binding); GO:0008270(molecular_function:zinc ion binding)
AT4G39380	4	-	18309909	18310074	18309909	18310026	18310149	18310707	0.0262541	yes	BEST Arabidopsis thaliana protein match is: TSL-kinase interacting protein 1 (TAIR:AT2G36960.3); Has 80 Blast hits to 74 proteins in 15 species: Archae - 0; Bacteria - 0; Metazoa - 0; Fungi - 0; Plants - 78; Viruses - 0; Other Eukaryotes - 2 (source /.../ BLink). [Source:TAIR;Acc:AT4G39380]	GO:0016310(biological_process:phosphorylation); GO:0016301(molecular_function:kinase activity)
AT5G47690	5	+	19325221	19325311	19325224	19325311	19324534	19325134	0.0263051	yes	Binding protein [Source:UniProtKB/TrEMBL;Acc:B3H5K3]	GO:0005488(molecular_function:binding)
AT5G47690	5	+	19326613	19326867	19326616	19326867	19326315	19326446	0.0263051	yes	Binding protein [Source:UniProtKB/TrEMBL;Acc:B3H5K3]	GO:0005488(molecular_function:binding)
AT3G10250	3	-	3170370	3170502	3170370	3170449	3170891	3170957	0.0263977	yes	AT3G10250 protein [Source:UniProtKB/TrEMBL;Acc:Q940M5]	GO:0016874(molecular_function:ligase activity)
AT5G11170	5	+	3554100	3554409	3554236	3554409	3553678	3553779	0.0264141	yes	DEAD-box ATP-dependent RNA helicase 56 [Source:UniProtKB/Swiss-Prot;Acc:Q9LFN6]	GO:0003676(molecular_function:nucleic acid binding); GO:0016887(molecular_function:ATPase activity); GO:0005524(molecular_function:ATP binding); GO:0051028(biological_process:mRNA transport); GO:0005737(cellular_component:cytoplasm); GO:0005730(cellular_component:nucleolus); GO:0005634(cellular_component:nucleus); GO:0000166(molecular_function:nucleotide binding); GO:0046686(biological_process:re…
AT5G15730	5	+	5132124	5132282	5132130	5132282	5131914	5132044	0.0264313	yes	Calcium/calmodulin-regulated receptor-like kinase 2 [Source:UniProtKB/Swiss-Prot;Acc:Q9LFV3]	GO:0006468(biological_process:protein phosphorylation); GO:0016020(cellular_component:membrane); GO:0016310(biological_process:phosphorylation); GO:0016021(cellular_component:integral component of membrane); GO:0004672(molecular_function:protein kinase activity); GO:0000166(molecular_function:nucleotide binding); GO:0004674(molecular_function:protein serine/threonine kinase activity); GO:0016740(…
AT3G59490	3	-	21984630	21984819	21984630	21984811	21984904	21984949	0.0268154	yes	unknown protein; Has 30 Blast hits to 30 proteins in 12 species: Archae - 0; Bacteria - 0; Metazoa - 0; Fungi - 0; Plants - 28; Viruses - 0; Other Eukaryotes - 2 (source: NCBI BLink). [Source:TAIR;Acc:AT3G59490]
AT1G09840	1	-	3199380	3199623	3199380	3199619	3200035	3200103	0.0268556	yes	Shaggy-related protein kinase kappa [Source:UniProtKB/Swiss-Prot;Acc:Q39019]	GO:0006468(biological_process:protein phosphorylation); GO:0016310(biological_process:phosphorylation); GO:0016301(molecular_function:kinase activity); GO:0000166(molecular_function:nucleotide binding); GO:0004674(molecular_function:protein serine/threonine kinase activity); GO:0016740(molecular_function:transferase activity); GO:0005886(cellular_component:plasma membrane); GO:0004672(molecular_f…
AT1G09840	1	-	3199380	3199694	3199380	3199619	3200035	3200103	0.0268556	yes	Shaggy-related protein kinase kappa [Source:UniProtKB/Swiss-Prot;Acc:Q39019]	GO:0006468(biological_process:protein phosphorylation); GO:0016310(biological_process:phosphorylation); GO:0016301(molecular_function:kinase activity); GO:0000166(molecular_function:nucleotide binding); GO:0004674(molecular_function:protein serine/threonine kinase activity); GO:0016740(molecular_function:transferase activity); GO:0005886(cellular_component:plasma membrane); GO:0004672(molecular_f…
AT1G09840	1	-	3199380	3199694	3199380	3199623	3200035	3200103	0.0268556	yes	Shaggy-related protein kinase kappa [Source:UniProtKB/Swiss-Prot;Acc:Q39019]	GO:0006468(biological_process:protein phosphorylation); GO:0016310(biological_process:phosphorylation); GO:0016301(molecular_function:kinase activity); GO:0000166(molecular_function:nucleotide binding); GO:0004674(molecular_function:protein serine/threonine kinase activity); GO:0016740(molecular_function:transferase activity); GO:0005886(cellular_component:plasma membrane); GO:0004672(molecular_f…
AT2G05830	2	+	2230040	2230199	2230053	2230199	2229910	2229966	0.0271705	yes	Methylthioribose-1-phosphate isomerase [Source:UniProtKB/Swiss-Prot;Acc:Q9ZUG4]	GO:0005737(cellular_component:cytoplasm); GO:0019509(biological_process:L-methionine biosynthetic process from methylthioadenosine); GO:0005634(cellular_component:nucleus); GO:0044237(biological_process:cellular metabolic process); GO:0044249(biological_process:cellular biosynthetic process); GO:0046523(molecular_function:S-methyl-5-thioribose-1-phosphate isomerase activity); GO:0019284(biologica…
AT3G51620	3	+	19147872	19148244	19147886	19148244	19147396	19147782	0.0272787	yes	PAP/OAS1 substrate-binding domain superfamily [Source:UniProtKB/TrEMBL;Acc:F4J4G2]
AT1G79630	1	-	29964019	29964823	29964019	29964750	29964905	29965795	0.0272932	yes	Probable protein phosphatase 2C 18 [Source:UniProtKB/Swiss-Prot;Acc:Q8RXZ4]	GO:0006470(biological_process:protein dephosphorylation); GO:0004722(molecular_function:protein serine/threonine phosphatase activity); GO:0003824(molecular_function:catalytic activity)
AT1G29730	1	-	10400563	10401064	10400563	10401051	10401126	10401280	0.0275734	yes	Leucine-rich repeat transmembrane protein kinase [Source:TAIR;Acc:AT1G29730]	GO:0006468(biological_process:protein phosphorylation); GO:0016310(biological_process:phosphorylation); GO:0016021(cellular_component:integral component of membrane); GO:0016301(molecular_function:kinase activity); GO:0004672(molecular_function:protein kinase activity); GO:0005524(molecular_function:ATP binding)
AT5G13480	5	-	4330914	4331052	4330914	4330983	4331261	4331353	0.0275916	yes	Transducin/WD40 repeat-like superfamily protein [Source:TAIR;Acc:AT5G13480]	GO:0005515(molecular_function:protein binding)
AT4G25500	4	+	13025599	13026168	13026055	13026168	13025162	13025273	0.0278374	yes	Serine/arginine-rich splicing factor RS40 [Source:UniProtKB/Swiss-Prot;Acc:P92965]	GO:0005681(cellular_component:spliceosomal complex); GO:0000398(biological_process:mRNA splicing, via spliceosome); GO:0003723(molecular_function:RNA binding); GO:0003676(molecular_function:nucleic acid binding)
AT5G38860	5	+	15560556	15560686	15560629	15560686	15559730	15560068	0.028196	yes	Transcription factor BIM3 [Source:UniProtKB/Swiss-Prot;Acc:Q9FMB6]	GO:0046983(molecular_function:protein dimerization activity)
AT1G12900	1	-	4393545	4393896	4393545	4393850	4394043	4394148	0.0284042	yes	glyceraldehyde 3-phosphate dehydrogenase A subunit 2 [Source:TAIR;Acc:AT1G12900]	GO:0051287(molecular_function:NAD binding); GO:0006006(biological_process:glucose metabolic process); GO:0016620(molecular_function:oxidoreductase activity, acting on the aldehyde or oxo group of donors, NAD or NADP as acceptor); GO:0055114(biological_process:oxidation-reduction process); GO:0050661(molecular_function:NADP binding)
AT5G54430	5	-	22097518	22097882	22097518	22097570	22098972	22099851	0.0284615	yes	Adenine nucleotide alpha hydrolases-like superfamily protein [Source:TAIR;Acc:AT5G54430]	GO:0016787(molecular_function:hydrolase activity); GO:0006950(biological_process:response to stress)
AT2G32415	2	-	13763596	13763784	13763596	13763781	13763907	13764028	0.0285779	yes	Protein RRP6-like 3 [Source:UniProtKB/Swiss-Prot;Acc:A9LLI8]	GO:0005737(cellular_component:cytoplasm); GO:0006139(biological_process:nucleobase-containing compound metabolic process); GO:0008408(molecular_function:3'-5' exonuclease activity); GO:0003824(molecular_function:catalytic activity); GO:0016021(cellular_component:integral component of membrane); GO:0016020(cellular_component:membrane); GO:0044237(biological_process:cellular metabolic process); GO:…
AT5G59210	5	-	23891670	23891705	23891670	23891702	23891903	23892030	0.0286166	yes	AT5g59210/mnc17_100 [Source:UniProtKB/TrEMBL;Acc:Q8RY08]	GO:0008150(biological_process:biological_process)
AT1G32070	1	-	11535224	11535340	11535224	11535337	11535457	11535569	0.0287182	yes	Acetyltransferase NSI [Source:UniProtKB/Swiss-Prot;Acc:Q7X9V3]	GO:0008080(molecular_function:N-acetyltransferase activity)
AT2G48100	2	+	19672191	19672530	19672449	19672530	19671918	19672115	0.0287656	yes	Exonuclease family protein [Source:UniProtKB/TrEMBL;Acc:Q9ZU79]	GO:0008408(molecular_function:3'-5' exonuclease activity); GO:0004527(molecular_function:exonuclease activity); GO:0090305(biological_process:nucleic acid phosphodiester bond hydrolysis); GO:0006364(biological_process:rRNA processing); GO:0003676(molecular_function:nucleic acid binding); GO:0046872(molecular_function:metal ion binding)
AT5G22700	5	-	7547502	7548120	7547502	7548108	7548206	7548347	0.0288711	yes	F-box/RNI-like/FBD-like domains-containing protein [Source:TAIR;Acc:AT5G22700]	GO:0005515(molecular_function:protein binding)
AT5G22700	5	-	7548651	7548921	7548651	7548727	7549289	7549393	0.0288711	yes	F-box/RNI-like/FBD-like domains-containing protein [Source:TAIR;Acc:AT5G22700]	GO:0005515(molecular_function:protein binding)
AT5G12440	5	-	4041473	4041676	4041473	4041648	4042037	4042254	0.0290681	yes	CCCH-type zinc fingerfamily protein with RNA-binding domain [Source:TAIR;Acc:AT5G12440]	GO:0046872(molecular_function:metal ion binding); GO:0003677(molecular_function:DNA binding); GO:0003723(molecular_function:RNA binding); GO:0003676(molecular_function:nucleic acid binding); GO:0000166(molecular_function:nucleotide binding)
AT5G12440	5	-	4041473	4041709	4041473	4041648	4042037	4042254	0.0290681	yes	CCCH-type zinc fingerfamily protein with RNA-binding domain [Source:TAIR;Acc:AT5G12440]	GO:0046872(molecular_function:metal ion binding); GO:0003677(molecular_function:DNA binding); GO:0003723(molecular_function:RNA binding); GO:0003676(molecular_function:nucleic acid binding); GO:0000166(molecular_function:nucleotide binding)
AT5G12440	5	-	4041473	4041709	4041473	4041676	4042037	4042254	0.0290681	yes	CCCH-type zinc fingerfamily protein with RNA-binding domain [Source:TAIR;Acc:AT5G12440]	GO:0046872(molecular_function:metal ion binding); GO:0003677(molecular_function:DNA binding); GO:0003723(molecular_function:RNA binding); GO:0003676(molecular_function:nucleic acid binding); GO:0000166(molecular_function:nucleotide binding)
AT1G07270	1	-	2229886	2229990	2229886	2229976	2230108	2230204	0.0292458	yes	Cell division control protein 6 homolog B [Source:UniProtKB/Swiss-Prot;Acc:Q8W032]	GO:0005515(molecular_function:protein binding); GO:0005634(cellular_component:nucleus); GO:0006270(biological_process:DNA replication initiation); GO:0016740(molecular_function:transferase activity); GO:0006260(biological_process:DNA replication); GO:0007049(biological_process:cell cycle); GO:0008152(biological_process:metabolic process); GO:0016758(molecular_function:transferase activity, transf…
AT4G11410	4	-	6945404	6945866	6945404	6945451	6945965	6946044	0.0293017	yes	NAD(P)-binding Rossmann-fold superfamily protein [Source:UniProtKB/TrEMBL;Acc:Q9LDY7]
AT1G75170	1	+	28214829	28214928	28214836	28214928	28214570	28214747	0.0295061	yes	Putative uncharacterized protein At1g75170 [Source:UniProtKB/TrEMBL;Acc:Q9FRK8]
AT4G04920	4	+	2503276	2503791	2503279	2503791	2502756	2502928	0.0295939	yes	Mediator of RNA polymerase II transcription subunit 16 [Source:UniProtKB/Swiss-Prot;Acc:F4JGZ1]
AT1G55340	1	+	20652901	20653172	20652931	20653172	20652575	20652822	0.0296824	yes	At1g55340 [Source:UniProtKB/TrEMBL;Acc:Q6NKU3]
AT5G37370	5	-	14814825	14815052	14814825	14814848	14815171	14816046	0.0296997	yes	Pre-mRNA splicing factor SR-like 1 [Source:UniProtKB/Swiss-Prot;Acc:Q8RWB1]
AT5G37370	5	-	14814825	14815545	14814825	14815283	14815697	14816046	0.0296997	yes	Pre-mRNA splicing factor SR-like 1 [Source:UniProtKB/Swiss-Prot;Acc:Q8RWB1]
AT4G38120	4	-	17893768	17893922	17893768	17893849	17894099	17894151	0.0297601	yes	ARM repeat superfamily protein [Source:TAIR;Acc:AT4G38120]	GO:0016021(cellular_component:integral component of membrane)
AT2G30170	2	-	12880073	12880350	12880073	12880156	12880427	12880525	0.0298506	yes	Probable protein phosphatase 2C 26 [Source:UniProtKB/Swiss-Prot;Acc:O64730]	GO:0003824(molecular_function:catalytic activity)
AT2G30170	2	-	12881020	12881116	12881020	12881100	12881210	12881262	0.0298506	yes	Probable protein phosphatase 2C 26 [Source:UniProtKB/Swiss-Prot;Acc:O64730]	GO:0003824(molecular_function:catalytic activity)
AT1G03457	1	-	862487	862640	862487	862613	862752	862804	0.0301128	yes	RNA-binding (RRM/RBD/RNP motifs) family protein [Source:UniProtKB/TrEMBL;Acc:F4I0X0]	GO:0005737(cellular_component:cytoplasm); GO:0048573(biological_process:photoperiodism, flowering); GO:0030529(cellular_component:intracellular ribonucleoprotein complex); GO:0003723(molecular_function:RNA binding); GO:0003676(molecular_function:nucleic acid binding); GO:2000028(biological_process:regulation of photoperiodism, flowering); GO:0000166(molecular_function:nucleotide binding); GO:0009…
AT2G43160	2	+	17948797	17948918	17948826	17948918	17947799	17948270	0.0303794	yes	Clathrin interactor EPSIN 2 [Source:UniProtKB/Swiss-Prot;Acc:Q67YI9]	GO:0005794(cellular_component:Golgi apparatus); GO:0031410(cellular_component:cytoplasmic vesicle); GO:0005543(molecular_function:phospholipid binding); GO:0005774(cellular_component:vacuolar membrane); GO:0030276(molecular_function:clathrin binding); GO:0005515(molecular_function:protein binding); GO:0005886(cellular_component:plasma membrane); GO:0015031(biological_process:protein transport); G…
AT2G23760	2	-	10109401	10109618	10109401	10109462	10110620	10111012	0.0308378	yes	BEL1-like homeodomain 4 [Source:TAIR;Acc:AT2G23760]	GO:0003700(molecular_function:transcription factor activity, sequence-specific DNA binding); GO:0005634(cellular_component:nucleus); GO:0009965(biological_process:leaf morphogenesis); GO:0006355(biological_process:regulation of transcription, DNA-templated); GO:0006351(biological_process:transcription, DNA-templated); GO:0005515(molecular_function:protein binding); GO:0003677(molecular_function:D…
AT1G14120	1	-	4834489	4834878	4834489	4834836	4835013	4835089	0.03127	yes	2-oxoglutarate (2OG) and Fe(II)-dependent oxygenase superfamily protein [Source:UniProtKB/TrEMBL;Acc:Q9XI76]	GO:0051213(molecular_function:dioxygenase activity); GO:0050302(molecular_function:indole-3-acetaldehyde oxidase activity); GO:0009852(biological_process:auxin catabolic process); GO:0046872(molecular_function:metal ion binding); GO:0055114(biological_process:oxidation-reduction process); GO:0016491(molecular_function:oxidoreductase activity)
AT5G20720	5	+	7015009	7015188	7015012	7015188	7014668	7014894	0.0313396	yes	20 kDa chaperonin, chloroplastic [Source:UniProtKB/Swiss-Prot;Acc:O65282]	GO:0006457(biological_process:protein folding); GO:0048046(cellular_component:apoplast); GO:0051082(molecular_function:unfolded protein binding); GO:0009579(cellular_component:thylakoid); GO:0005737(cellular_component:cytoplasm); GO:0009941(cellular_component:chloroplast envelope); GO:0006986(biological_process:response to unfolded protein); GO:0046914(molecular_function:transition metal ion bind…
AT1G09140	1	-	2943168	2943564	2943168	2943226	2944168	2944246	0.0314127	yes	Serine/arginine-rich splicing factor SR30 [Source:UniProtKB/Swiss-Prot;Acc:Q9XFR5]	GO:0005737(cellular_component:cytoplasm); GO:0016607(cellular_component:nuclear speck); GO:0005515(molecular_function:protein binding); GO:0035061(cellular_component:interchromatin granule); GO:0005634(cellular_component:nucleus); GO:0000166(molecular_function:nucleotide binding); GO:0005654(cellular_component:nucleoplasm); GO:0006376(biological_process:mRNA splice site selection); GO:0003723(mol…
AT5G24320	5	-	8285442	8285548	8285442	8285536	8285610	8285690	0.0316042	yes	Transducin/WD40 repeat-like superfamily protein [Source:UniProtKB/TrEMBL;Acc:F4KH31]	GO:0005515(molecular_function:protein binding)
AT1G26180	1	+	9055917	9056124	9056052	9056124	9055719	9055763	0.0321221	yes	Membrane protein [Source:UniProtKB/TrEMBL;Acc:Q8VYA7]	GO:0016021(cellular_component:integral component of membrane); GO:0016020(cellular_component:membrane)
AT5G03440	5	-	857810	857985	857810	857902	858294	858444	0.0322149	yes	At5g03440 [Source:UniProtKB/TrEMBL;Acc:Q8LBJ0]
AT3G13225	3	-	4261870	4262165	4261870	4261995	4262233	4262255	0.0322875	yes	WW domain-containing protein [Source:UniProtKB/TrEMBL;Acc:F4JC80]	GO:0005515(molecular_function:protein binding)
AT1G28090	1	+	9797974	9798203	9798141	9798203	9797775	9797883	0.0323649	yes	Polynucleotide adenylyltransferase family protein [Source:UniProtKB/TrEMBL;Acc:F4HUW0]	GO:0016779(molecular_function:nucleotidyltransferase activity); GO:0016740(molecular_function:transferase activity); GO:0003723(molecular_function:RNA binding); GO:0006396(biological_process:RNA processing)
AT1G67950	1	-	25478712	25479378	25478712	25479375	25479445	25479529	0.0324608	yes	RNA-binding (RRM/RBD/RNP motifs) family protein [Source:UniProtKB/TrEMBL;Acc:F4HVJ1]	GO:0003723(molecular_function:RNA binding); GO:0003676(molecular_function:nucleic acid binding); GO:0000166(molecular_function:nucleotide binding)
AT5G09250	5	-	2875975	2876121	2875975	2876081	2876233	2876377	0.0329082	yes	ssDNA-binding transcriptional regulator [Source:TAIR;Acc:AT5G09250]	GO:0006355(biological_process:regulation of transcription, DNA-templated); GO:0003713(molecular_function:transcription coactivator activity); GO:0003677(molecular_function:DNA binding)
AT4G35360	4	-	16813805	16813874	16813805	16813863	16813945	16814012	0.0330122	yes	At4g35360/F23E12_80 [Source:UniProtKB/TrEMBL;Acc:Q8W4Q1]	GO:0016310(biological_process:phosphorylation); GO:0016301(molecular_function:kinase activity)
AT4G31010	4	+	15107666	15107913	15107687	15107913	15107465	15107593	0.0331613	yes	RNA-binding CRS1 / YhbY (CRM) domain-containing protein [Source:TAIR;Acc:AT4G31010]	GO:0097031(biological_process:mitochondrial respiratory chain complex I biogenesis); GO:0005739(cellular_component:mitochondrion); GO:0030529(cellular_component:intracellular ribonucleoprotein complex); GO:0009793(biological_process:embryo development ending in seed dormancy); GO:0003723(molecular_function:RNA binding); GO:0000373(biological_process:Group II intron splicing); GO:0097034(biologica…
AT2G44530	2	+	18383961	18384138	18383964	18384138	18383514	18383827	0.0332901	yes	Ribose-phosphate pyrophosphokinase 5, chloroplastic [Source:UniProtKB/Swiss-Prot;Acc:O64888]	GO:0009536(cellular_component:plastid); GO:0009156(biological_process:ribonucleoside monophosphate biosynthetic process); GO:0000287(molecular_function:magnesium ion binding); GO:0000166(molecular_function:nucleotide binding); GO:0004749(molecular_function:ribose phosphate diphosphokinase activity); GO:0044249(biological_process:cellular biosynthetic process); GO:0016740(molecular_function:transf…
AT5G20110	5	-	6791359	6792037	6791359	6791700	6792782	6793419	0.033383	yes	At5g20110 [Source:UniProtKB/TrEMBL;Acc:Q6NM36]	GO:0005737(cellular_component:cytoplasm); GO:0005856(cellular_component:cytoskeleton); GO:0007017(biological_process:microtubule-based process); GO:0030286(cellular_component:dynein complex); GO:0005874(cellular_component:microtubule); GO:0003774(molecular_function:motor activity)
AT4G13020	4	+	7604329	7604446	7604356	7604446	7604203	7604272	0.0334754	yes	Protein kinase superfamily protein [Source:UniProtKB/TrEMBL;Acc:F4JS69]	GO:0016310(biological_process:phosphorylation); GO:0006468(biological_process:protein phosphorylation); GO:0016301(molecular_function:kinase activity); GO:0005524(molecular_function:ATP binding); GO:0004672(molecular_function:protein kinase activity)
AT4G13020	4	+	7606381	7606601	7606522	7606601	7606261	7606296	0.0334754	yes	Protein kinase superfamily protein [Source:UniProtKB/TrEMBL;Acc:F4JS69]	GO:0016310(biological_process:phosphorylation); GO:0006468(biological_process:protein phosphorylation); GO:0016301(molecular_function:kinase activity); GO:0005524(molecular_function:ATP binding); GO:0004672(molecular_function:protein kinase activity)
AT4G13020	4	+	7606676	7607155	7606679	7607155	7606522	7606601	0.0334754	yes	Protein kinase superfamily protein [Source:UniProtKB/TrEMBL;Acc:F4JS69]	GO:0016310(biological_process:phosphorylation); GO:0006468(biological_process:protein phosphorylation); GO:0016301(molecular_function:kinase activity); GO:0005524(molecular_function:ATP binding); GO:0004672(molecular_function:protein kinase activity)
AT1G09660	1	-	3127769	3128402	3127769	3128187	3128850	3128967	0.033721	yes	KH domain-containing protein At1g09660/At1g09670 [Source:UniProtKB/Swiss-Prot;Acc:Q8GWR3]	GO:0005634(cellular_component:nucleus); GO:0008150(biological_process:biological_process); GO:0003723(molecular_function:RNA binding); GO:0003676(molecular_function:nucleic acid binding)
AT4G02430	4	+	1071273	1071674	1071284	1071674	1070656	1070886	0.0339589	yes	RNA-binding (RRM/RBD/RNP motifs) family protein [Source:TAIR;Acc:AT4G02430]	GO:0003676(molecular_function:nucleic acid binding); GO:0000166(molecular_function:nucleotide binding)
AT4G00520	4	+	228038	228207	228139	228207	227858	227951	0.0345066	yes	Acyl-CoA thioesterase family protein [Source:TAIR;Acc:AT4G00520]	GO:0006637(biological_process:acyl-CoA metabolic process); GO:0047617(molecular_function:acyl-CoA hydrolase activity)
AT1G54920	1	+	20474345	20474666	20474350	20474666	20474050	20474267	0.0345452	yes	unknown protein; FUNCTIONS IN: molecular_function unknown; INVOLVED IN: biological_process unknown; LOCATED IN: membrane; EXPRESSED IN: 23 plant structures; EXPRESSED DURING: 15 growth stages; Has 35333 Blast hits to 34131 proteins in 2444 species: /.../ - 798; Bacteria - 22429; Metazoa - 974; Fungi - 991; Plants - 531; Viruses - 0; Other Eukaryotes - 9610 (source: NCBI BLink). [Source:TAIR;Acc:A…	GO:0016020(cellular_component:membrane); GO:0008150(biological_process:biological_process)
AT5G13790	5	-	4450248	4450319	4450248	4450310	4450387	4450448	0.0346178	yes	AGL15 [Source:UniProtKB/TrEMBL;Acc:A0A178UBU5]	GO:0003700(molecular_function:transcription factor activity, sequence-specific DNA binding); GO:0005634(cellular_component:nucleus); GO:0006355(biological_process:regulation of transcription, DNA-templated); GO:0045944(biological_process:positive regulation of transcription from RNA polymerase II promoter); GO:0006351(biological_process:transcription, DNA-templated); GO:0003677(molecular_function…
AT5G01780	5	-	303140	303854	303140	303725	304000	304279	0.0346254	yes	2-oxoglutarate-dependent dioxygenase family protein [Source:UniProtKB/TrEMBL;Acc:F4KAV2]	GO:0051213(molecular_function:dioxygenase activity); GO:0055114(biological_process:oxidation-reduction process); GO:0008152(biological_process:metabolic process); GO:0006281(biological_process:DNA repair)
AT5G23720	5	+	7998966	7999168	7998971	7999168	7998688	7998831	0.0347458	yes	Dual specificity protein phosphatase PHS1 [Source:UniProtKB/Swiss-Prot;Acc:Q75QN6]	GO:0016791(molecular_function:phosphatase activity); GO:0008138(molecular_function:protein tyrosine/serine/threonine phosphatase activity); GO:0016311(biological_process:dephosphorylation); GO:0016310(biological_process:phosphorylation); GO:0004725(molecular_function:protein tyrosine phosphatase activity); GO:0016301(molecular_function:kinase activity); GO:0004721(molecular_function:phosphoprotei…
AT2G26030	2	-	11091329	11091798	11091329	11091783	11091864	11092005	0.0349064	yes	F-box/RNI-like/FBD-like domains-containing protein [Source:TAIR;Acc:AT2G26030]	GO:0008150(biological_process:biological_process); GO:0005515(molecular_function:protein binding)
AT1G78040	1	+	29345656	29346158	29345982	29346158	29344538	29345240	0.0349224	yes	Allergen, putative [Source:UniProtKB/TrEMBL;Acc:Q8LD45]	GO:0003824(molecular_function:catalytic activity); GO:0003674(molecular_function:molecular_function); GO:0008152(biological_process:metabolic process); GO:0016868(molecular_function:intramolecular transferase activity, phosphotransferases); GO:0004619(molecular_function:phosphoglycerate mutase activity); GO:0006096(biological_process:glycolytic process)
AT2G27710	2	+	11816925	11817016	11816928	11817016	11816633	11816840	0.0351526	yes	AT2G27710 protein [Source:UniProtKB/TrEMBL;Acc:B9DGN3]	GO:0005622(cellular_component:intracellular); GO:0022626(cellular_component:cytosolic ribosome); GO:0005840(cellular_component:ribosome); GO:0005730(cellular_component:nucleolus); GO:0005634(cellular_component:nucleus); GO:0016020(cellular_component:membrane); GO:0042788(cellular_component:polysomal ribosome); GO:0030529(cellular_component:intracellular ribonucleoprotein complex); GO:0003735(mole…
AT5G01010	5	-	4101	4258	4101	4237	4334	4467	0.0352507	yes	CONTAINS InterPro DOMAIN/s: GOLD (InterPro:IPR009038); Has 172 Blast hits to 172 proteins in 43 species: Archae - 0; Bacteria - 0; Metazoa - 95; Fungi - 0; Plants - 63; Viruses - 0; Other Eukaryotes - 14 (source: NCBI BLink). [Source:TAIR;Acc:AT5G01010]	GO:0016021(cellular_component:integral component of membrane); GO:0006810(biological_process:transport)
AT2G02760	2	+	774003	774395	774258	774395	773644	773924	0.0356817	yes	UBC2 [Source:UniProtKB/TrEMBL;Acc:A0A178W0U6]	GO:0005737(cellular_component:cytoplasm); GO:0031625(molecular_function:ubiquitin protein ligase binding); GO:0033523(biological_process:histone H2B ubiquitination); GO:0006281(biological_process:DNA repair); GO:0043161(biological_process:proteasome-mediated ubiquitin-dependent protein catabolic process); GO:0005829(cellular_component:cytosol); GO:0010228(biological_process:vegetative to reproduc…
AT3G21100	3	+	7400932	7401039	7400935	7401039	7400653	7400833	0.035844	yes	RNA-binding (RRM/RBD/RNP motifs) family protein [Source:UniProtKB/TrEMBL;Acc:A0A1I9LQK5]	GO:0097159(molecular_function:organic cyclic compound binding); GO:0000166(molecular_function:nucleotide binding); GO:0008150(biological_process:biological_process); GO:0003723(molecular_function:RNA binding); GO:0003676(molecular_function:nucleic acid binding); GO:1901363(molecular_function:heterocyclic compound binding)
AT3G21100	3	+	7402073	7402457	7402088	7402457	7401962	7401994	0.035844	yes	RNA-binding (RRM/RBD/RNP motifs) family protein [Source:UniProtKB/TrEMBL;Acc:A0A1I9LQK5]	GO:0097159(molecular_function:organic cyclic compound binding); GO:0000166(molecular_function:nucleotide binding); GO:0008150(biological_process:biological_process); GO:0003723(molecular_function:RNA binding); GO:0003676(molecular_function:nucleic acid binding); GO:1901363(molecular_function:heterocyclic compound binding)
AT5G55100	5	-	22362891	22363935	22362891	22363626	22364074	22364235	0.0359246	yes	Putative uncharacterized protein AT5g55100 [Source:UniProtKB/TrEMBL;Acc:Q94BN8]	GO:0003723(molecular_function:RNA binding); GO:0006396(biological_process:RNA processing)
AT5G55100	5	-	22362891	22363976	22362891	22363935	22364074	22364235	0.0359246	yes	Putative uncharacterized protein AT5g55100 [Source:UniProtKB/TrEMBL;Acc:Q94BN8]	GO:0003723(molecular_function:RNA binding); GO:0006396(biological_process:RNA processing)
AT5G01650	5	-	242449	243123	242449	242769	243247	243448	0.0359739	yes	Tautomerase/MIF superfamily protein [Source:UniProtKB/TrEMBL;Acc:F4K9G5]
AT2G39190	2	+	16352625	16352823	16352629	16352823	16352141	16352267	0.0363054	yes	Protein kinase superfamily protein [Source:UniProtKB/TrEMBL;Acc:O80962]	GO:0006468(biological_process:protein phosphorylation); GO:0016310(biological_process:phosphorylation); GO:0016301(molecular_function:kinase activity); GO:0004672(molecular_function:protein kinase activity); GO:0005215(molecular_function:transporter activity); GO:0005524(molecular_function:ATP binding)
AT2G39190	2	+	16354495	16354566	16354499	16354566	16354280	16354393	0.0363054	yes	Protein kinase superfamily protein [Source:UniProtKB/TrEMBL;Acc:O80962]	GO:0006468(biological_process:protein phosphorylation); GO:0016310(biological_process:phosphorylation); GO:0016301(molecular_function:kinase activity); GO:0004672(molecular_function:protein kinase activity); GO:0005215(molecular_function:transporter activity); GO:0005524(molecular_function:ATP binding)
AT3G23255	3	+	8312646	8312753	8312649	8312753	8312486	8312570	0.0363163	yes	tRNA dimethylallyltransferase [Source:UniProtKB/TrEMBL;Acc:F4J2X9]	GO:0016740(molecular_function:transferase activity); GO:0008150(biological_process:biological_process)
AT4G33740	4	+	16187325	16189123	16187361	16189123	16186790	16186954	0.0366088	yes	Myb-like protein X [Source:UniProtKB/TrEMBL;Acc:Q67YL8]	GO:0005794(cellular_component:Golgi apparatus); GO:0005802(cellular_component:trans-Golgi network); GO:0016021(cellular_component:integral component of membrane); GO:0016020(cellular_component:membrane); GO:0008150(biological_process:biological_process); GO:0005768(cellular_component:endosome)
AT5G25560	5	+	8899745	8899833	8899760	8899833	8899093	8899670	0.0368796	yes	CHY-type/CTCHY-type/RING-type Zinc finger protein [Source:UniProtKB/TrEMBL;Acc:F4JY59]	GO:0008270(molecular_function:zinc ion binding)
AT5G25560	5	+	8900054	8900117	8900084	8900117	8899936	8899996	0.0368796	yes	CHY-type/CTCHY-type/RING-type Zinc finger protein [Source:UniProtKB/TrEMBL;Acc:F4JY59]	GO:0008270(molecular_function:zinc ion binding)
AT2G24270	2	-	10329456	10329618	10329456	10329607	10329721	10329941	0.0371337	yes	aldehyde dehydrogenase 11A3 [Source:TAIR;Acc:AT2G24270]	GO:0005737(cellular_component:cytoplasm); GO:0008886(molecular_function:glyceraldehyde-3-phosphate dehydrogenase (NADP+) (non-phosphorylating) activity); GO:0016620(molecular_function:oxidoreductase activity, acting on the aldehyde or oxo group of donors, NAD or NADP as acceptor); GO:0008152(biological_process:metabolic process); GO:0055114(biological_process:oxidation-reduction process); GO:0016…
AT3G55470	3	+	20565554	20565696	20565557	20565696	20564520	20564586	0.0371801	yes	At3g55470 [Source:UniProtKB/TrEMBL;Acc:Q9M2T2]
AT4G26140	4	-	13244507	13244689	13244507	13244683	13244784	13244946	0.0372793	yes	beta-galactosidase 12 [Source:TAIR;Acc:AT4G26140]	GO:0016787(molecular_function:hydrolase activity); GO:0005975(biological_process:carbohydrate metabolic process); GO:0005618(cellular_component:cell wall); GO:0016798(molecular_function:hydrolase activity, acting on glycosyl bonds); GO:0048046(cellular_component:apoplast); GO:0005773(cellular_component:vacuole); GO:0005576(cellular_component:extracellular region); GO:0004565(molecular_function:be…
AT4G26570	4	-	13409246	13409367	13409246	13409355	13409441	13409501	0.0373444	yes	calcineurin B-like 3 [Source:TAIR;Acc:AT4G26570]	GO:0005509(molecular_function:calcium ion binding)
AT3G04450	3	+	1185598	1185676	1185615	1185676	1185427	1185473	0.0373532	yes	Myb family transcription factor PHL13 [Source:UniProtKB/Swiss-Prot;Acc:F4J3P7]	GO:0006355(biological_process:regulation of transcription, DNA-templated); GO:0005634(cellular_component:nucleus); GO:0006351(biological_process:transcription, DNA-templated); GO:0003677(molecular_function:DNA binding)
AT4G14710	4	-	8424666	8424960	8424666	8424955	8425073	8425144	0.0374336	yes	1,2-dihydroxy-3-keto-5-methylthiopentene dioxygenase [Source:UniProtKB/TrEMBL;Acc:F4JIE1]	GO:0005737(cellular_component:cytoplasm); GO:0008652(biological_process:cellular amino acid biosynthetic process); GO:0009086(biological_process:methionine biosynthetic process); GO:0019509(biological_process:L-methionine biosynthetic process from methylthioadenosine); GO:0010309(molecular_function:acireductone dioxygenase [iron(II)-requiring] activity); GO:0051213(molecular_function:dioxygenase …
AT4G14710	4	-	8425073	8425147	8425073	8425144	8425227	8425352	0.0374336	yes	1,2-dihydroxy-3-keto-5-methylthiopentene dioxygenase [Source:UniProtKB/TrEMBL;Acc:F4JIE1]	GO:0005737(cellular_component:cytoplasm); GO:0008652(biological_process:cellular amino acid biosynthetic process); GO:0009086(biological_process:methionine biosynthetic process); GO:0019509(biological_process:L-methionine biosynthetic process from methylthioadenosine); GO:0010309(molecular_function:acireductone dioxygenase [iron(II)-requiring] activity); GO:0051213(molecular_function:dioxygenase …
AT1G60600	1	-	22326365	22326590	22326365	22326582	22326669	22326769	0.037465	yes	2-carboxy-1,4-naphthoquinone phytyltransferase, chloroplastic [Source:UniProtKB/Swiss-Prot;Acc:Q0WUA3]	GO:0031969(cellular_component:chloroplast membrane); GO:0044710(biological_process:single-organism metabolic process); GO:0009536(cellular_component:plastid); GO:0004659(molecular_function:prenyltransferase activity); GO:0042372(biological_process:phylloquinone biosynthetic process); GO:0032194(biological_process:ubiquinone biosynthetic process via 3,4-dihydroxy-5-polyprenylbenzoate); GO:0016021(…
AT3G04350	3	-	1153722	1156066	1153722	1155563	1156357	1156876	0.0377282	yes	AT3g04350/T6K12_3 [Source:UniProtKB/TrEMBL;Acc:Q9M8Z1]	GO:0008150(biological_process:biological_process)
AT1G08680	1	+	2766505	2766643	2766508	2766643	2765575	2766175	0.0380914	yes	ARF GAP-like zinc finger-containing protein ZIGA4 [Source:UniProtKB/TrEMBL;Acc:F4HXP0]	GO:0046872(molecular_function:metal ion binding); GO:0005096(molecular_function:GTPase activator activity); GO:0043547(biological_process:positive regulation of GTPase activity)
AT1G08680	1	+	2766719	2766821	2766725	2766821	2766505	2766643	0.0380914	yes	ARF GAP-like zinc finger-containing protein ZIGA4 [Source:UniProtKB/TrEMBL;Acc:F4HXP0]	GO:0046872(molecular_function:metal ion binding); GO:0005096(molecular_function:GTPase activator activity); GO:0043547(biological_process:positive regulation of GTPase activity)
AT1G08680	1	+	2767403	2767747	2767611	2767747	2766944	2767031	0.0380914	yes	ARF GAP-like zinc finger-containing protein ZIGA4 [Source:UniProtKB/TrEMBL;Acc:F4HXP0]	GO:0046872(molecular_function:metal ion binding); GO:0005096(molecular_function:GTPase activator activity); GO:0043547(biological_process:positive regulation of GTPase activity)
AT2G29390	2	-	12610896	12611013	12610896	12610977	12611072	12611285	0.0381571	yes	Methylsterol monooxygenase 2-1 [Source:UniProtKB/Swiss-Prot;Acc:Q9ZW22]	GO:0006633(biological_process:fatty acid biosynthetic process); GO:0016021(cellular_component:integral component of membrane); GO:0005506(molecular_function:iron ion binding); GO:0016491(molecular_function:oxidoreductase activity); GO:0055114(biological_process:oxidation-reduction process); GO:0008610(biological_process:lipid biosynthetic process)
AT2G01120	2	+	87267	87395	87285	87395	87120	87206	0.0384465	yes	Origin of replication complex subunit 4 [Source:UniProtKB/TrEMBL;Acc:F4IM82]	GO:0009744(biological_process:response to sucrose); GO:0000808(cellular_component:origin recognition complex); GO:0005634(cellular_component:nucleus); GO:0006270(biological_process:DNA replication initiation); GO:0000166(molecular_function:nucleotide binding); GO:0003688(molecular_function:DNA replication origin binding); GO:0006260(biological_process:DNA replication); GO:0005664(cellular_compone…
AT1G67325	1	-	25210282	25210310	25210282	25210307	25210503	25210613	0.0385511	yes	RanBP2-type zinc finger protein At1g67325 [Source:UniProtKB/Swiss-Prot;Acc:Q8GZ43]	GO:0008270(molecular_function:zinc ion binding)
AT2G33980	2	-	14358179	14358279	14358179	14358270	14358373	14358571	0.0388965	yes	nudix hydrolase homolog 22 [Source:TAIR;Acc:AT2G33980]	GO:0016787(molecular_function:hydrolase activity)
AT3G07470	3	-	2386896	2387585	2386896	2387344	2387887	2388696	0.0390953	yes	AT3g07470/F21O3_18 [Source:UniProtKB/TrEMBL;Acc:Q94AG1]	GO:0005773(cellular_component:vacuole); GO:0008150(biological_process:biological_process)
AT4G21400	4	-	11399611	11399768	11399611	11399751	11399837	11400081	0.0392459	yes	Cysteine-rich receptor-like protein kinase 28 [Source:UniProtKB/Swiss-Prot;Acc:O65405]	GO:0006468(biological_process:protein phosphorylation); GO:0016301(molecular_function:kinase activity); GO:0016310(biological_process:phosphorylation); GO:0016021(cellular_component:integral component of membrane); GO:0016020(cellular_component:membrane); GO:0004672(molecular_function:protein kinase activity); GO:0005524(molecular_function:ATP binding)
AT4G21400	4	-	11399611	11399751	11399611	11399715	11399837	11400376	0.0392459	yes	Cysteine-rich receptor-like protein kinase 28 [Source:UniProtKB/Swiss-Prot;Acc:O65405]	GO:0006468(biological_process:protein phosphorylation); GO:0016301(molecular_function:kinase activity); GO:0016310(biological_process:phosphorylation); GO:0016021(cellular_component:integral component of membrane); GO:0016020(cellular_component:membrane); GO:0004672(molecular_function:protein kinase activity); GO:0005524(molecular_function:ATP binding)
AT4G21400	4	-	11399611	11399768	11399611	11399715	11399837	11400376	0.0392459	yes	Cysteine-rich receptor-like protein kinase 28 [Source:UniProtKB/Swiss-Prot;Acc:O65405]	GO:0006468(biological_process:protein phosphorylation); GO:0016301(molecular_function:kinase activity); GO:0016310(biological_process:phosphorylation); GO:0016021(cellular_component:integral component of membrane); GO:0016020(cellular_component:membrane); GO:0004672(molecular_function:protein kinase activity); GO:0005524(molecular_function:ATP binding)
AT3G52030	3	+	19302864	19303031	19302927	19303031	19302550	19302649	0.0394501	yes	F-box/WD-40 repeat-containing protein At3g52030 [Source:UniProtKB/Swiss-Prot;Acc:Q9SV01]	GO:0005515(molecular_function:protein binding)
AT3G20920	3	-	7329933	7330248	7329933	7330245	7330599	7330751	0.0395507	yes	Putative uncharacterized protein At3g20920 [Source:UniProtKB/TrEMBL;Acc:Q9LIH2]	GO:0008565(molecular_function:protein transporter activity); GO:0016021(cellular_component:integral component of membrane); GO:0016020(cellular_component:membrane); GO:0030176(cellular_component:integral component of endoplasmic reticulum membrane); GO:0005886(cellular_component:plasma membrane); GO:0015031(biological_process:protein transport)
AT2G38780	2	+	16213255	16213322	16213263	16213322	16212807	16212900	0.0395935	yes	unknown protein; FUNCTIONS IN: molecular_function unknown; INVOLVED IN: biological_process unknown; LOCATED IN: chloroplast; EXPRESSED IN: 21 plant structures; EXPRESSED DURING: 13 growth stages; Has 58 Blast hits to 58 proteins in 23 species: Archa /.../ Bacteria - 4; Metazoa - 1; Fungi - 0; Plants - 44; Viruses - 0; Other Eukaryotes - 9 (source: NCBI BLink). [Source:TAIR;Acc:AT2G38780]	GO:0016021(cellular_component:integral component of membrane); GO:0016020(cellular_component:membrane)
AT2G38780	2	+	16213411	16213683	16213589	16213683	16213255	16213322	0.0395935	yes	unknown protein; FUNCTIONS IN: molecular_function unknown; INVOLVED IN: biological_process unknown; LOCATED IN: chloroplast; EXPRESSED IN: 21 plant structures; EXPRESSED DURING: 13 growth stages; Has 58 Blast hits to 58 proteins in 23 species: Archa /.../ Bacteria - 4; Metazoa - 1; Fungi - 0; Plants - 44; Viruses - 0; Other Eukaryotes - 9 (source: NCBI BLink). [Source:TAIR;Acc:AT2G38780]	GO:0016021(cellular_component:integral component of membrane); GO:0016020(cellular_component:membrane)
AT1G76440	1	-	28682821	28683044	28682821	28683009	28683672	28683785	0.0396617	yes	AT1G76440 protein [Source:UniProtKB/TrEMBL;Acc:Q9S842]	GO:0005575(cellular_component:cellular_component); GO:0008150(biological_process:biological_process)
AT1G19350	1	+	6688774	6689104	6688833	6689104	6688462	6688644	0.0397282	yes	Brassinosteroid signaling positive regulator (BZR1) family protein [Source:UniProtKB/TrEMBL;Acc:F4HP45]	GO:0005737(cellular_component:cytoplasm); GO:0071367(biological_process:cellular response to brassinosteroid stimulus); GO:0009742(biological_process:brassinosteroid mediated signaling pathway); GO:0003700(molecular_function:transcription factor activity, sequence-specific DNA binding); GO:0005634(cellular_component:nucleus); GO:0050794(biological_process:regulation of cellular process); GO:00063…
AT4G27860	4	+	13875111	13875246	13875156	13875246	13874953	13875037	0.0400538	yes	vacuolar iron transporter (VIT) family protein [Source:TAIR;Acc:AT4G27860]	GO:0071281(biological_process:cellular response to iron ion); GO:0010168(cellular_component:ER body); GO:0005783(cellular_component:endoplasmic reticulum); GO:0071421(biological_process:manganese ion transmembrane transport); GO:0030026(biological_process:cellular manganese ion homeostasis); GO:0016021(cellular_component:integral component of membrane); GO:0016020(cellular_component:membrane); GO…
AT4G38270	4	+	17939441	17939582	17939445	17939582	17939038	17939168	0.040289	yes	Hexosyltransferase (Fragment) [Source:UniProtKB/TrEMBL;Acc:W8Q6G8]	GO:0005794(cellular_component:Golgi apparatus); GO:0000139(cellular_component:Golgi membrane); GO:0045489(biological_process:pectin biosynthetic process); GO:0071555(biological_process:cell wall organization); GO:0016740(molecular_function:transferase activity); GO:0016757(molecular_function:transferase activity, transferring glycosyl groups); GO:0047262(molecular_function:polygalacturonate 4-alp…
AT1G26260	1	+	9087152	9087762	9087163	9087762	9086804	9087046	0.0404023	yes	Transcription factor bHLH76 [Source:UniProtKB/Swiss-Prot;Acc:Q9C670]	GO:0046983(molecular_function:protein dimerization activity)
AT5G63440	5	+	25407020	25407135	25407028	25407135	25406301	25406474	0.0405298	yes	UPF0235 protein At5g63440 [Source:UniProtKB/Swiss-Prot;Acc:Q8GWQ6]
AT5G09860	5	+	3069215	3069332	3069218	3069332	3069041	3069083	0.0408512	yes	THO complex subunit 1 [Source:UniProtKB/Swiss-Prot;Acc:Q93VM9]	GO:0050832(biological_process:defense response to fungus); GO:0010267(biological_process:production of ta-siRNAs involved in RNA interference); GO:0005634(cellular_component:nucleus); GO:0006952(biological_process:defense response); GO:0031047(biological_process:gene silencing by RNA); GO:0000347(cellular_component:THO complex); GO:0009873(biological_process:ethylene-activated signaling pathway);…
AT2G32640	2	-	13848409	13848507	13848409	13848443	13848608	13848676	0.0424139	yes	Lycopene beta/epsilon cyclase protein [Source:UniProtKB/TrEMBL;Acc:Q0WVA1]	GO:0009507(cellular_component:chloroplast); GO:0055114(biological_process:oxidation-reduction process); GO:0016491(molecular_function:oxidoreductase activity)
AT5G49840	5	+	20256623	20256674	20256627	20256674	20256330	20256410	0.042619	yes	ATP-dependent Clp protease [Source:TAIR;Acc:AT5G49840]	GO:0004176(molecular_function:ATP-dependent peptidase activity); GO:0016787(molecular_function:hydrolase activity); GO:0006457(biological_process:protein folding); GO:0005739(cellular_component:mitochondrion); GO:0000166(molecular_function:nucleotide binding); GO:0051082(molecular_function:unfolded protein binding); GO:0005759(cellular_component:mitochondrial matrix); GO:0006508(biological_proces…
AT4G19990	4	+	10835453	10835700	10835475	10835700	10835320	10835371	0.042806	yes	FAR1-related sequence 1 [Source:UniProtKB/TrEMBL;Acc:F4JU19]	GO:0006355(biological_process:regulation of transcription, DNA-templated); GO:0008270(molecular_function:zinc ion binding)
AT5G08440	5	+	2724388	2724639	2724391	2724639	2723941	2724018	0.0428697	yes	unknown protein; FUNCTIONS IN: molecular_function unknown; INVOLVED IN: biological_process unknown; LOCATED IN: plasma membrane; EXPRESSED IN: 21 plant structures; EXPRESSED DURING: 13 growth stages; BEST Arabidopsis thaliana protein match is: unkno /.../tein (TAIR:AT5G23490.1); Has 141 Blast hits to 139 proteins in 35 species: Archae - 0; Bacteria - 9; Metazoa - 21; Fungi - 6; Plants - 94; Virus…	GO:0016021(cellular_component:integral component of membrane); GO:0016020(cellular_component:membrane)
AT1G13860	1	-	4743203	4743530	4743203	4743501	4743668	4743903	0.0431345	yes	Probable methyltransferase PMT4 [Source:UniProtKB/Swiss-Prot;Acc:Q8GYW9]	GO:0005783(cellular_component:endoplasmic reticulum); GO:0005774(cellular_component:vacuolar membrane); GO:0016021(cellular_component:integral component of membrane); GO:0016020(cellular_component:membrane); GO:0005789(cellular_component:endoplasmic reticulum membrane); GO:0016740(molecular_function:transferase activity); GO:0008757(molecular_function:S-adenosylmethionine-dependent methyltransfer…
AT5G13750	5	+	4440803	4440892	4440805	4440892	4440667	4440712	0.0434057	yes	ZIFL1 [Source:UniProtKB/TrEMBL;Acc:A0A178UFA6]	GO:0005215(molecular_function:transporter activity); GO:0016021(cellular_component:integral component of membrane); GO:0055085(biological_process:transmembrane transport)
AT1G01740	1	-	272444	272555	272444	272531	272650	272983	0.0438108	yes	Kinase with tetratricopeptide repeat domain-containing protein [Source:UniProtKB/TrEMBL;Acc:F4HU55]	GO:0006468(biological_process:protein phosphorylation); GO:0016310(biological_process:phosphorylation); GO:0016301(molecular_function:kinase activity); GO:0005515(molecular_function:protein binding); GO:0004672(molecular_function:protein kinase activity); GO:0005524(molecular_function:ATP binding)
AT4G33380	4	+	16072480	16072619	16072486	16072619	16072319	16072408	0.0438934	yes	AT4g33380/F17M5_140 [Source:UniProtKB/TrEMBL;Acc:Q8VZI6]	GO:0016021(cellular_component:integral component of membrane); GO:0016020(cellular_component:membrane); GO:0016740(molecular_function:transferase activity)
AT4G00440	4	+	198206	198579	198211	198579	197502	198112	0.0439164	yes	Protein of unknown function (DUF3741) [Source:TAIR;Acc:AT4G00440]
AT5G04110	5	-	1112649	1112778	1112649	1112775	1112901	1113000	0.0439437	yes	DNA GYRASE B3 [Source:TAIR;Acc:AT5G04110]	GO:0016853(molecular_function:isomerase activity); GO:0061505(molecular_function:DNA topoisomerase II activity); GO:0000166(molecular_function:nucleotide binding); GO:0006265(biological_process:DNA topological change); GO:0003916(molecular_function:DNA topoisomerase activity); GO:0003677(molecular_function:DNA binding); GO:0007059(biological_process:chromosome segregation); GO:0009295(cellular_co…
AT3G21755	3	-	7666297	7667043	7666297	7666946	7667123	7669480	0.0444601	yes	other RNA [Source:TAIR;Acc:AT3G21755]	GO:0016758(molecular_function:transferase activity, transferring hexosyl groups); GO:0008152(biological_process:metabolic process)
AT5G51080	5	-	20770357	20770686	20770357	20770625	20770910	20771085	0.0444634	yes	AT5G51080 protein [Source:UniProtKB/TrEMBL;Acc:Q84TE0]	GO:0090502(biological_process:RNA phosphodiester bond hydrolysis, endonucleolytic); GO:0005739(cellular_component:mitochondrion); GO:0003676(molecular_function:nucleic acid binding); GO:0004523(molecular_function:RNA-DNA hybrid ribonuclease activity)
AT5G28770	5	-	10796456	10797113	10796456	10796920	10797195	10797271	0.0445873	yes	Basic leucine zipper 63 [Source:UniProtKB/Swiss-Prot;Acc:B9DGI8]	GO:0003700(molecular_function:transcription factor activity, sequence-specific DNA binding); GO:0006355(biological_process:regulation of transcription, DNA-templated); GO:0043565(molecular_function:sequence-specific DNA binding)
AT5G45800	5	-	18575519	18576823	18575519	18576384	18577591	18579241	0.0446381	yes	MEE62 [Source:UniProtKB/TrEMBL;Acc:A0A178UKF2]	GO:0009733(biological_process:response to auxin); GO:0006468(biological_process:protein phosphorylation); GO:0016020(cellular_component:membrane); GO:0005515(molecular_function:protein binding); GO:0016310(biological_process:phosphorylation); GO:0016021(cellular_component:integral component of membrane); GO:0004672(molecular_function:protein kinase activity); GO:0009625(biological_process:respons…
AT5G07380	5	+	2335856	2336063	2335866	2336063	2335243	2335755	0.0449886	yes	Putative uncharacterized protein [Source:UniProtKB/TrEMBL;Acc:Q1PDZ3]
AT5G04280	5	+	1192952	1195033	1194494	1195033	1192450	1192571	0.0451006	yes	Glycine-rich RNA-binding protein RZ1C [Source:UniProtKB/Swiss-Prot;Acc:Q8RWN5]	GO:0003723(molecular_function:RNA binding); GO:0005488(molecular_function:binding); GO:0003676(molecular_function:nucleic acid binding); GO:0008270(molecular_function:zinc ion binding)
AT5G04280	5	+	1192965	1195033	1194494	1195033	1192450	1192571	0.0451006	yes	Glycine-rich RNA-binding protein RZ1C [Source:UniProtKB/Swiss-Prot;Acc:Q8RWN5]	GO:0003723(molecular_function:RNA binding); GO:0005488(molecular_function:binding); GO:0003676(molecular_function:nucleic acid binding); GO:0008270(molecular_function:zinc ion binding)
AT5G09240	5	-	2874042	2874138	2874042	2874065	2874423	2874535	0.0460647	yes	SsDNA-binding transcriptional regulator [Source:UniProtKB/TrEMBL;Acc:F4KCI8]	GO:0060261(biological_process:positive regulation of transcription initiation from RNA polymerase II promoter); GO:0016021(cellular_component:integral component of membrane); GO:0016020(cellular_component:membrane); GO:0003713(molecular_function:transcription coactivator activity); GO:0006355(biological_process:regulation of transcription, DNA-templated); GO:0005667(cellular_component:transcripti…
AT1G59750	1	+	21983071	21983541	21983080	21983541	21982823	21982989	0.0466721	yes	Auxin response factor 1 [Source:UniProtKB/Swiss-Prot;Acc:Q8L7G0]	GO:0009734(biological_process:auxin-activated signaling pathway); GO:0009725(biological_process:response to hormone); GO:0005634(cellular_component:nucleus); GO:0006355(biological_process:regulation of transcription, DNA-templated); GO:0006351(biological_process:transcription, DNA-templated); GO:0005515(molecular_function:protein binding); GO:0003677(molecular_function:DNA binding)
AT1G59750	1	+	21983071	21983541	21983080	21983541	21982823	21982995	0.0466721	yes	Auxin response factor 1 [Source:UniProtKB/Swiss-Prot;Acc:Q8L7G0]	GO:0009734(biological_process:auxin-activated signaling pathway); GO:0009725(biological_process:response to hormone); GO:0005634(cellular_component:nucleus); GO:0006355(biological_process:regulation of transcription, DNA-templated); GO:0006351(biological_process:transcription, DNA-templated); GO:0005515(molecular_function:protein binding); GO:0003677(molecular_function:DNA binding)
AT1G74040	1	+	27845151	27845311	27845165	27845311	27844940	27845075	0.0469985	yes	2-isopropylmalate synthase 2, chloroplastic [Source:UniProtKB/Swiss-Prot;Acc:Q9C550]	GO:0046912(molecular_function:transferase activity, transferring acyl groups, acyl groups converted into alkyl on transfer); GO:0019752(biological_process:carboxylic acid metabolic process); GO:0003824(molecular_function:catalytic activity); GO:0016740(molecular_function:transferase activity); GO:0009098(biological_process:leucine biosynthetic process); GO:0003852(molecular_function:2-isopropylma…
AT2G14260	2	-	6041621	6041847	6041621	6041696	6041911	6042025	0.0478935	yes	Proline iminopeptidase [Source:UniProtKB/Swiss-Prot;Acc:P93732]	GO:0005737(cellular_component:cytoplasm); GO:0006508(biological_process:proteolysis); GO:0008233(molecular_function:peptidase activity); GO:0016787(molecular_function:hydrolase activity); GO:0004177(molecular_function:aminopeptidase activity)
AT5G55390	5	-	22453995	22454492	22453995	22454437	22454702	22454802	0.0479126	yes	Protein ENHANCED DOWNY MILDEW 2 [Source:UniProtKB/Swiss-Prot;Acc:F4K3G5]	GO:0031937(biological_process:positive regulation of chromatin silencing); GO:0044030(biological_process:regulation of DNA methylation); GO:0007165(biological_process:signal transduction); GO:0009791(biological_process:post-embryonic development); GO:0008270(molecular_function:zinc ion binding); GO:0003677(molecular_function:DNA binding); GO:0007275(biological_process:multicellular organism devel…
AT2G19730	2	+	8511738	8511899	8511742	8511899	8511512	8511591	0.0481419	yes	60S ribosomal protein L28-1 [Source:UniProtKB/Swiss-Prot;Acc:O82204]	GO:0022626(cellular_component:cytosolic ribosome); GO:0005840(cellular_component:ribosome); GO:0009735(biological_process:response to cytokinin); GO:0022625(cellular_component:cytosolic large ribosomal subunit); GO:0005618(cellular_component:cell wall); GO:0005622(cellular_component:intracellular); GO:0003735(molecular_function:structural constituent of ribosome); GO:0005886(cellular_component:pl…
AT4G19985	4	-	10831009	10831078	10831009	10831068	10831195	10831748	0.0486324	yes	Acyl-CoA N-acyltransferases (NAT) superfamily protein [Source:TAIR;Acc:AT4G19985]	GO:0016740(molecular_function:transferase activity); GO:0016746(molecular_function:transferase activity, transferring acyl groups); GO:0008080(molecular_function:N-acetyltransferase activity)
AT5G64520	5	+	25788795	25788881	25788813	25788881	25788546	25788716	0.0488807	yes	homolog of X-ray repair cross complementing 2 (XRCC2) [Source:TAIR;Acc:AT5G64520]	GO:0008094(molecular_function:DNA-dependent ATPase activity); GO:0006281(biological_process:DNA repair); GO:0000724(biological_process:double-strand break repair via homologous recombination); GO:0005657(cellular_component:replication fork); GO:0003677(molecular_function:DNA binding); GO:0033063(cellular_component:Rad51B-Rad51C-Rad51D-XRCC2 complex); GO:0005524(molecular_function:ATP binding)
AT5G64520	5	+	25790175	25790436	25790204	25790436	25789986	25790090	0.0488807	yes	homolog of X-ray repair cross complementing 2 (XRCC2) [Source:TAIR;Acc:AT5G64520]	GO:0008094(molecular_function:DNA-dependent ATPase activity); GO:0006281(biological_process:DNA repair); GO:0000724(biological_process:double-strand break repair via homologous recombination); GO:0005657(cellular_component:replication fork); GO:0003677(molecular_function:DNA binding); GO:0033063(cellular_component:Rad51B-Rad51C-Rad51D-XRCC2 complex); GO:0005524(molecular_function:ATP binding)
AT5G64520	5	+	25790175	25790436	25790218	25790436	25789986	25790090	0.0488807	yes	homolog of X-ray repair cross complementing 2 (XRCC2) [Source:TAIR;Acc:AT5G64520]	GO:0008094(molecular_function:DNA-dependent ATPase activity); GO:0006281(biological_process:DNA repair); GO:0000724(biological_process:double-strand break repair via homologous recombination); GO:0005657(cellular_component:replication fork); GO:0003677(molecular_function:DNA binding); GO:0033063(cellular_component:Rad51B-Rad51C-Rad51D-XRCC2 complex); GO:0005524(molecular_function:ATP binding)
AT5G64520	5	+	25790204	25790436	25790218	25790436	25789986	25790090	0.0488807	yes	homolog of X-ray repair cross complementing 2 (XRCC2) [Source:TAIR;Acc:AT5G64520]	GO:0008094(molecular_function:DNA-dependent ATPase activity); GO:0006281(biological_process:DNA repair); GO:0000724(biological_process:double-strand break repair via homologous recombination); GO:0005657(cellular_component:replication fork); GO:0003677(molecular_function:DNA binding); GO:0033063(cellular_component:Rad51B-Rad51C-Rad51D-XRCC2 complex); GO:0005524(molecular_function:ATP binding)
AT3G49010	3	-	18167941	18168423	18167941	18168061	18168648	18168692	0.0500695	yes	60S ribosomal protein L13 [Source:UniProtKB/TrEMBL;Acc:A0A178VD16]	GO:0005737(cellular_component:cytoplasm); GO:0042788(cellular_component:polysomal ribosome); GO:0022626(cellular_component:cytosolic ribosome); GO:0005840(cellular_component:ribosome); GO:0009735(biological_process:response to cytokinin); GO:0005730(cellular_component:nucleolus); GO:0005618(cellular_component:cell wall); GO:0005774(cellular_component:vacuolar membrane); GO:0005829(cellular_compon…
AT1G28530	1	-	10034235	10034724	10034235	10034721	10034821	10035025	0.0500936	yes	Deneddylase [Source:UniProtKB/TrEMBL;Acc:Q84TH8]	GO:0010027(biological_process:thylakoid membrane organization); GO:1903866(biological_process:palisade mesophyll development); GO:0090391(biological_process:granum assembly); GO:0009507(cellular_component:chloroplast)
AT4G05040	4	+	2579600	2580746	2579880	2580746	2579234	2579330	0.0501256	yes	AT4G05040 protein [Source:UniProtKB/TrEMBL;Acc:Q94A85]	GO:0016021(cellular_component:integral component of membrane); GO:0016020(cellular_component:membrane); GO:2000031(biological_process:regulation of salicylic acid mediated signaling pathway); GO:0071446(biological_process:cellular response to salicylic acid stimulus); GO:0007165(biological_process:signal transduction); GO:0005515(molecular_function:protein binding); GO:0031347(biological_process:…
AT4G38570	4	-	18031573	18031672	18031573	18031648	18031761	18031818	0.0502574	yes	CDP-diacylglycerol--inositol 3-phosphatidyltransferase [Source:UniProtKB/TrEMBL;Acc:A0A178UUZ3]	GO:0005794(cellular_component:Golgi apparatus); GO:0006629(biological_process:lipid metabolic process); GO:0016780(molecular_function:phosphotransferase activity, for other substituted phosphate groups); GO:0008654(biological_process:phospholipid biosynthetic process); GO:0016021(cellular_component:integral component of membrane); GO:0016020(cellular_component:membrane); GO:0016740(molecular_func…
AT1G53780	1	-	20076129	20076205	20076129	20076202	20076306	20076433	0.050808	yes	26S proteasome regulatory complex ATPase [Source:UniProtKB/TrEMBL;Acc:F4HTC3]	GO:0005737(cellular_component:cytoplasm); GO:0016787(molecular_function:hydrolase activity); GO:0000413(biological_process:protein peptidyl-prolyl isomerization); GO:0036402(molecular_function:proteasome-activating ATPase activity); GO:0016853(molecular_function:isomerase activity); GO:0017025(molecular_function:TBP-class protein binding); GO:0030433(biological_process:ER-associated ubiquitin-dep…

## Sheet: A5SS
GeneID	chr	strand	longExonStart_0base	longExonEnd	shortES	shortEE	flankingES	flankingEE	pvalue	significant	description	go
AT5G61820	5	-	24836432	24836933	24836625	24836933	24835335	24836226	1.78567e-07	yes	Putative uncharacterized protein At5g61820 [Source:UniProtKB/TrEMBL;Acc:Q8VZ21]	GO:0005773(cellular_component:vacuole); GO:0016021(cellular_component:integral component of membrane); GO:0016020(cellular_component:membrane); GO:0008150(biological_process:biological_process)
AT3G45050	3	+	16477019	16477165	16477019	16477128	16477299	16477524	1.3796e-06	yes	AT3G45050 protein [Source:UniProtKB/TrEMBL;Acc:B9DG54]	GO:0016021(cellular_component:integral component of membrane); GO:0016020(cellular_component:membrane)
AT2G37760	2	+	15832190	15832448	15832190	15832241	15832540	15832617	1.4384e-06	yes	Aldo-keto reductase family 4 member C8 [Source:UniProtKB/Swiss-Prot;Acc:O80944]	GO:0055114(biological_process:oxidation-reduction process); GO:0016491(molecular_function:oxidoreductase activity)
AT1G09420	1	-	3039513	3039670	3039549	3039670	3039246	3039443	1.82103e-06	yes	Glucose-6-phosphate 1-dehydrogenase [Source:UniProtKB/TrEMBL;Acc:F4I0Y8]	GO:0050661(molecular_function:NADP binding); GO:0005975(biological_process:carbohydrate metabolic process); GO:0004345(molecular_function:glucose-6-phosphate dehydrogenase activity); GO:0006098(biological_process:pentose-phosphate shunt); GO:0006006(biological_process:glucose metabolic process); GO:0009507(cellular_component:chloroplast); GO:0055114(biological_process:oxidation-reduction process)…
AT1G09420	1	-	3039513	3039670	3039549	3039670	3039246	3039449	1.82103e-06	yes	Glucose-6-phosphate 1-dehydrogenase [Source:UniProtKB/TrEMBL;Acc:F4I0Y8]	GO:0050661(molecular_function:NADP binding); GO:0005975(biological_process:carbohydrate metabolic process); GO:0004345(molecular_function:glucose-6-phosphate dehydrogenase activity); GO:0006098(biological_process:pentose-phosphate shunt); GO:0006006(biological_process:glucose metabolic process); GO:0009507(cellular_component:chloroplast); GO:0055114(biological_process:oxidation-reduction process)…
AT3G21250	3	-	7460421	7460508	7460454	7460508	7459722	7460334	4.25849e-06	yes	Multidrug resistance-associated protein 6 [Source:UniProtKB/TrEMBL;Acc:A0A1I9LPV5]	GO:0016787(molecular_function:hydrolase activity); GO:0042626(molecular_function:ATPase activity, coupled to transmembrane movement of substances); GO:0005774(cellular_component:vacuolar membrane); GO:0016021(cellular_component:integral component of membrane); GO:0016020(cellular_component:membrane); GO:0000325(cellular_component:plant-type vacuole); GO:0042908(biological_process:xenobiotic trans…
AT3G21250	3	-	7463245	7463525	7463355	7463525	7461000	7462952	4.25849e-06	yes	Multidrug resistance-associated protein 6 [Source:UniProtKB/TrEMBL;Acc:A0A1I9LPV5]	GO:0016787(molecular_function:hydrolase activity); GO:0042626(molecular_function:ATPase activity, coupled to transmembrane movement of substances); GO:0005774(cellular_component:vacuolar membrane); GO:0016021(cellular_component:integral component of membrane); GO:0016020(cellular_component:membrane); GO:0000325(cellular_component:plant-type vacuole); GO:0042908(biological_process:xenobiotic trans…
AT2G36792	2	+	15420064	15421504	15420064	15421484	15421583	15422088	7.50294e-06	yes	other RNA [Source:TAIR;Acc:AT2G36792]	GO:0016758(molecular_function:transferase activity, transferring hexosyl groups); GO:0008152(biological_process:metabolic process)
AT2G05520	2	+	2026523	2026649	2026523	2026610	2026712	2027117	7.97886e-06	yes	Glycine-rich protein 3 [Source:UniProtKB/Swiss-Prot;Acc:Q9SL15]	GO:0009826(biological_process:unidimensional cell growth); GO:0009751(biological_process:response to salicylic acid); GO:0048364(biological_process:root development); GO:0009723(biological_process:response to ethylene); GO:0008361(biological_process:regulation of cell size); GO:0005576(cellular_component:extracellular region); GO:0005515(molecular_function:protein binding); GO:0009269(biological_…
AT4G28250	4	-	14000751	14001062	14000950	14001062	14000037	14000649	1.18245e-05	yes	EXPB3 [Source:UniProtKB/TrEMBL;Acc:A0A178USU9]	GO:0005618(cellular_component:cell wall); GO:0016020(cellular_component:membrane); GO:0019953(biological_process:sexual reproduction); GO:0071555(biological_process:cell wall organization); GO:0005576(cellular_component:extracellular region); GO:0006949(biological_process:syncytium formation); GO:0009506(cellular_component:plasmodesma)
AT5G11410	5	-	3639251	3639722	3639495	3639722	3639031	3639168	1.78573e-05	yes	Protein kinase superfamily protein [Source:UniProtKB/TrEMBL;Acc:Q9LFL6]	GO:0016310(biological_process:phosphorylation); GO:0006468(biological_process:protein phosphorylation); GO:0016301(molecular_function:kinase activity); GO:0005524(molecular_function:ATP binding); GO:0004672(molecular_function:protein kinase activity)
AT5G55520	5	-	22489451	22489505	22489463	22489505	22488593	22489364	2.71167e-05	yes	CONTAINS InterPro DOMAIN/s: Kinesin-related protein (InterPro:IPR010544); BEST Arabidopsis thaliana protein match is: unknown protein (TAIR:AT4G26660.1); Has 32425 Blast hits to 20462 proteins in 1550 species: Archae - 335; Bacteria - 3392; Metazoa /.../6; Fungi - 2645; Plants - 1561; Viruses - 54; Other Eukaryotes - 7442 (source: NCBI BLink). [Source:TAIR;Acc:AT5G55520]	GO:0007018(biological_process:microtubule-based movement); GO:0003777(molecular_function:microtubule motor activity)
AT5G53550	5	+	21755250	21755725	21755250	21755558	21755823	21755903	3.0234e-05	yes	YSL3 [Source:UniProtKB/TrEMBL;Acc:A0A178U7D6]	GO:0048316(biological_process:seed development); GO:0010039(biological_process:response to iron ion); GO:0006811(biological_process:ion transport); GO:0016020(cellular_component:membrane); GO:0009624(biological_process:response to nematode); GO:0055085(biological_process:transmembrane transport); GO:0003006(biological_process:developmental process involved in reproduction); GO:0055072(biological_…
AT5G15510	5	+	5036175	5036281	5036175	5036270	5036478	5036824	4.50067e-05	yes	TPX2 (Targeting protein for Xklp2) protein family [Source:UniProtKB/TrEMBL;Acc:F4K9U0]	GO:0005819(cellular_component:spindle); GO:0005874(cellular_component:microtubule); GO:0032147(biological_process:activation of protein kinase activity); GO:0060236(biological_process:regulation of mitotic spindle organization)
AT4G36380	4	-	17188707	17188965	17188886	17188965	17188454	17188585	5.88296e-05	yes	ROT3 [Source:UniProtKB/TrEMBL;Acc:A0A178V4B0]	GO:0048443(biological_process:stamen development); GO:0004497(molecular_function:monooxygenase activity); GO:0016705(molecular_function:oxidoreductase activity, acting on paired donors, with incorporation or reduction of molecular oxygen); GO:0005783(cellular_component:endoplasmic reticulum); GO:0016132(biological_process:brassinosteroid biosynthetic process); GO:0005789(cellular_component:endopl…
AT5G63760	5	-	25516184	25516918	25516219	25516918	25515745	25516081	6.91862e-05	yes	Probable E3 ubiquitin-protein ligase ARI15 [Source:UniProtKB/Swiss-Prot;Acc:Q84RQ8]	GO:0016567(biological_process:protein ubiquitination); GO:0016740(molecular_function:transferase activity); GO:0046872(molecular_function:metal ion binding); GO:0004842(molecular_function:ubiquitin-protein transferase activity); GO:0008270(molecular_function:zinc ion binding)
AT1G21350	1	-	7477331	7477418	7477335	7477418	7476944	7477126	9.30311e-05	yes	Thioredoxin superfamily protein [Source:TAIR;Acc:AT1G21350]	GO:0098869(biological_process:cellular oxidant detoxification); GO:0016209(molecular_function:antioxidant activity); GO:0055114(biological_process:oxidation-reduction process); GO:0016491(molecular_function:oxidoreductase activity)
AT3G57470	3	-	21275499	21275667	21275591	21275667	21275337	21275405	9.73179e-05	yes	Insulin-degrading enzyme-like 2 [Source:UniProtKB/Swiss-Prot;Acc:F4J3D9]	GO:0005575(cellular_component:cellular_component); GO:0006508(biological_process:proteolysis); GO:0046872(molecular_function:metal ion binding); GO:0004222(molecular_function:metalloendopeptidase activity); GO:0003824(molecular_function:catalytic activity)
AT1G78970	1	+	29703054	29703283	29703054	29703179	29703396	29703617	9.79869e-05	yes	Lupeol synthase 1 [Source:UniProtKB/Swiss-Prot;Acc:Q9C5M3]	GO:0042299(molecular_function:lupeol synthase activity); GO:0016853(molecular_function:isomerase activity); GO:0016829(molecular_function:lyase activity); GO:0102245(deleted:old GO); GO:0016866(molecular_function:intramolecular transferase activity); GO:0042300(molecular_function:beta-amyrin synthase activity)
AT1G24260	1	-	8594806	8594891	8594809	8594891	8594629	8594697	0.000102082	yes	At1g24260 [Source:UniProtKB/TrEMBL;Acc:B4F7R9]	GO:0003700(molecular_function:transcription factor activity, sequence-specific DNA binding); GO:0005634(cellular_component:nucleus); GO:0006355(biological_process:regulation of transcription, DNA-templated); GO:0045944(biological_process:positive regulation of transcription from RNA polymerase II promoter); GO:0006351(biological_process:transcription, DNA-templated); GO:0003677(molecular_function…
AT5G51100	5	-	20773624	20773992	20773873	20773992	20773234	20773557	0.000111666	yes	Superoxide dismutase [Fe] 2, chloroplastic [Source:UniProtKB/Swiss-Prot;Acc:Q9LU64]	GO:0019430(biological_process:removal of superoxide radicals); GO:0006801(biological_process:superoxide metabolic process); GO:0004784(molecular_function:superoxide dismutase activity); GO:0046872(molecular_function:metal ion binding); GO:0055114(biological_process:oxidation-reduction process); GO:0016491(molecular_function:oxidoreductase activity)
AT5G51100	5	-	20773751	20773992	20773873	20773992	20773624	20773648	0.000111666	yes	Superoxide dismutase [Fe] 2, chloroplastic [Source:UniProtKB/Swiss-Prot;Acc:Q9LU64]	GO:0019430(biological_process:removal of superoxide radicals); GO:0006801(biological_process:superoxide metabolic process); GO:0004784(molecular_function:superoxide dismutase activity); GO:0046872(molecular_function:metal ion binding); GO:0055114(biological_process:oxidation-reduction process); GO:0016491(molecular_function:oxidoreductase activity)
AT1G07890	1	+	2437677	2437833	2437677	2437741	2437992	2438123	0.000115689	yes	MEE6 [Source:UniProtKB/TrEMBL;Acc:A0A178W5I1]	GO:0004130(molecular_function:cytochrome-c peroxidase activity); GO:0000302(biological_process:response to reactive oxygen species); GO:0009793(biological_process:embryo development ending in seed dormancy); GO:0042744(biological_process:hydrogen peroxide catabolic process); GO:0009651(biological_process:response to salt stress); GO:0016491(molecular_function:oxidoreductase activity); GO:0005737(…
AT1G13650	1	-	4681882	4682382	4682065	4682382	4681010	4681492	0.000121218	yes	At1g13650 [Source:UniProtKB/TrEMBL;Acc:A2RVL9]
AT1G63420	1	+	23517933	23518327	23517933	23518144	23518408	23518944	0.000148354	yes	Glycosyltransferase [Source:UniProtKB/TrEMBL;Acc:F4I232]	GO:0016020(cellular_component:membrane); GO:0016021(cellular_component:integral component of membrane); GO:0005802(cellular_component:trans-Golgi network); GO:0005768(cellular_component:endosome); GO:0016740(molecular_function:transferase activity)
AT3G61490	3	+	22757760	22758187	22757760	22758113	22758428	22758901	0.00016333	yes	Pectin lyase-like superfamily protein [Source:UniProtKB/TrEMBL;Acc:A0A1I9LS88]	GO:0016787(molecular_function:hydrolase activity); GO:0005975(biological_process:carbohydrate metabolic process); GO:0016829(molecular_function:lyase activity); GO:0016798(molecular_function:hydrolase activity, acting on glycosyl bonds); GO:0004650(molecular_function:polygalacturonase activity); GO:0071555(biological_process:cell wall organization); GO:0005576(cellular_component:extracellular reg…
AT2G01420	2	-	182004	183764	182016	183764	181579	181847	0.000164639	yes	Auxin efflux carrier component [Source:UniProtKB/TrEMBL;Acc:A0A178VZS2]	GO:0016021(cellular_component:integral component of membrane); GO:0048364(biological_process:root development); GO:0009926(biological_process:auxin polar transport); GO:0055085(biological_process:transmembrane transport); GO:0009734(biological_process:auxin-activated signaling pathway)
AT3G61700	3	+	22836284	22836651	22836284	22836428	22836837	22836993	0.000208826	yes	Helicase with zinc finger protein [Source:UniProtKB/TrEMBL;Acc:A8MQR1]	GO:0004386(molecular_function:helicase activity)
AT1G70620	1	+	26627195	26627540	26627195	26627512	26627841	26628053	0.00027878	yes	Cyclin-like protein [Source:UniProtKB/TrEMBL;Acc:F4I6U7]
AT1G70620	1	+	26630246	26630582	26630246	26630303	26630700	26631104	0.00027878	yes	Cyclin-like protein [Source:UniProtKB/TrEMBL;Acc:F4I6U7]
AT4G34090	4	-	16328564	16328663	16328568	16328663	16328397	16328479	0.000290747	yes	unknown protein; FUNCTIONS IN: molecular_function unknown; INVOLVED IN: biological_process unknown; LOCATED IN: chloroplast, chloroplast stroma; EXPRESSED IN: 22 plant structures; EXPRESSED DURING: 13 growth stages; BEST Arabidopsis thaliana protein /.../ is: unknown protein (TAIR:AT2G23370.1); Has 30201 Blast hits to 17322 proteins in 780 species: Archae - 12; Bacteria - 1396; Metazoa - 17338; F…
AT4G34090	4	-	16328564	16328663	16328568	16328663	16328397	16328493	0.000290747	yes	unknown protein; FUNCTIONS IN: molecular_function unknown; INVOLVED IN: biological_process unknown; LOCATED IN: chloroplast, chloroplast stroma; EXPRESSED IN: 22 plant structures; EXPRESSED DURING: 13 growth stages; BEST Arabidopsis thaliana protein /.../ is: unknown protein (TAIR:AT2G23370.1); Has 30201 Blast hits to 17322 proteins in 780 species: Archae - 12; Bacteria - 1396; Metazoa - 17338; F…
AT2G41700	2	-	17384159	17384252	17384177	17384252	17383785	17384089	0.000321667	yes	ABC transporter A family member 1 [Source:UniProtKB/Swiss-Prot;Acc:Q84M24]	GO:0043190(cellular_component:ATP-binding cassette (ABC) transporter complex); GO:0042626(molecular_function:ATPase activity, coupled to transmembrane movement of substances); GO:0016020(cellular_component:membrane); GO:0006869(biological_process:lipid transport); GO:0005215(molecular_function:transporter activity); GO:0016021(cellular_component:integral component of membrane); GO:0006810(biologi…
AT3G63480	3	-	23442677	23442771	23442689	23442771	23442559	23442601	0.000343125	yes	ATP binding microtubule motor family protein [Source:TAIR;Acc:AT3G63480]	GO:0048316(biological_process:seed development); GO:0009555(biological_process:pollen development); GO:0008017(molecular_function:microtubule binding); GO:0009561(biological_process:megagametogenesis); GO:0007018(biological_process:microtubule-based movement); GO:0007129(biological_process:synapsis); GO:0000166(molecular_function:nucleotide binding); GO:0005524(molecular_function:ATP binding); GO…
AT2G40340	2	-	16849780	16850487	16850334	16850487	16848159	16849667	0.000366602	yes	Integrase-type DNA-binding superfamily protein [Source:TAIR;Acc:AT2G40340]	GO:0003700(molecular_function:transcription factor activity, sequence-specific DNA binding); GO:0006355(biological_process:regulation of transcription, DNA-templated); GO:0005634(cellular_component:nucleus); GO:0006351(biological_process:transcription, DNA-templated); GO:0003677(molecular_function:DNA binding)
AT1G55140	1	-	20573010	20573067	20573014	20573067	20572713	20572814	0.000436018	yes	At1g55140 [Source:UniProtKB/TrEMBL;Acc:Q6NQK8]	GO:0090502(biological_process:RNA phosphodiester bond hydrolysis, endonucleolytic); GO:0090501(biological_process:RNA phosphodiester bond hydrolysis); GO:0034470(biological_process:ncRNA processing); GO:0004525(molecular_function:ribonuclease III activity); GO:0000476(biological_process:maturation of 4.5S rRNA); GO:0003723(molecular_function:RNA binding); GO:0000967(biological_process:rRNA 5'-end…
AT3G55630	3	+	20637574	20637658	20637574	20637592	20637739	20637796	0.000451947	yes	Folylpolyglutamate synthase [Source:UniProtKB/Swiss-Prot;Acc:Q8W035]	GO:0046901(biological_process:tetrahydrofolylpolyglutamate biosynthetic process); GO:0009396(biological_process:folic acid-containing compound biosynthetic process); GO:0006730(biological_process:one-carbon metabolic process); GO:0004326(molecular_function:tetrahydrofolylpolyglutamate synthase activity); GO:0009058(biological_process:biosynthetic process); GO:0016874(molecular_function:ligase act…
AT5G47620	5	-	19304365	19304453	19304367	19304453	19304056	19304280	0.000463911	yes	RNA-binding (RRM/RBD/RNP motifs) family protein [Source:UniProtKB/TrEMBL;Acc:F4JYK6]	GO:0097159(molecular_function:organic cyclic compound binding); GO:0003723(molecular_function:RNA binding); GO:1901363(molecular_function:heterocyclic compound binding); GO:0003676(molecular_function:nucleic acid binding); GO:0000166(molecular_function:nucleotide binding)
AT5G20040	5	-	6769110	6769223	6769128	6769223	6768635	6768730	0.000473205	yes	Isopentenyltransferase 9 [Source:UniProtKB/TrEMBL;Acc:F4K2Q7]	GO:0005737(cellular_component:cytoplasm); GO:0008033(biological_process:tRNA processing); GO:0005739(cellular_component:mitochondrion); GO:0000166(molecular_function:nucleotide binding); GO:0016740(molecular_function:transferase activity); GO:0009691(biological_process:cytokinin biosynthetic process); GO:0006400(biological_process:tRNA modification); GO:0052381(molecular_function:tRNA dimethylall…
AT1G30270	1	+	10655585	10655787	10655585	10655648	10655945	10656017	0.000491361	yes	CBL-interacting serine/threonine-protein kinase 23 [Source:UniProtKB/Swiss-Prot;Acc:Q93VD3]	GO:0006468(biological_process:protein phosphorylation); GO:0016310(biological_process:phosphorylation); GO:0016301(molecular_function:kinase activity); GO:0000166(molecular_function:nucleotide binding); GO:0004674(molecular_function:protein serine/threonine kinase activity); GO:0016740(molecular_function:transferase activity); GO:0007165(biological_process:signal transduction); GO:0004672(molecul…
AT2G14880	2	-	6394351	6395000	6394378	6395000	6393309	6393802	0.000494354	yes	Expressed protein [Source:UniProtKB/TrEMBL;Acc:O82326]	GO:0005515(molecular_function:protein binding)
AT2G14880	2	-	6394351	6395000	6394532	6395000	6393309	6393802	0.000494354	yes	Expressed protein [Source:UniProtKB/TrEMBL;Acc:O82326]	GO:0005515(molecular_function:protein binding)
AT2G14880	2	-	6394378	6395000	6394532	6395000	6393309	6393802	0.000494354	yes	Expressed protein [Source:UniProtKB/TrEMBL;Acc:O82326]	GO:0005515(molecular_function:protein binding)
AT1G20060	1	-	6952305	6952398	6952308	6952398	6952131	6952224	0.000548008	yes	ATP binding microtubule motor family protein [Source:TAIR;Acc:AT1G20060]	GO:0008017(molecular_function:microtubule binding); GO:0007018(biological_process:microtubule-based movement); GO:0000166(molecular_function:nucleotide binding); GO:0005524(molecular_function:ATP binding); GO:0005874(cellular_component:microtubule); GO:0003774(molecular_function:motor activity); GO:0003777(molecular_function:microtubule motor activity)
AT1G20060	1	-	6952652	6952745	6952655	6952745	6952478	6952571	0.000548008	yes	ATP binding microtubule motor family protein [Source:TAIR;Acc:AT1G20060]	GO:0008017(molecular_function:microtubule binding); GO:0007018(biological_process:microtubule-based movement); GO:0000166(molecular_function:nucleotide binding); GO:0005524(molecular_function:ATP binding); GO:0005874(cellular_component:microtubule); GO:0003774(molecular_function:motor activity); GO:0003777(molecular_function:microtubule motor activity)
AT5G11910	5	-	3837082	3837247	3837142	3837247	3836899	3836993	0.000642118	yes	alpha/beta-Hydrolases superfamily protein [Source:TAIR;Acc:AT5G11910]	GO:0016787(molecular_function:hydrolase activity)
AT5G25440	5	-	8856319	8856573	8856376	8856573	8856058	8856194	0.000681787	yes	Protein kinase superfamily protein [Source:TAIR;Acc:AT5G25440]	GO:0016310(biological_process:phosphorylation); GO:0006468(biological_process:protein phosphorylation); GO:0016301(molecular_function:kinase activity); GO:0005524(molecular_function:ATP binding); GO:0004672(molecular_function:protein kinase activity)
AT3G55850	3	-	20724648	20725024	20724922	20725024	20724352	20724459	0.000689807	yes	Amidohydrolase family [Source:UniProtKB/TrEMBL;Acc:A0A1I9LN01]	GO:0016787(molecular_function:hydrolase activity); GO:0016810(molecular_function:hydrolase activity, acting on carbon-nitrogen (but not peptide) bonds)
AT3G02030	3	+	347121	347491	347121	347486	347660	347774	0.000690973	yes	Transferase [Source:UniProtKB/TrEMBL;Acc:A0A1I9LSS3]	GO:0016740(molecular_function:transferase activity); GO:0016747(molecular_function:transferase activity, transferring acyl groups other than amino-acyl groups)
AT3G47420	3	-	17474334	17475274	17475057	17475274	17473215	17474253	0.000708986	yes	Putative glycerol-3-phosphate transporter 1 [Source:UniProtKB/Swiss-Prot;Acc:Q9C5L3]	GO:0006810(biological_process:transport); GO:0005215(molecular_function:transporter activity); GO:0016021(cellular_component:integral component of membrane); GO:0016020(cellular_component:membrane); GO:0008643(biological_process:carbohydrate transport); GO:0055062(biological_process:phosphate ion homeostasis); GO:0022857(molecular_function:transmembrane transporter activity); GO:0055085(biologica…
AT5G61330	5	-	24660319	24661241	24660904	24661241	24660022	24660120	0.000751438	yes	rRNA processing protein-related [Source:TAIR;Acc:AT5G61330]	GO:0005634(cellular_component:nucleus); GO:0008150(biological_process:biological_process); GO:0005730(cellular_component:nucleolus)
AT3G02555	3	-	541073	541523	541434	541523	540803	540981	0.000769277	yes	At3g02555 [Source:UniProtKB/TrEMBL;Acc:Q8LF93]	GO:0008150(biological_process:biological_process)
AT5G55530	5	+	22492891	22493524	22492891	22493062	22494417	22496064	0.000776848	yes	At5g55530 [Source:UniProtKB/TrEMBL;Acc:Q5HZ03]	GO:0016021(cellular_component:integral component of membrane); GO:0016020(cellular_component:membrane)
AT1G48460	1	+	17911783	17912113	17911783	17912002	17912473	17912814	0.000849129	yes	At1g48460 [Source:UniProtKB/TrEMBL;Acc:Q5PNY9]	GO:0016021(cellular_component:integral component of membrane); GO:0016020(cellular_component:membrane)
AT4G19420	4	-	10588210	10588431	10588377	10588431	10587985	10588091	0.000863741	yes	Pectinacetylesterase family protein [Source:TAIR;Acc:AT4G19420]	GO:0016787(molecular_function:hydrolase activity); GO:0005618(cellular_component:cell wall); GO:0016021(cellular_component:integral component of membrane); GO:0016020(cellular_component:membrane); GO:0071555(biological_process:cell wall organization); GO:0005576(cellular_component:extracellular region)
AT2G02080	2	-	520976	521205	520980	521205	520263	520660	0.000869883	yes	Protein indeterminate-domain 4, chloroplastic [Source:UniProtKB/Swiss-Prot;Acc:Q8GYC1]	GO:0046872(molecular_function:metal ion binding); GO:0003676(molecular_function:nucleic acid binding)
AT2G02080	2	-	521432	521707	521618	521707	520976	521205	0.000869883	yes	Protein indeterminate-domain 4, chloroplastic [Source:UniProtKB/Swiss-Prot;Acc:Q8GYC1]	GO:0046872(molecular_function:metal ion binding); GO:0003676(molecular_function:nucleic acid binding)
AT1G67180	1	+	25129657	25129976	25129657	25129816	25130096	25130448	0.000929369	yes	F5A8.9 protein [Source:UniProtKB/TrEMBL;Acc:Q9ZW89]	GO:0046872(molecular_function:metal ion binding); GO:0008270(molecular_function:zinc ion binding)
AT4G39710	4	-	18427558	18427619	18427562	18427619	18427413	18427482	0.000933432	yes	Photosynthetic NDH subunit of lumenal location 4, chloroplastic [Source:UniProtKB/Swiss-Prot;Acc:Q9SCY3]	GO:0009535(cellular_component:chloroplast thylakoid membrane); GO:0000413(biological_process:protein peptidyl-prolyl isomerization); GO:0006457(biological_process:protein folding); GO:0016853(molecular_function:isomerase activity); GO:0003755(molecular_function:peptidyl-prolyl cis-trans isomerase activity)
AT1G08230	1	-	2586097	2586519	2586288	2586519	2584799	2585084	0.00108023	yes	GABA transporter 1 [Source:UniProtKB/Swiss-Prot;Acc:F4HW02]	GO:0016021(cellular_component:integral component of membrane); GO:0016020(cellular_component:membrane)
AT4G36980	4	-	17434316	17434461	17434319	17434461	17433989	17434142	0.00108897	yes	FUNCTIONS IN: molecular_function unknown; INVOLVED IN: biological_process unknown; EXPRESSED IN: 23 plant structures; EXPRESSED DURING: 13 growth stages; CONTAINS InterPro DOMAIN/s: Splicing factor, suppressor of white apricot (InterPro:IPR019147); /.../72 Blast hits to 5479 proteins in 321 species: Archae - 0; Bacteria - 89; Metazoa - 5155; Fungi - 712; Plants - 341; Viruses - 39; Other Eukaryot…	GO:0016021(cellular_component:integral component of membrane); GO:0016020(cellular_component:membrane); GO:0008150(biological_process:biological_process)
AT1G28660	1	-	10072529	10072675	10072532	10072675	10072180	10072457	0.00109737	yes	GDSL esterase/lipase At1g28660 [Source:UniProtKB/Swiss-Prot;Acc:Q9FPE4]	GO:0016788(molecular_function:hydrolase activity, acting on ester bonds)
AT1G12770	1	+	4351018	4351582	4351018	4351269	4351822	4353797	0.00111355	yes	DEAD-box ATP-dependent RNA helicase 47, mitochondrial [Source:UniProtKB/Swiss-Prot;Acc:Q8W4E1]	GO:0016787(molecular_function:hydrolase activity); GO:0010497(biological_process:plasmodesmata-mediated intercellular transport); GO:0009663(biological_process:plasmodesma organization); GO:0005730(cellular_component:nucleolus); GO:0004004(molecular_function:ATP-dependent RNA helicase activity); GO:0005739(cellular_component:mitochondrion); GO:0000166(molecular_function:nucleotide binding); GO:00…
AT5G57410	5	-	23267492	23267522	23267496	23267522	23267298	23267410	0.00113615	yes	Afadin/alpha-actinin-binding protein [Source:UniProtKB/TrEMBL;Acc:F4KAN9]
AT2G39010	2	+	16292372	16293307	16292372	16292668	16293398	16293539	0.00114787	yes	Probable aquaporin PIP2-6 [Source:UniProtKB/Swiss-Prot;Acc:Q9ZV07]	GO:0006810(biological_process:transport); GO:0005215(molecular_function:transporter activity); GO:0016021(cellular_component:integral component of membrane); GO:0016020(cellular_component:membrane); GO:0015267(molecular_function:channel activity); GO:0005886(cellular_component:plasma membrane); GO:0055085(biological_process:transmembrane transport)
AT5G06265	5	+	1905778	1906424	1905778	1906172	1906563	1906766	0.00126193	yes	hyaluronan mediated motility receptor-related [Source:TAIR;Acc:AT5G06265]	GO:0008150(biological_process:biological_process)
AT5G06265	5	+	1905778	1906424	1905778	1906172	1906566	1906766	0.00126193	yes	hyaluronan mediated motility receptor-related [Source:TAIR;Acc:AT5G06265]	GO:0008150(biological_process:biological_process)
AT2G46830	2	+	19246322	19246751	19246322	19246384	19246862	19247057	0.00127617	yes	Protein CCA1 [Source:UniProtKB/Swiss-Prot;Acc:P92973]	GO:0006351(biological_process:transcription, DNA-templated)
AT3G02460	3	+	507269	507616	507269	507467	507689	507788	0.00131037	yes	At3g02460 [Source:UniProtKB/TrEMBL;Acc:Q8LAF3]	GO:0043087(biological_process:regulation of GTPase activity); GO:0005096(molecular_function:GTPase activator activity); GO:0043547(biological_process:positive regulation of GTPase activity)
AT1G10890	1	+	3627996	3628972	3627996	3628229	3629097	3629304	0.00135616	yes	unknown protein; FUNCTIONS IN: molecular_function unknown; INVOLVED IN: biological_process unknown; LOCATED IN: chloroplast; EXPRESSED IN: petal, flower, leaf; EXPRESSED DURING: LP.04 four leaves visible, 4 anthesis, petal differentiation and expans /.../age; BEST Arabidopsis thaliana protein match is: unknown protein (TAIR:AT5G13340.1); Has 11769 Blast hits to 8435 proteins in 698 species: Archa…
AT3G17120	3	+	5841045	5842067	5841045	5841605	5842157	5842860	0.00147723	yes	AT3g17120/K14A17_24 [Source:UniProtKB/TrEMBL;Acc:Q9LSN5]	GO:0003674(molecular_function:molecular_function); GO:0016021(cellular_component:integral component of membrane); GO:0016020(cellular_component:membrane); GO:0008150(biological_process:biological_process)
AT4G39630	4	-	18398740	18399073	18398779	18399073	18398616	18398663	0.0014805	yes	unknown protein; Has 30201 Blast hits to 17322 proteins in 780 species: Archae - 12; Bacteria - 1396; Metazoa - 17338; Fungi - 3422; Plants - 5037; Viruses - 0; Other Eukaryotes - 2996 (source: NCBI BLink). [Source:TAIR;Acc:AT4G39630]	GO:0006413(biological_process:translational initiation); GO:0008150(biological_process:biological_process); GO:0003743(molecular_function:translation initiation factor activity)
AT1G74560	1	-	28018137	28018194	28018165	28018194	28018002	28018050	0.00149112	yes	NAP1-related protein 1 [Source:TAIR;Acc:AT1G74560]	GO:0006334(biological_process:nucleosome assembly); GO:0005634(cellular_component:nucleus)
AT3G30390	3	-	11978926	11979646	11979357	11979646	11978403	11978842	0.00154341	yes	Amino acid transporter AVT6A [Source:UniProtKB/Swiss-Prot;Acc:Q9LI61]	GO:0006865(biological_process:amino acid transport); GO:0005773(cellular_component:vacuole); GO:0003333(biological_process:amino acid transmembrane transport); GO:0016020(cellular_component:membrane); GO:0015171(molecular_function:amino acid transmembrane transporter activity); GO:0005774(cellular_component:vacuolar membrane); GO:0016021(cellular_component:integral component of membrane)
AT5G14610	5	+	4712122	4712725	4712122	4712191	4712948	4713218	0.00159215	yes	DEAD box RNA helicase family protein [Source:UniProtKB/TrEMBL;Acc:F4K6V1]	GO:0016787(molecular_function:hydrolase activity); GO:0000166(molecular_function:nucleotide binding); GO:0005524(molecular_function:ATP binding); GO:0003676(molecular_function:nucleic acid binding); GO:0004386(molecular_function:helicase activity)
AT5G65050	5	+	25982253	25984738	25982253	25982599	25984940	25985002	0.00162039	yes	Agamous-like MADS-box protein AGL31 [Source:UniProtKB/Swiss-Prot;Acc:Q9FPN7]	GO:0003700(molecular_function:transcription factor activity, sequence-specific DNA binding); GO:0005634(cellular_component:nucleus); GO:0006355(biological_process:regulation of transcription, DNA-templated); GO:0045944(biological_process:positive regulation of transcription from RNA polymerase II promoter); GO:0006351(biological_process:transcription, DNA-templated); GO:0003677(molecular_function…
AT5G47900	5	+	19394537	19394634	19394537	19394629	19394713	19394857	0.00164773	yes	Protein of unknown function (DUF1624) [Source:TAIR;Acc:AT5G47900]	GO:0016021(cellular_component:integral component of membrane); GO:0016020(cellular_component:membrane); GO:0016740(molecular_function:transferase activity)
AT3G16800	3	+	5721273	5721542	5721273	5721501	5721741	5722029	0.00179909	yes	Probable protein phosphatase 2C 41 [Source:UniProtKB/Swiss-Prot;Acc:Q9LRZ4]	GO:0005737(cellular_component:cytoplasm); GO:0016787(molecular_function:hydrolase activity); GO:0045926(biological_process:negative regulation of growth); GO:0009819(biological_process:drought recovery); GO:0006470(biological_process:protein dephosphorylation); GO:0005634(cellular_component:nucleus); GO:0004722(molecular_function:protein serine/threonine phosphatase activity); GO:0004721(molecula…
AT5G65740	5	-	26302972	26303514	26303332	26303514	26302829	26302904	0.00189029	yes	AT5G65740 protein [Source:UniProtKB/TrEMBL;Acc:B9DHA4]	GO:0016567(biological_process:protein ubiquitination); GO:0004842(molecular_function:ubiquitin-protein transferase activity); GO:0043240(cellular_component:Fanconi anaemia nuclear complex); GO:0006281(biological_process:DNA repair)
AT5G65740	5	-	26303175	26303514	26303332	26303514	26302829	26303051	0.00189029	yes	AT5G65740 protein [Source:UniProtKB/TrEMBL;Acc:B9DHA4]	GO:0016567(biological_process:protein ubiquitination); GO:0004842(molecular_function:ubiquitin-protein transferase activity); GO:0043240(cellular_component:Fanconi anaemia nuclear complex); GO:0006281(biological_process:DNA repair)
AT5G61530	5	+	24743833	24744078	24743833	24744051	24744193	24744350	0.00191535	yes	Uncharacterized Rho GTPase-activating protein At5g61530 [Source:UniProtKB/Swiss-Prot;Acc:Q3E875]	GO:0007165(biological_process:signal transduction)
AT1G55490	1	-	20718830	20719261	20719068	20719261	20718457	20718681	0.00200121	yes	LEN1 [Source:UniProtKB/TrEMBL;Acc:A0A178W724]	GO:0006457(biological_process:protein folding); GO:0048046(cellular_component:apoplast); GO:0051082(molecular_function:unfolded protein binding); GO:0022626(cellular_component:cytosolic ribosome); GO:0008219(biological_process:cell death); GO:0007005(biological_process:mitochondrion organization); GO:0005737(cellular_component:cytoplasm); GO:0009941(cellular_component:chloroplast envelope); GO:00…
AT5G43990	5	+	17697841	17698094	17697841	17698020	17698517	17698705	0.00203437	yes	SET-domain containing protein lysine methyltransferase family protein [Source:UniProtKB/TrEMBL;Acc:F4K7E3]	GO:0018024(molecular_function:histone-lysine N-methyltransferase activity); GO:0005634(cellular_component:nucleus); GO:0034968(biological_process:histone lysine methylation); GO:0016740(molecular_function:transferase activity); GO:0008270(molecular_function:zinc ion binding); GO:0005515(molecular_function:protein binding); GO:0008168(molecular_function:methyltransferase activity); GO:0032259(biol…
AT5G43990	5	+	17699083	17699345	17699083	17699285	17699457	17700575	0.00203437	yes	SET-domain containing protein lysine methyltransferase family protein [Source:UniProtKB/TrEMBL;Acc:F4K7E3]	GO:0018024(molecular_function:histone-lysine N-methyltransferase activity); GO:0005634(cellular_component:nucleus); GO:0034968(biological_process:histone lysine methylation); GO:0016740(molecular_function:transferase activity); GO:0008270(molecular_function:zinc ion binding); GO:0005515(molecular_function:protein binding); GO:0008168(molecular_function:methyltransferase activity); GO:0032259(biol…
AT1G77080	1	+	28955533	28958391	28955533	28955863	28958601	28958663	0.00204489	yes	K-box region and MADS-box transcription factor family protein [Source:TAIR;Acc:AT1G77080]	GO:0003700(molecular_function:transcription factor activity, sequence-specific DNA binding); GO:0006355(biological_process:regulation of transcription, DNA-templated); GO:0005634(cellular_component:nucleus)
AT4G19640	4	-	10687809	10688478	10688404	10688478	10687633	10687727	0.00208842	yes	RABF2B [Source:UniProtKB/TrEMBL;Acc:A0A178UXV7]	GO:0005622(cellular_component:intracellular); GO:0003924(molecular_function:GTPase activity); GO:0007264(biological_process:small GTPase mediated signal transduction); GO:0005525(molecular_function:GTP binding)
AT3G10840	3	-	3392902	3393536	3393082	3393536	3392361	3392812	0.00211129	yes	Alpha/beta-Hydrolases superfamily protein [Source:UniProtKB/TrEMBL;Acc:A4IJ41]	GO:0016787(molecular_function:hydrolase activity); GO:0003824(molecular_function:catalytic activity)
AT2G31110	2	-	13258893	13259052	13258915	13259052	13258328	13258813	0.00215799	yes	TBL40 [Source:UniProtKB/TrEMBL;Acc:A0A178VPV0]	GO:0005794(cellular_component:Golgi apparatus); GO:0006520(biological_process:cellular amino acid metabolic process); GO:0016021(cellular_component:integral component of membrane); GO:0016020(cellular_component:membrane); GO:0071554(biological_process:cell wall organization or biogenesis); GO:0016743(molecular_function:carboxyl- or carbamoyltransferase activity); GO:0016413(molecular_function:O-a…
AT5G04220	5	-	1157351	1157452	1157377	1157452	1157188	1157265	0.00218225	yes	Synaptotagmin-3 [Source:UniProtKB/Swiss-Prot;Acc:Q7XA06]	GO:0005783(cellular_component:endoplasmic reticulum); GO:0006869(biological_process:lipid transport); GO:0016021(cellular_component:integral component of membrane); GO:0016020(cellular_component:membrane); GO:0008289(molecular_function:lipid binding); GO:0046872(molecular_function:metal ion binding)
AT1G21400	1	+	7493212	7494282	7493212	7493725	7494443	7494581	0.00222362	yes	Thiamin diphosphate-binding fold (THDP-binding) superfamily protein [Source:TAIR;Acc:AT1G21400]	GO:0016624(molecular_function:oxidoreductase activity, acting on the aldehyde or oxo group of donors, disulfide as acceptor); GO:0008152(biological_process:metabolic process); GO:0055114(biological_process:oxidation-reduction process)
AT5G03455	5	+	863128	863569	863128	863267	863778	864176	0.00230087	yes	Dual specificity phosphatase Cdc25 [Source:UniProtKB/Swiss-Prot;Acc:Q8GY31]	GO:0016491(molecular_function:oxidoreductase activity); GO:0016787(molecular_function:hydrolase activity); GO:0006468(biological_process:protein phosphorylation); GO:0046872(molecular_function:metal ion binding); GO:0051301(biological_process:cell division); GO:0008794(molecular_function:arsenate reductase (glutaredoxin) activity); GO:0007049(biological_process:cell cycle); GO:0004725(molecular_f…
AT3G18035	3	-	6169925	6171262	6170380	6171262	6169771	6169837	0.00243681	yes	At3g18035 [Source:UniProtKB/TrEMBL;Acc:Q9LSK7]	GO:0006334(biological_process:nucleosome assembly); GO:0000786(cellular_component:nucleosome); GO:0005634(cellular_component:nucleus); GO:0003677(molecular_function:DNA binding)
AT5G41140	5	+	16472006	16472138	16472006	16472117	16472221	16472292	0.00261189	yes	Myosin heavy chain-related protein [Source:UniProtKB/TrEMBL;Acc:Q9FLL5]	GO:0005575(cellular_component:cellular_component); GO:0003674(molecular_function:molecular_function); GO:0008150(biological_process:biological_process)
AT3G13062	3	+	4185210	4185382	4185210	4185358	4185463	4185724	0.00261257	yes	At3g13062 [Source:UniProtKB/TrEMBL;Acc:B9UY99]	GO:0016021(cellular_component:integral component of membrane); GO:0016020(cellular_component:membrane); GO:0008289(molecular_function:lipid binding)
AT3G43790	3	+	15658588	15658650	15658588	15658632	15658759	15658851	0.00270555	yes	Probable peptide/nitrate transporter At3g43790 [Source:UniProtKB/Swiss-Prot;Acc:Q3EAQ5]	GO:0016021(cellular_component:integral component of membrane); GO:0055085(biological_process:transmembrane transport)
AT1G16610	1	-	5676107	5676319	5676281	5676319	5675494	5676006	0.00281793	yes	arginine/serine-rich 45 [Source:TAIR;Acc:AT1G16610]	GO:0097159(molecular_function:organic cyclic compound binding); GO:0003723(molecular_function:RNA binding); GO:1901363(molecular_function:heterocyclic compound binding); GO:0003676(molecular_function:nucleic acid binding); GO:0000166(molecular_function:nucleotide binding)
AT1G16610	1	-	5676727	5676877	5676760	5676877	5676428	5676495	0.00281793	yes	arginine/serine-rich 45 [Source:TAIR;Acc:AT1G16610]	GO:0097159(molecular_function:organic cyclic compound binding); GO:0003723(molecular_function:RNA binding); GO:1901363(molecular_function:heterocyclic compound binding); GO:0003676(molecular_function:nucleic acid binding); GO:0000166(molecular_function:nucleotide binding)
AT3G13560	3	-	4427849	4428199	4427864	4428199	4427217	4427313	0.00289463	yes	Glucan endo-1,3-beta-glucosidase 4 [Source:UniProtKB/Swiss-Prot;Acc:Q94CD8]	GO:0016787(molecular_function:hydrolase activity); GO:0005975(biological_process:carbohydrate metabolic process); GO:0042973(molecular_function:glucan endo-1,3-beta-D-glucosidase activity); GO:0016021(cellular_component:integral component of membrane); GO:0016020(cellular_component:membrane); GO:0030247(molecular_function:polysaccharide binding); GO:0016798(molecular_function:hydrolase activity, …
AT5G54670	5	+	22209402	22209691	22209402	22209572	22209852	22210106	0.00306377	yes	Kinesin-like protein [Source:UniProtKB/TrEMBL;Acc:A0A178UTF4]	GO:0005737(cellular_component:cytoplasm); GO:0005856(cellular_component:cytoskeleton); GO:0008017(molecular_function:microtubule binding); GO:0007018(biological_process:microtubule-based movement); GO:0000166(molecular_function:nucleotide binding); GO:0005524(molecular_function:ATP binding); GO:0016887(molecular_function:ATPase activity); GO:0005871(cellular_component:kinesin complex); GO:0005874…
AT5G46800	5	-	18990270	18990867	18990494	18990867	18989418	18989812	0.003287	yes	Mitochondrial carnitine/acylcarnitine carrier-like protein [Source:UniProtKB/Swiss-Prot;Acc:Q93XM7]	GO:0006810(biological_process:transport); GO:0000064(molecular_function:L-ornithine transmembrane transporter activity); GO:0016021(cellular_component:integral component of membrane); GO:0016020(cellular_component:membrane); GO:0005739(cellular_component:mitochondrion); GO:0000066(biological_process:mitochondrial ornithine transport); GO:0005743(cellular_component:mitochondrial inner membrane); G…
AT4G14342	4	-	8254499	8254996	8254872	8254996	8253535	8253836	0.00333205	yes	Splicing factor 3B subunit 5/RDS3 complex subunit 10 [Source:TAIR;Acc:AT4G14342]	GO:0071011(cellular_component:precatalytic spliceosome); GO:0005686(cellular_component:U2 snRNP); GO:0003674(molecular_function:molecular_function); GO:0005689(cellular_component:U12-type spliceosomal complex); GO:0000398(biological_process:mRNA splicing, via spliceosome)
AT5G44290	5	-	17843414	17843806	17843432	17843806	17842764	17843307	0.00347762	yes	AT5G44290 protein [Source:UniProtKB/TrEMBL;Acc:Q9FKV9]	GO:0006468(biological_process:protein phosphorylation); GO:0051726(biological_process:regulation of cell cycle); GO:0016310(biological_process:phosphorylation); GO:0005634(cellular_component:nucleus); GO:0016301(molecular_function:kinase activity); GO:0000166(molecular_function:nucleotide binding); GO:0004674(molecular_function:protein serine/threonine kinase activity); GO:0005886(cellular_compon…
AT4G35030	4	+	16676954	16677123	16676954	16677118	16677197	16677428	0.00361192	yes	Protein kinase superfamily protein [Source:UniProtKB/TrEMBL;Acc:F4JM74]	GO:0016310(biological_process:phosphorylation); GO:0006468(biological_process:protein phosphorylation); GO:0016301(molecular_function:kinase activity); GO:0005524(molecular_function:ATP binding); GO:0004672(molecular_function:protein kinase activity)
AT4G37680	4	+	17700985	17701044	17700985	17701006	17701223	17701481	0.0036409	yes	heptahelical protein 4 [Source:TAIR;Acc:AT4G37680]	GO:0009744(biological_process:response to sucrose); GO:0016021(cellular_component:integral component of membrane); GO:0016020(cellular_component:membrane); GO:0004872(molecular_function:receptor activity); GO:0009725(biological_process:response to hormone)
AT3G05160	3	-	1456698	1457295	1456883	1457295	1456533	1456596	0.003653	yes	Sugar transporter ERD6-like 10 [Source:UniProtKB/Swiss-Prot;Acc:Q93Z80]	GO:0022891(molecular_function:substrate-specific transmembrane transporter activity); GO:0005355(molecular_function:glucose transmembrane transporter activity); GO:0015992(biological_process:proton transport); GO:1902600(biological_process:hydrogen ion transmembrane transport); GO:0005215(molecular_function:transporter activity); GO:0016021(cellular_component:integral component of membrane); GO:0…
AT1G10900	1	-	3636997	3637250	3637022	3637250	3636405	3636514	0.003909	yes	Phosphatidylinositol 4-phosphate 5-kinase 7 [Source:UniProtKB/Swiss-Prot;Acc:Q9SUI2]	GO:0016308(molecular_function:1-phosphatidylinositol-4-phosphate 5-kinase activity); GO:0016310(biological_process:phosphorylation); GO:0016301(molecular_function:kinase activity); GO:0016307(molecular_function:phosphatidylinositol phosphate kinase activity); GO:0000166(molecular_function:nucleotide binding); GO:0016740(molecular_function:transferase activity); GO:0046488(biological_process:phosp…
AT3G19670	3	-	6837273	6837505	6837445	6837505	6836549	6836696	0.00396979	yes	Pre-mRNA-processing protein 40B [Source:UniProtKB/Swiss-Prot;Acc:F4JCC1]	GO:0071004(cellular_component:U2-type prespliceosome); GO:0005634(cellular_component:nucleus); GO:0000398(biological_process:mRNA splicing, via spliceosome); GO:0006355(biological_process:regulation of transcription, DNA-templated); GO:0006351(biological_process:transcription, DNA-templated); GO:0005515(molecular_function:protein binding); GO:0005685(cellular_component:U1 snRNP); GO:0003723(molec…
AT1G61970	1	+	22906472	22906923	22906472	22906610	22907128	22907730	0.00409936	yes	At1g61970 [Source:UniProtKB/TrEMBL;Acc:O80702]	GO:0032502(biological_process:developmental process); GO:0003727(molecular_function:single-stranded RNA binding); GO:0042255(biological_process:ribosome assembly); GO:0005739(cellular_component:mitochondrion); GO:0019843(molecular_function:rRNA binding); GO:0009658(biological_process:chloroplast organization); GO:0006355(biological_process:regulation of transcription, DNA-templated); GO:0003690(m…
AT5G57565	5	+	23311213	23311285	23311213	23311241	23311383	23311437	0.00414208	yes	Protein kinase superfamily protein [Source:TAIR;Acc:AT5G57565]	GO:0006468(biological_process:protein phosphorylation); GO:0016310(biological_process:phosphorylation); GO:0016301(molecular_function:kinase activity); GO:0004674(molecular_function:protein serine/threonine kinase activity); GO:0007165(biological_process:signal transduction); GO:0004672(molecular_function:protein kinase activity); GO:0005524(molecular_function:ATP binding)
AT1G13460	1	+	4615766	4616059	4615766	4615978	4616427	4617667	0.00420862	yes	Serine/threonine protein phosphatase 2A 57 kDa regulatory subunit B' theta isoform [Source:UniProtKB/Swiss-Prot;Acc:Q8LF36]	GO:0005737(cellular_component:cytoplasm); GO:0009742(biological_process:brassinosteroid mediated signaling pathway); GO:0000159(cellular_component:protein phosphatase type 2A complex); GO:0019888(molecular_function:protein phosphatase regulator activity); GO:0005829(cellular_component:cytosol); GO:0050790(biological_process:regulation of catalytic activity); GO:0005777(cellular_component:peroxiso…
AT4G01450	4	+	609567	609955	609567	609857	610044	610196	0.00435593	yes	WAT1-related protein At4g01450 [Source:UniProtKB/Swiss-Prot;Acc:Q9M129]	GO:0006810(biological_process:transport); GO:0016021(cellular_component:integral component of membrane); GO:0016020(cellular_component:membrane); GO:0022857(molecular_function:transmembrane transporter activity); GO:0005886(cellular_component:plasma membrane); GO:0055085(biological_process:transmembrane transport)
AT1G03310	1	+	813412	813604	813412	813581	813928	816812	0.00435878	yes	ISA2 [Source:UniProtKB/TrEMBL;Acc:A0A178WGA8]	GO:0019156(molecular_function:isoamylase activity); GO:0009536(cellular_component:plastid); GO:0005975(biological_process:carbohydrate metabolic process); GO:0005977(biological_process:glycogen metabolic process); GO:0005983(biological_process:starch catabolic process); GO:0003824(molecular_function:catalytic activity); GO:0004553(molecular_function:hydrolase activity, hydrolyzing O-glycosyl comp…
AT3G28100	3	+	10458769	10460375	10458769	10459016	10460453	10460602	0.00454916	yes	WAT1-related protein At3g28100 [Source:UniProtKB/Swiss-Prot;Acc:Q9LRS5]	GO:0022857(molecular_function:transmembrane transporter activity); GO:0016021(cellular_component:integral component of membrane); GO:0016020(cellular_component:membrane); GO:0055085(biological_process:transmembrane transport)
AT3G49430	3	+	18331508	18332471	18331508	18331712	18332641	18332754	0.00468862	yes	Serine/arginine-rich splicing factor SR34A [Source:UniProtKB/Swiss-Prot;Acc:A2RVS6]	GO:0016607(cellular_component:nuclear speck); GO:0008380(biological_process:RNA splicing); GO:0005730(cellular_component:nucleolus); GO:0005634(cellular_component:nucleus); GO:0000166(molecular_function:nucleotide binding); GO:0005654(cellular_component:nucleoplasm); GO:0003723(molecular_function:RNA binding); GO:0003676(molecular_function:nucleic acid binding); GO:0006397(biological_process:mRNA…
AT3G49430	3	+	18332247	18332492	18332247	18332471	18332641	18332754	0.00468862	yes	Serine/arginine-rich splicing factor SR34A [Source:UniProtKB/Swiss-Prot;Acc:A2RVS6]	GO:0016607(cellular_component:nuclear speck); GO:0008380(biological_process:RNA splicing); GO:0005730(cellular_component:nucleolus); GO:0005634(cellular_component:nucleus); GO:0000166(molecular_function:nucleotide binding); GO:0005654(cellular_component:nucleoplasm); GO:0003723(molecular_function:RNA binding); GO:0003676(molecular_function:nucleic acid binding); GO:0006397(biological_process:mRNA…
AT2G04690	2	+	1645472	1645671	1645472	1645510	1645752	1645831	0.00472133	yes	Pyridoxamine 5'-phosphate oxidase family protein [Source:TAIR;Acc:AT2G04690]	GO:0010181(molecular_function:FMN binding); GO:0048037(molecular_function:cofactor binding); GO:0055114(biological_process:oxidation-reduction process); GO:0016491(molecular_function:oxidoreductase activity)
AT2G04690	2	+	1645913	1646066	1645913	1646031	1646154	1646443	0.00472133	yes	Pyridoxamine 5'-phosphate oxidase family protein [Source:TAIR;Acc:AT2G04690]	GO:0010181(molecular_function:FMN binding); GO:0048037(molecular_function:cofactor binding); GO:0055114(biological_process:oxidation-reduction process); GO:0016491(molecular_function:oxidoreductase activity)
AT4G18070	4	+	10030528	10031189	10030528	10030944	10031568	10032155	0.00494274	yes	AT4G18070 protein [Source:UniProtKB/TrEMBL;Acc:Q8VZS7]
AT3G20200	3	+	7050126	7050888	7050126	7050844	7050957	7051030	0.00511387	yes	At3g20200 [Source:UniProtKB/TrEMBL;Acc:Q8GWU3]	GO:0016787(molecular_function:hydrolase activity); GO:0006468(biological_process:protein phosphorylation); GO:0016310(biological_process:phosphorylation); GO:0016301(molecular_function:kinase activity); GO:0004674(molecular_function:protein serine/threonine kinase activity); GO:0006950(biological_process:response to stress); GO:0004672(molecular_function:protein kinase activity); GO:0046777(biolo…
AT2G26430	2	-	11244122	11244401	11244127	11244401	11243218	11243864	0.00524805	yes	Cyclin-L1-1 [Source:UniProtKB/Swiss-Prot;Acc:Q8RWV3]	GO:1901409(biological_process:positive regulation of phosphorylation of RNA polymerase II C-terminal domain); GO:0045737(biological_process:positive regulation of cyclin-dependent protein serine/threonine kinase activity); GO:0051321(biological_process:meiotic cell cycle); GO:0016538(molecular_function:cyclin-dependent protein serine/threonine kinase regulator activity); GO:0000079(biological_pro…
AT5G42870	5	-	17186067	17186350	17186221	17186350	17185847	17185946	0.00550004	yes	Phosphatidate phosphatase PAH2 [Source:UniProtKB/Swiss-Prot;Acc:Q9FMN2]	GO:0016787(molecular_function:hydrolase activity)
AT5G42870	5	-	17187281	17187811	17187296	17187811	17187127	17187201	0.00550004	yes	Phosphatidate phosphatase PAH2 [Source:UniProtKB/Swiss-Prot;Acc:Q9FMN2]	GO:0016787(molecular_function:hydrolase activity)
AT3G52340	3	+	19406852	19407119	19406852	19407016	19407406	19407471	0.00571313	yes	Sucrose-6F-phosphate phosphohydrolase 2 [Source:UniProtKB/TrEMBL;Acc:A0A1I9LQG1]	GO:0016787(molecular_function:hydrolase activity); GO:0016311(biological_process:dephosphorylation); GO:0005829(cellular_component:cytosol); GO:0000287(molecular_function:magnesium ion binding); GO:0005986(biological_process:sucrose biosynthetic process); GO:0050307(molecular_function:sucrose-phosphate phosphatase activity); GO:0016757(molecular_function:transferase activity, transferring glycosy…
AT3G52340	3	+	19406852	19407274	19406852	19407016	19407406	19407471	0.00571313	yes	Sucrose-6F-phosphate phosphohydrolase 2 [Source:UniProtKB/TrEMBL;Acc:A0A1I9LQG1]	GO:0016787(molecular_function:hydrolase activity); GO:0016311(biological_process:dephosphorylation); GO:0005829(cellular_component:cytosol); GO:0000287(molecular_function:magnesium ion binding); GO:0005986(biological_process:sucrose biosynthetic process); GO:0050307(molecular_function:sucrose-phosphate phosphatase activity); GO:0016757(molecular_function:transferase activity, transferring glycosy…
AT3G52340	3	+	19406852	19407274	19406852	19407119	19407406	19407471	0.00571313	yes	Sucrose-6F-phosphate phosphohydrolase 2 [Source:UniProtKB/TrEMBL;Acc:A0A1I9LQG1]	GO:0016787(molecular_function:hydrolase activity); GO:0016311(biological_process:dephosphorylation); GO:0005829(cellular_component:cytosol); GO:0000287(molecular_function:magnesium ion binding); GO:0005986(biological_process:sucrose biosynthetic process); GO:0050307(molecular_function:sucrose-phosphate phosphatase activity); GO:0016757(molecular_function:transferase activity, transferring glycosy…
AT1G09710	1	+	3140867	3141013	3140867	3141009	3141093	3141198	0.0058979	yes	Homeodomain-like superfamily protein [Source:UniProtKB/TrEMBL;Acc:F4I129]	GO:0003677(molecular_function:DNA binding)
AT1G09330	1	-	3013469	3014103	3014043	3014103	3013245	3013372	0.00601188	yes	Golgi apparatus membrane protein-like protein ECHIDNA [Source:UniProtKB/Swiss-Prot;Acc:Q8LEK2]	GO:0005794(cellular_component:Golgi apparatus); GO:0016021(cellular_component:integral component of membrane); GO:0016020(cellular_component:membrane); GO:0000139(cellular_component:Golgi membrane)
AT4G01100	4	+	477151	477948	477151	477562	478027	478076	0.00601377	yes	Adenine nucleotide transporter 1 [Source:UniProtKB/TrEMBL;Acc:F4JHS4]	GO:0016021(cellular_component:integral component of membrane); GO:0016020(cellular_component:membrane); GO:0005739(cellular_component:mitochondrion); GO:0005743(cellular_component:mitochondrial inner membrane); GO:0006839(biological_process:mitochondrial transport); GO:0055085(biological_process:transmembrane transport)
AT2G37340	2	-	15672440	15672700	15672625	15672700	15672224	15672338	0.00603637	yes	Serine/arginine-rich splicing factor RS2Z33 [Source:UniProtKB/Swiss-Prot;Acc:Q8VYA5]	GO:0008270(molecular_function:zinc ion binding); GO:0003676(molecular_function:nucleic acid binding); GO:0000166(molecular_function:nucleotide binding)
AT5G47455	5	+	19251077	19251251	19251077	19251196	19251657	19252491	0.00637819	yes	unknown protein; BEST Arabidopsis thaliana protein match is: unknown protein (TAIR:AT4G17310.2); Has 132 Blast hits to 132 proteins in 13 species: Archae - 0; Bacteria - 0; Metazoa - 0; Fungi - 0; Plants - 132; Viruses - 0; Other Eukaryotes - 0 (sou /.../CBI BLink). [Source:TAIR;Acc:AT5G47455]
AT5G47455	5	+	19251077	19251251	19251077	19251196	19251934	19252379	0.00637819	yes	unknown protein; BEST Arabidopsis thaliana protein match is: unknown protein (TAIR:AT4G17310.2); Has 132 Blast hits to 132 proteins in 13 species: Archae - 0; Bacteria - 0; Metazoa - 0; Fungi - 0; Plants - 132; Viruses - 0; Other Eukaryotes - 0 (sou /.../CBI BLink). [Source:TAIR;Acc:AT5G47455]
AT5G06530	5	-	1992642	1992921	1992850	1992921	1992206	1992442	0.00656653	yes	ABC transporter G family member 22 [Source:UniProtKB/Swiss-Prot;Acc:Q93YS4]	GO:0042626(molecular_function:ATPase activity, coupled to transmembrane movement of substances); GO:0009414(biological_process:response to water deprivation); GO:0055085(biological_process:transmembrane transport); GO:0016021(cellular_component:integral component of membrane); GO:0016020(cellular_component:membrane); GO:0000166(molecular_function:nucleotide binding); GO:0016887(molecular_function…
AT2G28910	2	-	12417125	12417615	12417284	12417615	12415667	12417023	0.00663511	yes	CXIP4 [Source:UniProtKB/TrEMBL;Acc:A0A178VV16]	GO:0005737(cellular_component:cytoplasm); GO:0005634(cellular_component:nucleus); GO:0046872(molecular_function:metal ion binding); GO:0008270(molecular_function:zinc ion binding); GO:0003676(molecular_function:nucleic acid binding)
AT1G79700	1	-	29991803	29991880	29991833	29991880	29990335	29990825	0.00673768	yes	Integrase-type DNA-binding superfamily protein [Source:UniProtKB/TrEMBL;Acc:A8MQS2]	GO:0003700(molecular_function:transcription factor activity, sequence-specific DNA binding); GO:0005634(cellular_component:nucleus); GO:0016020(cellular_component:membrane); GO:0007275(biological_process:multicellular organism development); GO:0006355(biological_process:regulation of transcription, DNA-templated); GO:0009873(biological_process:ethylene-activated signaling pathway); GO:0006351(bio…
AT1G79700	1	-	29993079	29993404	29993321	29993404	29992637	29992726	0.00673768	yes	Integrase-type DNA-binding superfamily protein [Source:UniProtKB/TrEMBL;Acc:A8MQS2]	GO:0003700(molecular_function:transcription factor activity, sequence-specific DNA binding); GO:0005634(cellular_component:nucleus); GO:0016020(cellular_component:membrane); GO:0007275(biological_process:multicellular organism development); GO:0006355(biological_process:regulation of transcription, DNA-templated); GO:0009873(biological_process:ethylene-activated signaling pathway); GO:0006351(bio…
AT2G47060	2	-	19334101	19334579	19334325	19334579	19333736	19334010	0.006903	yes	Protein kinase superfamily protein [Source:TAIR;Acc:AT2G47060]	GO:0006468(biological_process:protein phosphorylation); GO:0016310(biological_process:phosphorylation); GO:0016301(molecular_function:kinase activity); GO:0000166(molecular_function:nucleotide binding); GO:0004674(molecular_function:protein serine/threonine kinase activity); GO:0004672(molecular_function:protein kinase activity); GO:0005524(molecular_function:ATP binding)
AT1G28100	1	+	9802915	9802978	9802915	9802954	9803206	9803375	0.00692922	yes	unknown protein; Has 64 Blast hits to 64 proteins in 27 species: Archae - 0; Bacteria - 14; Metazoa - 0; Fungi - 6; Plants - 42; Viruses - 0; Other Eukaryotes - 2 (source: NCBI BLink). [Source:TAIR;Acc:AT1G28100]
AT1G52370	1	+	19506355	19506571	19506355	19506522	19507017	19507175	0.00723329	yes	AT1G52370 protein [Source:UniProtKB/TrEMBL;Acc:Q56W16]	GO:0015934(cellular_component:large ribosomal subunit); GO:0005840(cellular_component:ribosome); GO:0030529(cellular_component:intracellular ribonucleoprotein complex); GO:0003735(molecular_function:structural constituent of ribosome); GO:0003824(molecular_function:catalytic activity); GO:0048037(molecular_function:cofactor binding); GO:0006412(biological_process:translation)
AT5G46290	5	-	18774726	18774876	18774774	18774876	18774588	18774655	0.00728241	yes	3-ketoacyl-acyl carrier protein synthase I [Source:UniProtKB/TrEMBL;Acc:F4KHF4]	GO:0006633(biological_process:fatty acid biosynthetic process); GO:0006631(biological_process:fatty acid metabolic process); GO:0000287(molecular_function:magnesium ion binding); GO:0015833(biological_process:peptide transport); GO:0031177(molecular_function:phosphopantetheine binding); GO:0016887(molecular_function:ATPase activity); GO:0016491(molecular_function:oxidoreductase activity); GO:0042…
AT3G56860	3	-	21049532	21050491	21049591	21050491	21049348	21049416	0.00749753	yes	UBP1-associated protein 2A [Source:UniProtKB/Swiss-Prot;Acc:Q9LES2]	GO:0010150(biological_process:leaf senescence); GO:0005829(cellular_component:cytosol); GO:0005515(molecular_function:protein binding); GO:0097159(molecular_function:organic cyclic compound binding); GO:0005634(cellular_component:nucleus); GO:0009738(biological_process:abscisic acid-activated signaling pathway); GO:0000166(molecular_function:nucleotide binding); GO:0006952(biological_process:defe…
AT4G24810	4	-	12787435	12787554	12787485	12787554	12787163	12787317	0.00750101	yes	Protein kinase superfamily protein [Source:UniProtKB/TrEMBL;Acc:F4JRQ4]	GO:0016310(biological_process:phosphorylation); GO:0006468(biological_process:protein phosphorylation); GO:0016301(molecular_function:kinase activity); GO:0005524(molecular_function:ATP binding); GO:0004672(molecular_function:protein kinase activity)
AT3G17300	3	+	5907759	5907804	5907759	5907796	5908277	5908375	0.00800035	yes	EMB2786 [Source:UniProtKB/TrEMBL;Acc:A0A178VHS5]
AT5G56250	5	-	22772601	22773021	22772801	22773021	22771741	22771986	0.00803557	yes	Hapless 8 [Source:UniProtKB/TrEMBL;Acc:Q9FH14]
AT5G26667	5	+	9275905	9276232	9275905	9276056	9276630	9276719	0.00806874	yes	UMP-CMP kinase [Source:UniProtKB/TrEMBL;Acc:A0A178UDQ9]	GO:0005737(cellular_component:cytoplasm); GO:0006221(biological_process:pyrimidine nucleotide biosynthetic process); GO:0019205(molecular_function:nucleobase-containing compound kinase activity); GO:0006207(biological_process:'de novo' pyrimidine nucleobase biosynthetic process); GO:0005634(cellular_component:nucleus); GO:0016301(molecular_function:kinase activity); GO:0046939(biological_process:…
AT2G25840	2	+	11023413	11023538	11023413	11023526	11023674	11023696	0.00820095	yes	Nucleotidylyl transferase superfamily protein [Source:UniProtKB/TrEMBL;Acc:F4ISP4]	GO:0005737(cellular_component:cytoplasm); GO:0006436(biological_process:tryptophanyl-tRNA aminoacylation); GO:0000166(molecular_function:nucleotide binding); GO:0016740(molecular_function:transferase activity); GO:0004812(molecular_function:aminoacyl-tRNA ligase activity); GO:0006418(biological_process:tRNA aminoacylation for protein translation); GO:0004830(molecular_function:tryptophan-tRNA lig…
AT1G73310	1	-	27563011	27563266	27563152	27563266	27562602	27562895	0.00855591	yes	Serine carboxypeptidase-like 4 [Source:UniProtKB/Swiss-Prot;Acc:Q9CAU4]	GO:0016787(molecular_function:hydrolase activity); GO:0019748(biological_process:secondary metabolic process); GO:0004180(molecular_function:carboxypeptidase activity); GO:0004185(molecular_function:serine-type carboxypeptidase activity); GO:0005576(cellular_component:extracellular region); GO:0016747(molecular_function:transferase activity, transferring acyl groups other than amino-acyl groups);…
AT4G35785	4	-	16953703	16953890	16953724	16953890	16953522	16953592	0.0085735	yes	At4g35785 [Source:UniProtKB/TrEMBL;Acc:Q494N5]	GO:0003723(molecular_function:RNA binding); GO:0003676(molecular_function:nucleic acid binding); GO:0000166(molecular_function:nucleotide binding)
AT4G35785	4	-	16953703	16953890	16953853	16953890	16953522	16953592	0.0085735	yes	At4g35785 [Source:UniProtKB/TrEMBL;Acc:Q494N5]	GO:0003723(molecular_function:RNA binding); GO:0003676(molecular_function:nucleic acid binding); GO:0000166(molecular_function:nucleotide binding)
AT4G35785	4	-	16953724	16953890	16953853	16953890	16953522	16953592	0.0085735	yes	At4g35785 [Source:UniProtKB/TrEMBL;Acc:Q494N5]	GO:0003723(molecular_function:RNA binding); GO:0003676(molecular_function:nucleic acid binding); GO:0000166(molecular_function:nucleotide binding)
AT4G39460	4	-	18358051	18358138	18358055	18358138	18357852	18357925	0.00874172	yes	SAMT1 [Source:UniProtKB/TrEMBL;Acc:A0A178UZZ4]	GO:0031969(cellular_component:chloroplast membrane); GO:0009941(cellular_component:chloroplast envelope); GO:0009536(cellular_component:plastid); GO:1901962(biological_process:S-adenosyl-L-methionine transmembrane transport); GO:0015805(biological_process:S-adenosyl-L-methionine transport); GO:0000095(molecular_function:S-adenosyl-L-methionine transmembrane transporter activity); GO:0016021(cellu…
AT4G39460	4	-	18358051	18358138	18358055	18358138	18357852	18357929	0.00874172	yes	SAMT1 [Source:UniProtKB/TrEMBL;Acc:A0A178UZZ4]	GO:0031969(cellular_component:chloroplast membrane); GO:0009941(cellular_component:chloroplast envelope); GO:0009536(cellular_component:plastid); GO:1901962(biological_process:S-adenosyl-L-methionine transmembrane transport); GO:0015805(biological_process:S-adenosyl-L-methionine transport); GO:0000095(molecular_function:S-adenosyl-L-methionine transmembrane transporter activity); GO:0016021(cellu…
AT2G16365	2	+	7074361	7074602	7074361	7074446	7074894	7075656	0.00877419	yes	F-box protein At2g16365 [Source:UniProtKB/Swiss-Prot;Acc:Q84V03]	GO:0010099(biological_process:regulation of photomorphogenesis)
AT1G30000	1	-	10512084	10512558	10512242	10512558	10510807	10511745	0.00955969	yes	alpha-mannosidase 3 [Source:TAIR;Acc:AT1G30000]	GO:0005794(cellular_component:Golgi apparatus); GO:0005802(cellular_component:trans-Golgi network); GO:0005783(cellular_component:endoplasmic reticulum); GO:0006486(biological_process:protein glycosylation); GO:0016787(molecular_function:hydrolase activity); GO:0016021(cellular_component:integral component of membrane); GO:0016020(cellular_component:membrane); GO:0016798(molecular_function:hydrol…
AT5G18820	5	+	6271953	6272091	6271953	6272075	6272195	6272403	0.00987144	yes	Chaperonin 60 subunit alpha 2, chloroplastic [Source:UniProtKB/Swiss-Prot;Acc:Q56XV8]	GO:0005737(cellular_component:cytoplasm); GO:0009536(cellular_component:plastid); GO:0005829(cellular_component:cytosol); GO:0006458(biological_process:'de novo' protein folding); GO:0044183(molecular_function:protein binding involved in protein folding); GO:0005739(cellular_component:mitochondrion); GO:0000166(molecular_function:nucleotide binding); GO:0042026(biological_process:protein refoldin…
AT1G06960	1	+	2136449	2136773	2136449	2136587	2136870	2136964	0.0100045	yes	U2 small nuclear ribonucleoprotein B'' 2 [Source:UniProtKB/Swiss-Prot;Acc:Q8H1S6]	GO:0017069(molecular_function:snRNA binding); GO:0003723(molecular_function:RNA binding); GO:0003676(molecular_function:nucleic acid binding)
AT2G05160	2	-	1861465	1862064	1861721	1862064	1860083	1860962	0.0105071	yes	Zinc finger CCCH domain-containing protein 18 [Source:UniProtKB/Swiss-Prot;Acc:Q9SJ41]	GO:0046872(molecular_function:metal ion binding); GO:0003723(molecular_function:RNA binding); GO:0003676(molecular_function:nucleic acid binding); GO:0000166(molecular_function:nucleotide binding)
AT4G30820	4	+	15006647	15006964	15006647	15006702	15007072	15007211	0.0113466	yes	cyclin-dependent kinase-activating kinase assembly factor-related / CDK-activating kinase assembly factor-related [Source:TAIR;Acc:AT4G30820]	GO:0061575(molecular_function:cyclin-dependent protein serine/threonine kinase activator activity); GO:0016310(biological_process:phosphorylation); GO:0005634(cellular_component:nucleus); GO:0016301(molecular_function:kinase activity); GO:0006289(biological_process:nucleotide-excision repair); GO:0045737(biological_process:positive regulation of cyclin-dependent protein serine/threonine kinase ac…
AT4G30820	4	+	15006493	15007211	15006493	15006702	15007601	15007675	0.0113466	yes	cyclin-dependent kinase-activating kinase assembly factor-related / CDK-activating kinase assembly factor-related [Source:TAIR;Acc:AT4G30820]	GO:0061575(molecular_function:cyclin-dependent protein serine/threonine kinase activator activity); GO:0016310(biological_process:phosphorylation); GO:0005634(cellular_component:nucleus); GO:0016301(molecular_function:kinase activity); GO:0006289(biological_process:nucleotide-excision repair); GO:0045737(biological_process:positive regulation of cyclin-dependent protein serine/threonine kinase ac…
AT4G30820	4	+	15006493	15007516	15006493	15006702	15007601	15007675	0.0113466	yes	cyclin-dependent kinase-activating kinase assembly factor-related / CDK-activating kinase assembly factor-related [Source:TAIR;Acc:AT4G30820]	GO:0061575(molecular_function:cyclin-dependent protein serine/threonine kinase activator activity); GO:0016310(biological_process:phosphorylation); GO:0005634(cellular_component:nucleus); GO:0016301(molecular_function:kinase activity); GO:0006289(biological_process:nucleotide-excision repair); GO:0045737(biological_process:positive regulation of cyclin-dependent protein serine/threonine kinase ac…
AT4G30820	4	+	15006493	15007516	15006493	15007211	15007601	15007675	0.0113466	yes	cyclin-dependent kinase-activating kinase assembly factor-related / CDK-activating kinase assembly factor-related [Source:TAIR;Acc:AT4G30820]	GO:0061575(molecular_function:cyclin-dependent protein serine/threonine kinase activator activity); GO:0016310(biological_process:phosphorylation); GO:0005634(cellular_component:nucleus); GO:0016301(molecular_function:kinase activity); GO:0006289(biological_process:nucleotide-excision repair); GO:0045737(biological_process:positive regulation of cyclin-dependent protein serine/threonine kinase ac…
AT4G30820	4	+	15006647	15007268	15006647	15006702	15007601	15007675	0.0113466	yes	cyclin-dependent kinase-activating kinase assembly factor-related / CDK-activating kinase assembly factor-related [Source:TAIR;Acc:AT4G30820]	GO:0061575(molecular_function:cyclin-dependent protein serine/threonine kinase activator activity); GO:0016310(biological_process:phosphorylation); GO:0005634(cellular_component:nucleus); GO:0016301(molecular_function:kinase activity); GO:0006289(biological_process:nucleotide-excision repair); GO:0045737(biological_process:positive regulation of cyclin-dependent protein serine/threonine kinase ac…
AT4G30820	4	+	15006647	15007268	15006647	15007211	15007601	15007675	0.0113466	yes	cyclin-dependent kinase-activating kinase assembly factor-related / CDK-activating kinase assembly factor-related [Source:TAIR;Acc:AT4G30820]	GO:0061575(molecular_function:cyclin-dependent protein serine/threonine kinase activator activity); GO:0016310(biological_process:phosphorylation); GO:0005634(cellular_component:nucleus); GO:0016301(molecular_function:kinase activity); GO:0006289(biological_process:nucleotide-excision repair); GO:0045737(biological_process:positive regulation of cyclin-dependent protein serine/threonine kinase ac…
AT4G30820	4	+	15006647	15007516	15006647	15007268	15007601	15007675	0.0113466	yes	cyclin-dependent kinase-activating kinase assembly factor-related / CDK-activating kinase assembly factor-related [Source:TAIR;Acc:AT4G30820]	GO:0061575(molecular_function:cyclin-dependent protein serine/threonine kinase activator activity); GO:0016310(biological_process:phosphorylation); GO:0005634(cellular_component:nucleus); GO:0016301(molecular_function:kinase activity); GO:0006289(biological_process:nucleotide-excision repair); GO:0045737(biological_process:positive regulation of cyclin-dependent protein serine/threonine kinase ac…
AT4G14300	4	+	8231771	8233159	8231771	8232877	8233308	8234281	0.0115167	yes	Heterogeneous nuclear ribonucleoprotein 1 [Source:UniProtKB/Swiss-Prot;Acc:Q8W034]	GO:0005737(cellular_component:cytoplasm); GO:0005829(cellular_component:cytosol); GO:1901000(biological_process:regulation of response to salt stress); GO:0097159(molecular_function:organic cyclic compound binding); GO:0005634(cellular_component:nucleus); GO:2000070(biological_process:regulation of response to water deprivation); GO:0030529(cellular_component:intracellular ribonucleoprotein compl…
AT1G32230	1	+	11612737	11613091	11612737	11612860	11613312	11614550	0.0122283	yes	Poly [ADP-ribose] polymerase [Source:UniProtKB/TrEMBL;Acc:M5BF30]	GO:0003950(molecular_function:NAD+ ADP-ribosyltransferase activity)
AT1G32230	1	+	11612737	11613177	11612737	11612860	11613312	11614550	0.0122283	yes	Poly [ADP-ribose] polymerase [Source:UniProtKB/TrEMBL;Acc:M5BF30]	GO:0003950(molecular_function:NAD+ ADP-ribosyltransferase activity)
AT5G53180	5	-	21569970	21570072	21569998	21570072	21569515	21569611	0.0123748	yes	Polypyrimidine tract-binding protein homolog 2 [Source:UniProtKB/Swiss-Prot;Acc:Q9FGL9]	GO:0003676(molecular_function:nucleic acid binding)
AT5G53180	5	-	21570833	21571253	21571043	21571253	21570165	21570228	0.0123748	yes	Polypyrimidine tract-binding protein homolog 2 [Source:UniProtKB/Swiss-Prot;Acc:Q9FGL9]	GO:0003676(molecular_function:nucleic acid binding)
AT1G10060	1	+	3286303	3286399	3286303	3286358	3286533	3286646	0.0128847	yes	branched-chain amino acid transaminase 1 [Source:TAIR;Acc:AT1G10060]	GO:0008652(biological_process:cellular amino acid biosynthetic process); GO:0004084(molecular_function:branched-chain-amino-acid transaminase activity); GO:0008483(molecular_function:transaminase activity); GO:0052654(molecular_function:L-leucine transaminase activity); GO:0052655(molecular_function:L-valine transaminase activity); GO:0052656(molecular_function:L-isoleucine transaminase activity)…
AT4G28790	4	+	14219331	14219406	14219331	14219369	14219502	14219568	0.0129964	yes	Putative uncharacterized protein At4g28790 (Fragment) [Source:UniProtKB/TrEMBL;Acc:C0SVK2]
AT2G20850	2	-	8976108	8976742	8976331	8976742	8975871	8976028	0.0130026	yes	Protein STRUBBELIG-RECEPTOR FAMILY 1 [Source:UniProtKB/Swiss-Prot;Acc:Q06BH3]	GO:0006468(biological_process:protein phosphorylation); GO:0016301(molecular_function:kinase activity); GO:0007166(biological_process:cell surface receptor signaling pathway); GO:0005515(molecular_function:protein binding); GO:0016310(biological_process:phosphorylation); GO:0016021(cellular_component:integral component of membrane); GO:0016020(cellular_component:membrane); GO:0004675(molecular_fu…
AT5G66005	5	-	26398726	26399001	26398909	26399001	26398555	26398640	0.0134986	yes	At5g66005 [Source:UniProtKB/TrEMBL;Acc:Q6ID68]	GO:0016311(biological_process:dephosphorylation); GO:0098519(molecular_function:nucleotide phosphatase activity, acting on free nucleotides)
AT5G66005	5	-	26398909	26399001	26398913	26399001	26398555	26398817	0.0134986	yes	At5g66005 [Source:UniProtKB/TrEMBL;Acc:Q6ID68]	GO:0016311(biological_process:dephosphorylation); GO:0098519(molecular_function:nucleotide phosphatase activity, acting on free nucleotides)
AT5G55910	5	-	22641862	22642414	22642108	22642414	22640999	22641745	0.0135533	yes	Serine/threonine-protein kinase D6PK [Source:UniProtKB/Swiss-Prot;Acc:Q9FG74]	GO:0005737(cellular_component:cytoplasm); GO:0006468(biological_process:protein phosphorylation); GO:0016301(molecular_function:kinase activity); GO:0048766(biological_process:root hair initiation); GO:0009734(biological_process:auxin-activated signaling pathway); GO:0016310(biological_process:phosphorylation); GO:0005634(cellular_component:nucleus); GO:0016020(cellular_component:membrane); GO:19…
AT3G51075	3	-	18971766	18972307	18971945	18972307	18971490	18971628	0.0140764	yes	other RNA [Source:TAIR;Acc:AT3G51075]	GO:0008168(molecular_function:methyltransferase activity); GO:0016021(cellular_component:integral component of membrane); GO:0032259(biological_process:methylation)
AT4G38510	4	-	18014902	18014975	18014959	18014975	18014734	18014796	0.0141431	yes	ATPase, V1 complex, subunit B protein [Source:UniProtKB/TrEMBL;Acc:F4JTQ0]	GO:0016787(molecular_function:hydrolase activity); GO:0016820(molecular_function:hydrolase activity, acting on acid anhydrides, catalyzing transmembrane movement of substances); GO:0015992(biological_process:proton transport); GO:0030835(biological_process:negative regulation of actin filament depolymerization); GO:0015991(biological_process:ATP hydrolysis coupled proton transport); GO:0005773(ce…
AT1G32190	1	-	11594627	11594664	11594632	11594664	11594171	11594408	0.014168	yes	Alpha/beta-Hydrolases superfamily protein [Source:UniProtKB/TrEMBL;Acc:Q9FVR4]	GO:0006952(biological_process:defense response); GO:0016787(molecular_function:hydrolase activity); GO:0005576(cellular_component:extracellular region); GO:0005886(cellular_component:plasma membrane)
AT2G01260	2	-	136169	136851	136622	136851	135995	136087	0.0144819	yes	At2g01260 [Source:UniProtKB/TrEMBL;Acc:Q9ZU41]
AT3G02090	3	+	368219	368331	368219	368327	368439	368911	0.014537	yes	Insulinase (Peptidase family M16) protein [Source:TAIR;Acc:AT3G02090]	GO:0009060(biological_process:aerobic respiration); GO:0008270(molecular_function:zinc ion binding); GO:0008233(molecular_function:peptidase activity); GO:0008237(molecular_function:metallopeptidase activity); GO:0016491(molecular_function:oxidoreductase activity); GO:0005730(cellular_component:nucleolus); GO:0005618(cellular_component:cell wall); GO:0016020(cellular_component:membrane); GO:00057…
AT5G48220	5	+	19549797	19550226	19549797	19550055	19550375	19550789	0.0146842	yes	AT5g48220/MIF21_11 [Source:UniProtKB/TrEMBL;Acc:Q9LUB2]	GO:0003824(molecular_function:catalytic activity); GO:0004425(molecular_function:indole-3-glycerol-phosphate synthase activity); GO:0008152(biological_process:metabolic process); GO:0006568(biological_process:tryptophan metabolic process)
AT3G54500	3	-	20178157	20178491	20178160	20178491	20177934	20178064	0.0148188	yes	BEST Arabidopsis thaliana protein match is: dentin sialophosphoprotein-related (TAIR:AT5G64170.1); Has 183 Blast hits to 175 proteins in 44 species: Archae - 0; Bacteria - 4; Metazoa - 38; Fungi - 11; Plants - 120; Viruses - 0; Other Eukaryotes - 10 /.../ce: NCBI BLink). [Source:TAIR;Acc:AT3G54500]
AT5G67380	5	-	26882659	26882789	26882758	26882789	26882393	26882588	0.0160832	yes	Casein kinase II subunit alpha-1 [Source:UniProtKB/Swiss-Prot;Acc:Q08467]	GO:0006468(biological_process:protein phosphorylation); GO:0005730(cellular_component:nucleolus); GO:0016310(biological_process:phosphorylation); GO:0005634(cellular_component:nucleus); GO:0016301(molecular_function:kinase activity); GO:0042752(biological_process:regulation of circadian rhythm); GO:0000166(molecular_function:nucleotide binding); GO:0004674(molecular_function:protein serine/threon…
AT2G37150	2	-	15606165	15607840	15607694	15607840	15605888	15605993	0.0162397	yes	RING/U-box superfamily protein [Source:UniProtKB/TrEMBL;Acc:F4IQ07]
AT1G08820	1	-	2824573	2825481	2824791	2825481	2824363	2824476	0.0162957	yes	VAP27-2 [Source:UniProtKB/TrEMBL;Acc:A0A178WBB7]	GO:0005783(cellular_component:endoplasmic reticulum); GO:0046907(biological_process:intracellular transport); GO:0016021(cellular_component:integral component of membrane); GO:0016020(cellular_component:membrane); GO:0005789(cellular_component:endoplasmic reticulum membrane); GO:0016032(biological_process:viral process); GO:0005886(cellular_component:plasma membrane)
AT1G08820	1	-	2824573	2825481	2825166	2825481	2824363	2824476	0.0162957	yes	VAP27-2 [Source:UniProtKB/TrEMBL;Acc:A0A178WBB7]	GO:0005783(cellular_component:endoplasmic reticulum); GO:0046907(biological_process:intracellular transport); GO:0016021(cellular_component:integral component of membrane); GO:0016020(cellular_component:membrane); GO:0005789(cellular_component:endoplasmic reticulum membrane); GO:0016032(biological_process:viral process); GO:0005886(cellular_component:plasma membrane)
AT1G08820	1	-	2824791	2825481	2825166	2825481	2824363	2824476	0.0162957	yes	VAP27-2 [Source:UniProtKB/TrEMBL;Acc:A0A178WBB7]	GO:0005783(cellular_component:endoplasmic reticulum); GO:0046907(biological_process:intracellular transport); GO:0016021(cellular_component:integral component of membrane); GO:0016020(cellular_component:membrane); GO:0005789(cellular_component:endoplasmic reticulum membrane); GO:0016032(biological_process:viral process); GO:0005886(cellular_component:plasma membrane)
AT3G08720	3	-	2650721	2651231	2651084	2651231	2649783	2650613	0.0164031	yes	Serine/threonine-protein kinase AtPK2/AtPK19 [Source:UniProtKB/Swiss-Prot;Acc:Q39030]	GO:0005737(cellular_component:cytoplasm); GO:0006468(biological_process:protein phosphorylation); GO:0016310(biological_process:phosphorylation); GO:0005634(cellular_component:nucleus); GO:0016301(molecular_function:kinase activity); GO:0009408(biological_process:response to heat); GO:0000166(molecular_function:nucleotide binding); GO:0004674(molecular_function:protein serine/threonine kinase act…
AT3G14415	3	+	4819687	4819772	4819687	4819754	4819884	4819947	0.0164816	yes	GOX2 [Source:UniProtKB/TrEMBL;Acc:A0A178VD55]	GO:0050665(biological_process:hydrogen peroxide biosynthetic process); GO:0005773(cellular_component:vacuole); GO:0009570(cellular_component:chloroplast stroma); GO:0005634(cellular_component:nucleus); GO:0005777(cellular_component:peroxisome); GO:0048046(cellular_component:apoplast); GO:0003824(molecular_function:catalytic activity); GO:0042742(biological_process:defense response to bacterium); …
AT1G54310	1	+	20274312	20274561	20274312	20274535	20274641	20274828	0.0164919	yes	S-adenosyl-L-methionine-dependent methyltransferases superfamily protein [Source:UniProtKB/TrEMBL;Acc:F4HVA0]	GO:0008168(molecular_function:methyltransferase activity); GO:0016740(molecular_function:transferase activity); GO:0032259(biological_process:methylation); GO:0003723(molecular_function:RNA binding); GO:0005886(cellular_component:plasma membrane)
AT1G10610	1	+	3506185	3506572	3506185	3506556	3507031	3507229	0.0164935	yes	Transcription factor bHLH90 [Source:UniProtKB/Swiss-Prot;Acc:Q0WNR2]	GO:0046983(molecular_function:protein dimerization activity); GO:0003677(molecular_function:DNA binding)
AT3G07780	3	+	2484453	2484754	2484453	2484542	2485093	2486193	0.0167932	yes	Potyvirus VPg interacting protein (DUF1423) [Source:UniProtKB/TrEMBL;Acc:A0A1I9LQN5]	GO:0080022(biological_process:primary root development); GO:0009536(cellular_component:plastid); GO:0010078(biological_process:maintenance of root meristem identity); GO:0016032(biological_process:viral process); GO:0010492(biological_process:maintenance of shoot apical meristem identity); GO:0046982(molecular_function:protein heterodimerization activity); GO:0005634(cellular_component:nucleus); …
AT3G07780	3	+	2484453	2485008	2484453	2484542	2485093	2486193	0.0167932	yes	Potyvirus VPg interacting protein (DUF1423) [Source:UniProtKB/TrEMBL;Acc:A0A1I9LQN5]	GO:0080022(biological_process:primary root development); GO:0009536(cellular_component:plastid); GO:0010078(biological_process:maintenance of root meristem identity); GO:0016032(biological_process:viral process); GO:0010492(biological_process:maintenance of shoot apical meristem identity); GO:0046982(molecular_function:protein heterodimerization activity); GO:0005634(cellular_component:nucleus); …
AT5G20580	5	-	6962214	6962306	6962218	6962306	6962000	6962105	0.0167959	yes	Putative uncharacterized protein At5g20580 [Source:UniProtKB/TrEMBL;Acc:Q0WP45]	GO:0016021(cellular_component:integral component of membrane); GO:0016020(cellular_component:membrane); GO:0008150(biological_process:biological_process)
AT4G17570	4	-	9785983	9786364	9785995	9786364	9785503	9785903	0.0170659	yes	GATA transcription factor 26 [Source:UniProtKB/TrEMBL;Acc:F4JP80]	GO:0003700(molecular_function:transcription factor activity, sequence-specific DNA binding); GO:0006355(biological_process:regulation of transcription, DNA-templated); GO:0008270(molecular_function:zinc ion binding); GO:0043565(molecular_function:sequence-specific DNA binding)
AT4G14385	4	-	8287347	8287430	8287378	8287430	8286811	8287279	0.0173706	yes	Histone acetyltransferase subunit NuA4-domain protein [Source:UniProtKB/TrEMBL;Acc:Q93VF4]	GO:0005773(cellular_component:vacuole); GO:0016740(molecular_function:transferase activity); GO:0016573(biological_process:histone acetylation); GO:0000123(cellular_component:histone acetyltransferase complex)
AT4G14385	4	-	8287516	8288148	8288078	8288148	8287347	8287430	0.0173706	yes	Histone acetyltransferase subunit NuA4-domain protein [Source:UniProtKB/TrEMBL;Acc:Q93VF4]	GO:0005773(cellular_component:vacuole); GO:0016740(molecular_function:transferase activity); GO:0016573(biological_process:histone acetylation); GO:0000123(cellular_component:histone acetyltransferase complex)
AT1G31600	1	-	11314623	11315640	11315568	11315640	11314341	11314443	0.0174673	yes	Putative uncharacterized protein At1g31605 [Source:UniProtKB/TrEMBL;Acc:Q8RWY1]	GO:0051213(molecular_function:dioxygenase activity); GO:0002098(biological_process:tRNA wobble uridine modification); GO:0000166(molecular_function:nucleotide binding); GO:0008198(molecular_function:ferrous iron binding); GO:0003723(molecular_function:RNA binding); GO:0003676(molecular_function:nucleic acid binding); GO:0046872(molecular_function:metal ion binding); GO:0055114(biological_process:…
AT5G13950	5	-	4499125	4499254	4499170	4499254	4498768	4498918	0.0174855	yes	unknown protein; BEST Arabidopsis thaliana protein match is: unknown protein (TAIR:AT1G02290.1); Has 147 Blast hits to 145 proteins in 44 species: Archae - 0; Bacteria - 2; Metazoa - 56; Fungi - 6; Plants - 81; Viruses - 0; Other Eukaryotes - 2 (sou /.../CBI BLink). [Source:TAIR;Acc:AT5G13950]	GO:0008150(biological_process:biological_process); GO:0031011(cellular_component:Ino80 complex)
AT4G15930	4	+	9036912	9037390	9036912	9037018	9037742	9038075	0.0175398	yes	At4g15930 [Source:UniProtKB/TrEMBL;Acc:Q84VW0]	GO:0005737(cellular_component:cytoplasm); GO:0005856(cellular_component:cytoskeleton); GO:0008574(molecular_function:ATP-dependent microtubule motor activity, plus-end-directed); GO:0007017(biological_process:microtubule-based process); GO:0060271(biological_process:cilium assembly); GO:0008092(molecular_function:cytoskeletal protein binding); GO:0045505(molecular_function:dynein intermediate cha…
AT2G43490	2	-	18058044	18058198	18058056	18058198	18057838	18057937	0.0176721	yes	Ypt/Rab-GAP domain of gyp1p superfamily protein [Source:UniProtKB/TrEMBL;Acc:B3H765]	GO:0031338(biological_process:regulation of vesicle fusion); GO:0005096(molecular_function:GTPase activator activity); GO:0006886(biological_process:intracellular protein transport); GO:0090630(biological_process:activation of GTPase activity); GO:0017137(molecular_function:Rab GTPase binding); GO:0005622(cellular_component:intracellular); GO:0012505(cellular_component:endomembrane system)
AT3G52180	3	-	19350286	19350708	19350612	19350708	19350104	19350212	0.0177312	yes	SEX4 [Source:UniProtKB/TrEMBL;Acc:A0A178VES0]	GO:0019203(molecular_function:carbohydrate phosphatase activity); GO:0007623(biological_process:circadian rhythm); GO:0008138(molecular_function:protein tyrosine/serine/threonine phosphatase activity); GO:0016311(biological_process:dephosphorylation); GO:0006470(biological_process:protein dephosphorylation); GO:0005982(biological_process:starch metabolic process); GO:0016791(molecular_function:ph…
AT2G38995	2	+	16281958	16283200	16281958	16282354	16283314	16283381	0.018036	yes	O-acyltransferase (WSD1-like) family protein [Source:UniProtKB/TrEMBL;Acc:F4IU14]	GO:0045017(biological_process:glycerolipid biosynthetic process); GO:0016021(cellular_component:integral component of membrane); GO:0016020(cellular_component:membrane); GO:0016740(molecular_function:transferase activity); GO:0016746(molecular_function:transferase activity, transferring acyl groups); GO:0004144(molecular_function:diacylglycerol O-acyltransferase activity)
AT5G20510	5	-	6942354	6942546	6942513	6942546	6941716	6941945	0.0181289	yes	PHD finger protein ALFIN-LIKE 5 [Source:UniProtKB/Swiss-Prot;Acc:Q5XEM9]	GO:0006355(biological_process:regulation of transcription, DNA-templated); GO:0042393(molecular_function:histone binding); GO:0008270(molecular_function:zinc ion binding)
AT2G45950	2	-	18907589	18908121	18907653	18908121	18906931	18907206	0.0186251	yes	SKP1-like protein 20 [Source:UniProtKB/Swiss-Prot;Acc:A8MQG7]	GO:0006511(biological_process:ubiquitin-dependent protein catabolic process)
AT1G05950	1	-	1804951	1805106	1804962	1805106	1804815	1804882	0.0189758	yes	unknown protein; Has 50 Blast hits to 45 proteins in 14 species: Archae - 5; Bacteria - 0; Metazoa - 4; Fungi - 0; Plants - 34; Viruses - 0; Other Eukaryotes - 7 (source: NCBI BLink). [Source:TAIR;Acc:AT1G05950]
AT1G79950	1	+	30078127	30078608	30078127	30078233	30078739	30079203	0.0198403	yes	RAD3-like DNA-binding helicase protein [Source:UniProtKB/TrEMBL;Acc:F4HQE2]	GO:0008026(molecular_function:ATP-dependent helicase activity); GO:0003676(molecular_function:nucleic acid binding); GO:0003677(molecular_function:DNA binding); GO:0000723(biological_process:telomere maintenance); GO:0006139(biological_process:nucleobase-containing compound metabolic process); GO:0009555(biological_process:pollen development); GO:0005634(cellular_component:nucleus); GO:0005739(ce…
AT1G79950	1	+	30078127	30078639	30078127	30078233	30078739	30079203	0.0198403	yes	RAD3-like DNA-binding helicase protein [Source:UniProtKB/TrEMBL;Acc:F4HQE2]	GO:0008026(molecular_function:ATP-dependent helicase activity); GO:0003676(molecular_function:nucleic acid binding); GO:0003677(molecular_function:DNA binding); GO:0000723(biological_process:telomere maintenance); GO:0006139(biological_process:nucleobase-containing compound metabolic process); GO:0009555(biological_process:pollen development); GO:0005634(cellular_component:nucleus); GO:0005739(ce…
AT1G79950	1	+	30078127	30078639	30078127	30078608	30078739	30079203	0.0198403	yes	RAD3-like DNA-binding helicase protein [Source:UniProtKB/TrEMBL;Acc:F4HQE2]	GO:0008026(molecular_function:ATP-dependent helicase activity); GO:0003676(molecular_function:nucleic acid binding); GO:0003677(molecular_function:DNA binding); GO:0000723(biological_process:telomere maintenance); GO:0006139(biological_process:nucleobase-containing compound metabolic process); GO:0009555(biological_process:pollen development); GO:0005634(cellular_component:nucleus); GO:0005739(ce…
AT3G14110	3	-	4677129	4677308	4677132	4677308	4676835	4677001	0.0200669	yes	Tetratricopeptide repeat (TPR)-like superfamily protein [Source:UniProtKB/TrEMBL;Acc:F4JFR1]	GO:0016021(cellular_component:integral component of membrane); GO:0016020(cellular_component:membrane); GO:0005515(molecular_function:protein binding)
AT5G41690	5	-	16674167	16674493	16674361	16674493	16674001	16674075	0.0201234	yes	Putative uncharacterized protein At5g41695 [Source:UniProtKB/TrEMBL;Acc:Q56XC6]	GO:0097159(molecular_function:organic cyclic compound binding); GO:0003723(molecular_function:RNA binding); GO:1901363(molecular_function:heterocyclic compound binding); GO:0003676(molecular_function:nucleic acid binding); GO:0000166(molecular_function:nucleotide binding)
AT5G08570	5	+	2777999	2778275	2777999	2778121	2778409	2778690	0.0208521	yes	Pyruvate kinase [Source:UniProtKB/TrEMBL;Acc:A0A178UBM6]	GO:0005737(cellular_component:cytoplasm); GO:0030955(molecular_function:potassium ion binding); GO:0016301(molecular_function:kinase activity); GO:0016310(biological_process:phosphorylation); GO:0005829(cellular_component:cytosol); GO:0000287(molecular_function:magnesium ion binding); GO:0003824(molecular_function:catalytic activity); GO:0016740(molecular_function:transferase activity); GO:000474…
AT1G49980	1	+	18511848	18511993	18511848	18511962	18512089	18512512	0.0208839	yes	DNA polymerase kappa [Source:UniProtKB/Swiss-Prot;Acc:Q6JDV7]	GO:0003887(molecular_function:DNA-directed DNA polymerase activity); GO:0003684(molecular_function:damaged DNA binding); GO:0071897(biological_process:DNA biosynthetic process); GO:0006281(biological_process:DNA repair)
AT1G49980	1	+	18511848	18511998	18511848	18511962	18512089	18512512	0.0208839	yes	DNA polymerase kappa [Source:UniProtKB/Swiss-Prot;Acc:Q6JDV7]	GO:0003887(molecular_function:DNA-directed DNA polymerase activity); GO:0003684(molecular_function:damaged DNA binding); GO:0071897(biological_process:DNA biosynthetic process); GO:0006281(biological_process:DNA repair)
AT1G49980	1	+	18511848	18511998	18511848	18511993	18512089	18512512	0.0208839	yes	DNA polymerase kappa [Source:UniProtKB/Swiss-Prot;Acc:Q6JDV7]	GO:0003887(molecular_function:DNA-directed DNA polymerase activity); GO:0003684(molecular_function:damaged DNA binding); GO:0071897(biological_process:DNA biosynthetic process); GO:0006281(biological_process:DNA repair)
AT1G13700	1	-	4695724	4696023	4695953	4696023	4695427	4695638	0.0209571	yes	Probable 6-phosphogluconolactonase 1 [Source:UniProtKB/Swiss-Prot;Acc:Q9LMX8]	GO:0016787(molecular_function:hydrolase activity); GO:0017057(molecular_function:6-phosphogluconolactonase activity); GO:0005975(biological_process:carbohydrate metabolic process); GO:0016853(molecular_function:isomerase activity); GO:0005829(cellular_component:cytosol); GO:0006098(biological_process:pentose-phosphate shunt); GO:0009051(biological_process:pentose-phosphate shunt, oxidative branch)
AT5G08750	5	+	2851813	2852641	2851813	2852192	2852865	2852942	0.0213686	yes	RING/FYVE/PHD zinc finger superfamily protein [Source:UniProtKB/TrEMBL;Acc:F4KCH0]	GO:0016020(cellular_component:membrane); GO:0016021(cellular_component:integral component of membrane); GO:0046872(molecular_function:metal ion binding); GO:0008270(molecular_function:zinc ion binding)
AT3G29644	3	-	11500666	11501419	11501158	11501419	11499624	11499687	0.0217706	yes	other RNA [Source:TAIR;Acc:AT3G29644]
AT5G44740	5	-	18051099	18051211	18051140	18051211	18050834	18051005	0.0223908	yes	DNA polymerase eta [Source:UniProtKB/Swiss-Prot;Acc:Q8H2D5]	GO:0003684(molecular_function:damaged DNA binding); GO:0006281(biological_process:DNA repair)
AT5G56240	5	-	22764253	22764587	22764412	22764587	22763414	22763649	0.0230922	yes	BEST Arabidopsis thaliana protein match is: hapless 8 (TAIR:AT5G56250.1); Has 35333 Blast hits to 34131 proteins in 2444 species: Archae - 798; Bacteria - 22429; Metazoa - 974; Fungi - 991; Plants - 531; Viruses - 0; Other Eukaryotes - 9610 (source: /.../BLink). [Source:TAIR;Acc:AT5G56240]
AT3G44740	3	-	16297397	16297970	16297561	16297970	16297173	16297317	0.0242496	yes	Class II aaRS and biotin synthetases superfamily protein [Source:UniProtKB/TrEMBL;Acc:F4J376]	GO:0006426(biological_process:glycyl-tRNA aminoacylation); GO:0005737(cellular_component:cytoplasm); GO:0004812(molecular_function:aminoacyl-tRNA ligase activity); GO:0004820(molecular_function:glycine-tRNA ligase activity); GO:0005739(cellular_component:mitochondrion); GO:0000166(molecular_function:nucleotide binding); GO:0070150(biological_process:mitochondrial glycyl-tRNA aminoacylation); GO:0…
AT5G35360	5	+	13587557	13587637	13587557	13587633	13587787	13587834	0.0250469	yes	Acetyl Co-enzyme a carboxylase biotin carboxylase subunit [Source:UniProtKB/TrEMBL;Acc:F4JYE0]	GO:0006633(biological_process:fatty acid biosynthetic process); GO:0009941(cellular_component:chloroplast envelope); GO:0009570(cellular_component:chloroplast stroma); GO:0000166(molecular_function:nucleotide binding); GO:0003824(molecular_function:catalytic activity); GO:0003989(molecular_function:acetyl-CoA carboxylase activity); GO:0004075(molecular_function:biotin carboxylase activity); GO:00…
AT5G22620	5	-	7518568	7518634	7518595	7518634	7518372	7518471	0.0257723	yes	Probable 2-carboxy-D-arabinitol-1-phosphatase [Source:UniProtKB/Swiss-Prot;Acc:Q9FNJ9]	GO:0003824(molecular_function:catalytic activity); GO:0008152(biological_process:metabolic process)
AT3G56250	3	+	20867696	20867840	20867696	20867816	20868017	20868044	0.0259041	yes	unknown protein; Has 109 Blast hits to 83 proteins in 41 species: Archae - 0; Bacteria - 6; Metazoa - 18; Fungi - 20; Plants - 21; Viruses - 0; Other Eukaryotes - 44 (source: NCBI BLink). [Source:TAIR;Acc:AT3G56250]
AT5G47690	5	+	19317667	19318153	19317667	19317991	19318653	19318857	0.0263051	yes	Binding protein [Source:UniProtKB/TrEMBL;Acc:B3H5K3]	GO:0005488(molecular_function:binding)
AT3G10250	3	-	3170841	3170957	3170891	3170957	3170370	3170449	0.0263977	yes	AT3G10250 protein [Source:UniProtKB/TrEMBL;Acc:Q940M5]	GO:0016874(molecular_function:ligase activity)
AT3G59490	3	-	21985220	21985423	21985315	21985423	21985018	21985129	0.0268154	yes	unknown protein; Has 30 Blast hits to 30 proteins in 12 species: Archae - 0; Bacteria - 0; Metazoa - 0; Fungi - 0; Plants - 28; Viruses - 0; Other Eukaryotes - 2 (source: NCBI BLink). [Source:TAIR;Acc:AT3G59490]
AT1G70580	1	+	26612358	26612791	26612358	26612760	26613169	26613338	0.0270589	yes	Glutamate--glyoxylate aminotransferase 2 [Source:UniProtKB/Swiss-Prot;Acc:Q9S7E9]	GO:0042853(biological_process:L-alanine catabolic process); GO:0008453(molecular_function:alanine-glyoxylate transaminase activity); GO:0008483(molecular_function:transaminase activity); GO:0009570(cellular_component:chloroplast stroma); GO:0005777(cellular_component:peroxisome); GO:0016740(molecular_function:transferase activity); GO:0004021(molecular_function:L-alanine:2-oxoglutarate aminotrans…
AT1G01020	1	-	8570	9130	8593	9130	8235	8464	0.0271988	yes	ARV1 [Source:UniProtKB/TrEMBL;Acc:Q5MK24]	GO:0016021(cellular_component:integral component of membrane); GO:0016020(cellular_component:membrane)
AT5G13480	5	-	4326778	4327117	4326946	4327117	4326396	4326697	0.0275916	yes	Transducin/WD40 repeat-like superfamily protein [Source:TAIR;Acc:AT5G13480]	GO:0005515(molecular_function:protein binding)
AT4G25500	4	+	13025162	13025856	13025162	13025273	13026055	13026168	0.0278374	yes	Serine/arginine-rich splicing factor RS40 [Source:UniProtKB/Swiss-Prot;Acc:P92965]	GO:0005681(cellular_component:spliceosomal complex); GO:0000398(biological_process:mRNA splicing, via spliceosome); GO:0003723(molecular_function:RNA binding); GO:0003676(molecular_function:nucleic acid binding)
AT1G12400	1	+	4221778	4222010	4221778	4221934	4222286	4222330	0.0278745	yes	Nucleotide excision repair, TFIIH, subunit TTDA [Source:TAIR;Acc:AT1G12400]	GO:0006281(biological_process:DNA repair); GO:0005634(cellular_component:nucleus); GO:0006289(biological_process:nucleotide-excision repair); GO:0006974(biological_process:cellular response to DNA damage stimulus); GO:0006355(biological_process:regulation of transcription, DNA-templated); GO:0000439(cellular_component:core TFIIH complex); GO:0006351(biological_process:transcription, DNA-templated)
AT2G01070	2	+	77144	77400	77144	77281	77474	77865	0.0281012	yes	Lung seven transmembrane receptor family protein [Source:UniProtKB/TrEMBL;Acc:F4IM73]	GO:0005794(cellular_component:Golgi apparatus); GO:0016021(cellular_component:integral component of membrane); GO:0016020(cellular_component:membrane)
AT1G23860	1	-	8428604	8428818	8428616	8428818	8428234	8428399	0.0281171	yes	SRZ21 [Source:UniProtKB/TrEMBL;Acc:A0A178WC08]	GO:0016607(cellular_component:nuclear speck); GO:0005515(molecular_function:protein binding); GO:0006397(biological_process:mRNA processing); GO:0097159(molecular_function:organic cyclic compound binding); GO:0005634(cellular_component:nucleus); GO:0000398(biological_process:mRNA splicing, via spliceosome); GO:0008380(biological_process:RNA splicing); GO:0008270(molecular_function:zinc ion bindin…
AT2G43920	2	-	18190428	18190691	18190560	18190691	18190253	18190340	0.0282644	yes	HOL2 [Source:UniProtKB/TrEMBL;Acc:A0A178VP97]	GO:0008757(molecular_function:S-adenosylmethionine-dependent methyltransferase activity); GO:0032259(biological_process:methylation)
AT5G54430	5	-	22097790	22099851	22098972	22099851	22097518	22097570	0.0284615	yes	Adenine nucleotide alpha hydrolases-like superfamily protein [Source:TAIR;Acc:AT5G54430]	GO:0016787(molecular_function:hydrolase activity); GO:0006950(biological_process:response to stress)
AT2G26280	2	-	11191095	11191397	11191236	11191397	11190728	11190784	0.0287281	yes	Polyadenylate-binding protein-interacting protein 7 [Source:UniProtKB/Swiss-Prot;Acc:O64843]	GO:0005515(molecular_function:protein binding); GO:0003729(molecular_function:mRNA binding)
AT5G22700	5	-	7546404	7547494	7546527	7547494	7546188	7546329	0.0288711	yes	F-box/RNI-like/FBD-like domains-containing protein [Source:TAIR;Acc:AT5G22700]	GO:0005515(molecular_function:protein binding)
AT5G38600	5	+	15457320	15457732	15457320	15457701	15458116	15458198	0.0288803	yes	Proline-rich spliceosome-associated (PSP) family protein / zinc knuckle (CCHC-type) family protein [Source:UniProtKB/TrEMBL;Acc:Q93YW4]	GO:0008270(molecular_function:zinc ion binding); GO:0003676(molecular_function:nucleic acid binding)
AT5G12440	5	-	4041473	4042254	4042037	4042254	4041218	4041345	0.0290681	yes	CCCH-type zinc fingerfamily protein with RNA-binding domain [Source:TAIR;Acc:AT5G12440]	GO:0046872(molecular_function:metal ion binding); GO:0003677(molecular_function:DNA binding); GO:0003723(molecular_function:RNA binding); GO:0003676(molecular_function:nucleic acid binding); GO:0000166(molecular_function:nucleotide binding)
AT2G26510	2	+	11276602	11276694	11276602	11276657	11276788	11276866	0.0301896	yes	Nucleobase-ascorbate transporter 3 [Source:UniProtKB/Swiss-Prot;Acc:Q8GZD4]	GO:0015294(molecular_function:solute:cation symporter activity); GO:0016020(cellular_component:membrane); GO:0015208(molecular_function:guanine transmembrane transporter activity); GO:0005215(molecular_function:transporter activity); GO:0016021(cellular_component:integral component of membrane); GO:0005886(cellular_component:plasma membrane); GO:0098702(biological_process:adenine import across pl…
AT3G22290	3	+	7881546	7881914	7881546	7881750	7882058	7882169	0.0303703	yes	Endoplasmic reticulum vesicle transporter protein [Source:UniProtKB/TrEMBL;Acc:Q94K91]	GO:0016021(cellular_component:integral component of membrane); GO:0016020(cellular_component:membrane); GO:0008150(biological_process:biological_process); GO:0005783(cellular_component:endoplasmic reticulum)
AT5G20720	5	+	7014668	7014916	7014668	7014894	7015009	7015188	0.0313396	yes	20 kDa chaperonin, chloroplastic [Source:UniProtKB/Swiss-Prot;Acc:O65282]	GO:0006457(biological_process:protein folding); GO:0048046(cellular_component:apoplast); GO:0051082(molecular_function:unfolded protein binding); GO:0009579(cellular_component:thylakoid); GO:0005737(cellular_component:cytoplasm); GO:0009941(cellular_component:chloroplast envelope); GO:0006986(biological_process:response to unfolded protein); GO:0046914(molecular_function:transition metal ion bind…
AT5G20720	5	+	7014668	7014894	7014668	7014749	7015012	7015188	0.0313396	yes	20 kDa chaperonin, chloroplastic [Source:UniProtKB/Swiss-Prot;Acc:O65282]	GO:0006457(biological_process:protein folding); GO:0048046(cellular_component:apoplast); GO:0051082(molecular_function:unfolded protein binding); GO:0009579(cellular_component:thylakoid); GO:0005737(cellular_component:cytoplasm); GO:0009941(cellular_component:chloroplast envelope); GO:0006986(biological_process:response to unfolded protein); GO:0046914(molecular_function:transition metal ion bind…
AT2G45640	2	-	18800504	18800600	18800513	18800600	18800032	18800107	0.0316557	yes	SAP18 [Source:UniProtKB/TrEMBL;Acc:A0A178VW39]	GO:0009737(biological_process:response to abscisic acid); GO:0005730(cellular_component:nucleolus); GO:0006355(biological_process:regulation of transcription, DNA-templated); GO:0006351(biological_process:transcription, DNA-templated); GO:0005515(molecular_function:protein binding); GO:0009651(biological_process:response to salt stress)
AT1G52100	1	-	19385232	19385602	19385479	19385602	19384925	19385140	0.0317088	yes	Mannose-binding lectin superfamily protein [Source:TAIR;Acc:AT1G52100]	GO:0030246(molecular_function:carbohydrate binding)
AT2G41600	2	-	17345987	17346330	17345992	17346330	17345376	17345760	0.031747	yes	Mitochondrial glycoprotein family protein [Source:TAIR;Acc:AT2G41600]	GO:0005759(cellular_component:mitochondrial matrix)
AT5G03520	5	+	883993	884070	883993	884066	884144	884245	0.0319317	yes	RAB8C [Source:UniProtKB/TrEMBL;Acc:A0A178UJN5]	GO:0005794(cellular_component:Golgi apparatus); GO:0000139(cellular_component:Golgi membrane); GO:0009306(biological_process:protein secretion); GO:0000166(molecular_function:nucleotide binding); GO:0016020(cellular_component:membrane); GO:0003924(molecular_function:GTPase activity); GO:0005622(cellular_component:intracellular); GO:0017157(biological_process:regulation of exocytosis); GO:0006904(…
AT5G05080	5	-	1500325	1500784	1500596	1500784	1499969	1500083	0.0319883	yes	Ubiquitin-conjugating enzyme E2 22 [Source:UniProtKB/Swiss-Prot;Acc:Q9FF66]	GO:0005737(cellular_component:cytoplasm); GO:0031625(molecular_function:ubiquitin protein ligase binding); GO:0061630(molecular_function:ubiquitin protein ligase activity); GO:0005634(cellular_component:nucleus); GO:0000166(molecular_function:nucleotide binding); GO:0016567(biological_process:protein ubiquitination); GO:0016740(molecular_function:transferase activity); GO:0006511(biological_proce…
AT5G05080	5	-	1500419	1500784	1500596	1500784	1499969	1500083	0.0319883	yes	Ubiquitin-conjugating enzyme E2 22 [Source:UniProtKB/Swiss-Prot;Acc:Q9FF66]	GO:0005737(cellular_component:cytoplasm); GO:0031625(molecular_function:ubiquitin protein ligase binding); GO:0061630(molecular_function:ubiquitin protein ligase activity); GO:0005634(cellular_component:nucleus); GO:0000166(molecular_function:nucleotide binding); GO:0016567(biological_process:protein ubiquitination); GO:0016740(molecular_function:transferase activity); GO:0006511(biological_proce…
AT4G40030	4	-	18556501	18556904	18556506	18556904	18556345	18556417	0.0321313	yes	Histone superfamily protein [Source:UniProtKB/TrEMBL;Acc:A8MRL0]	GO:0005730(cellular_component:nucleolus); GO:0005634(cellular_component:nucleus); GO:0000786(cellular_component:nucleosome); GO:0030875(cellular_component:rDNA protrusion); GO:0031492(molecular_function:nucleosomal DNA binding); GO:0005515(molecular_function:protein binding); GO:0003677(molecular_function:DNA binding); GO:0046982(molecular_function:protein heterodimerization activity); GO:0005694…
AT4G40030	4	-	18556501	18556904	18556743	18556904	18556345	18556417	0.0321313	yes	Histone superfamily protein [Source:UniProtKB/TrEMBL;Acc:A8MRL0]	GO:0005730(cellular_component:nucleolus); GO:0005634(cellular_component:nucleus); GO:0000786(cellular_component:nucleosome); GO:0030875(cellular_component:rDNA protrusion); GO:0031492(molecular_function:nucleosomal DNA binding); GO:0005515(molecular_function:protein binding); GO:0003677(molecular_function:DNA binding); GO:0046982(molecular_function:protein heterodimerization activity); GO:0005694…
AT4G40030	4	-	18556506	18556904	18556743	18556904	18556345	18556417	0.0321313	yes	Histone superfamily protein [Source:UniProtKB/TrEMBL;Acc:A8MRL0]	GO:0005730(cellular_component:nucleolus); GO:0005634(cellular_component:nucleus); GO:0000786(cellular_component:nucleosome); GO:0030875(cellular_component:rDNA protrusion); GO:0031492(molecular_function:nucleosomal DNA binding); GO:0005515(molecular_function:protein binding); GO:0003677(molecular_function:DNA binding); GO:0046982(molecular_function:protein heterodimerization activity); GO:0005694…
AT3G20440	3	-	7125029	7125143	7125035	7125143	7124610	7124691	0.0323296	yes	1,4-alpha-glucan-branching enzyme 3, chloroplastic/amyloplastic [Source:UniProtKB/Swiss-Prot;Acc:D2WL32]	GO:0043169(molecular_function:cation binding); GO:0009536(cellular_component:plastid); GO:0005975(biological_process:carbohydrate metabolic process); GO:0005978(biological_process:glycogen biosynthetic process); GO:0009570(cellular_component:chloroplast stroma); GO:0003824(molecular_function:catalytic activity); GO:0016740(molecular_function:transferase activity); GO:0102752(deleted:old GO); GO:0…
AT5G53850	5	-	21863652	21864225	21864088	21864225	21863032	21863128	0.0325035	yes	haloacid dehalogenase-like hydrolase family protein [Source:TAIR;Acc:AT5G53850]	GO:0005737(cellular_component:cytoplasm); GO:0016787(molecular_function:hydrolase activity); GO:0019509(biological_process:L-methionine biosynthetic process from methylthioadenosine); GO:0016311(biological_process:dephosphorylation); GO:0043874(molecular_function:acireductone synthase activity); GO:0000287(molecular_function:magnesium ion binding); GO:0008152(biological_process:metabolic process)…
AT5G53850	5	-	21863801	21864225	21864088	21864225	21863652	21863700	0.0325035	yes	haloacid dehalogenase-like hydrolase family protein [Source:TAIR;Acc:AT5G53850]	GO:0005737(cellular_component:cytoplasm); GO:0016787(molecular_function:hydrolase activity); GO:0019509(biological_process:L-methionine biosynthetic process from methylthioadenosine); GO:0016311(biological_process:dephosphorylation); GO:0043874(molecular_function:acireductone synthase activity); GO:0000287(molecular_function:magnesium ion binding); GO:0008152(biological_process:metabolic process)…
AT1G53800	1	+	20081643	20081912	20081643	20081900	20082167	20082545	0.033082	yes	AT1G53800 protein [Source:UniProtKB/TrEMBL;Acc:B9DHC9]	GO:0004519(molecular_function:endonuclease activity); GO:0003677(molecular_function:DNA binding); GO:0090305(biological_process:nucleic acid phosphodiester bond hydrolysis)
AT5G59050	5	-	23840359	23841828	23841605	23841828	23839964	23840072	0.0333406	yes	unknown protein; BEST Arabidopsis thaliana protein match is: unknown protein (TAIR:AT3G54000.1); Has 35333 Blast hits to 34131 proteins in 2444 species: Archae - 798; Bacteria - 22429; Metazoa - 974; Fungi - 991; Plants - 531; Viruses - 0; Other Euk /.../s - 9610 (source: NCBI BLink). [Source:TAIR;Acc:AT5G59050]
AT1G02100	1	+	392020	392076	392020	392072	392261	392300	0.0334248	yes	Leucine carboxyl methyltransferase [Source:UniProtKB/TrEMBL;Acc:Q8VY08]	GO:0005737(cellular_component:cytoplasm); GO:0008757(molecular_function:S-adenosylmethionine-dependent methyltransferase activity); GO:0005829(cellular_component:cytosol); GO:0016020(cellular_component:membrane); GO:0016740(molecular_function:transferase activity); GO:0008168(molecular_function:methyltransferase activity); GO:0032259(biological_process:methylation); GO:1900458(biological_process:…
AT4G13020	4	+	7606381	7606490	7606381	7606427	7606601	7606835	0.0334754	yes	Protein kinase superfamily protein [Source:UniProtKB/TrEMBL;Acc:F4JS69]	GO:0016310(biological_process:phosphorylation); GO:0006468(biological_process:protein phosphorylation); GO:0016301(molecular_function:kinase activity); GO:0005524(molecular_function:ATP binding); GO:0004672(molecular_function:protein kinase activity)
AT4G02430	4	+	1068973	1069081	1068973	1069010	1069174	1069272	0.0339589	yes	RNA-binding (RRM/RBD/RNP motifs) family protein [Source:TAIR;Acc:AT4G02430]	GO:0003676(molecular_function:nucleic acid binding); GO:0000166(molecular_function:nucleotide binding)
AT4G02430	4	+	1070656	1071674	1070656	1070886	1071842	1071928	0.0339589	yes	RNA-binding (RRM/RBD/RNP motifs) family protein [Source:TAIR;Acc:AT4G02430]	GO:0003676(molecular_function:nucleic acid binding); GO:0000166(molecular_function:nucleotide binding)
AT3G23090	3	-	8214850	8214973	8214862	8214973	8214288	8214745	0.0339665	yes	TPX2 (Targeting protein for Xklp2) protein family [Source:UniProtKB/TrEMBL;Acc:A0A1I9LQY2]
AT3G53460	3	-	19820723	19820888	19820786	19820888	19819902	19820376	0.0339716	yes	Chloroplast RNA-binding protein 29 [Source:UniProtKB/TrEMBL;Acc:F4JAF3]	GO:0009579(cellular_component:thylakoid); GO:0009534(cellular_component:chloroplast thylakoid); GO:0009536(cellular_component:plastid); GO:0008380(biological_process:RNA splicing); GO:0043489(biological_process:RNA stabilization); GO:0006397(biological_process:mRNA processing); GO:0097159(molecular_function:organic cyclic compound binding); GO:0009631(biological_process:cold acclimation); GO:0000…
AT2G42190	2	+	17582672	17583141	17582672	17582855	17583584	17584492	0.0341722	yes	Expressed protein [Source:UniProtKB/TrEMBL;Acc:O48526]	GO:0003674(molecular_function:molecular_function); GO:0008150(biological_process:biological_process)
AT4G30310	4	+	14834586	14834659	14834586	14834655	14834753	14834881	0.0357098	yes	FGGY family of carbohydrate kinase [Source:UniProtKB/TrEMBL;Acc:F4JQ90]	GO:0016773(molecular_function:phosphotransferase activity, alcohol group as acceptor); GO:0016310(biological_process:phosphorylation); GO:0016301(molecular_function:kinase activity); GO:0005975(biological_process:carbohydrate metabolic process); GO:0009507(cellular_component:chloroplast)
AT5G55100	5	-	22363849	22364235	22364074	22364235	22362891	22363626	0.0359246	yes	Putative uncharacterized protein AT5g55100 [Source:UniProtKB/TrEMBL;Acc:Q94BN8]	GO:0003723(molecular_function:RNA binding); GO:0006396(biological_process:RNA processing)
AT2G18890	2	+	8185150	8185286	8185150	8185242	8185641	8185791	0.0360303	yes	At2g18890 [Source:UniProtKB/TrEMBL;Acc:O64619]	GO:0006468(biological_process:protein phosphorylation); GO:0016310(biological_process:phosphorylation); GO:0016301(molecular_function:kinase activity); GO:0000166(molecular_function:nucleotide binding); GO:0004674(molecular_function:protein serine/threonine kinase activity); GO:0004672(molecular_function:protein kinase activity); GO:0005524(molecular_function:ATP binding)
AT1G18030	1	+	6206124	6206218	6206124	6206214	6206319	6206367	0.0367111	yes	Probable protein phosphatase 2C 8 [Source:UniProtKB/Swiss-Prot;Acc:Q9LMT1]	GO:0006470(biological_process:protein dephosphorylation); GO:0004722(molecular_function:protein serine/threonine phosphatase activity); GO:0003824(molecular_function:catalytic activity)
AT5G66050	5	-	26412578	26412670	26412592	26412670	26412457	26412497	0.03752	yes	Putative uncharacterized protein At5g66050 [Source:UniProtKB/TrEMBL;Acc:Q8GWL4]	GO:0004518(molecular_function:nuclease activity); GO:0090305(biological_process:nucleic acid phosphodiester bond hydrolysis); GO:0005515(molecular_function:protein binding)
AT4G03200	4	+	1408158	1408858	1408158	1408589	1409307	1409386	0.0383115	yes	catalytics [Source:TAIR;Acc:AT4G03200]	GO:0003824(molecular_function:catalytic activity); GO:0009507(cellular_component:chloroplast)
AT5G11630	5	+	3740758	3740942	3740758	3740877	3741503	3741827	0.0395696	yes	Putative uncharacterized protein T22P22_20 [Source:UniProtKB/TrEMBL;Acc:Q9LYG7]	GO:0006952(biological_process:defense response)
AT2G38780	2	+	16213255	16213480	16213255	16213322	16213589	16213683	0.0395935	yes	unknown protein; FUNCTIONS IN: molecular_function unknown; INVOLVED IN: biological_process unknown; LOCATED IN: chloroplast; EXPRESSED IN: 21 plant structures; EXPRESSED DURING: 13 growth stages; Has 58 Blast hits to 58 proteins in 23 species: Archa /.../ Bacteria - 4; Metazoa - 1; Fungi - 0; Plants - 44; Viruses - 0; Other Eukaryotes - 9 (source: NCBI BLink). [Source:TAIR;Acc:AT2G38780]	GO:0016021(cellular_component:integral component of membrane); GO:0016020(cellular_component:membrane)
AT4G38270	4	+	17939038	17939176	17939038	17939168	17939441	17939582	0.040289	yes	Hexosyltransferase (Fragment) [Source:UniProtKB/TrEMBL;Acc:W8Q6G8]	GO:0005794(cellular_component:Golgi apparatus); GO:0000139(cellular_component:Golgi membrane); GO:0045489(biological_process:pectin biosynthetic process); GO:0071555(biological_process:cell wall organization); GO:0016740(molecular_function:transferase activity); GO:0016757(molecular_function:transferase activity, transferring glycosyl groups); GO:0047262(molecular_function:polygalacturonate 4-alp…
AT1G26260	1	+	9086804	9087046	9086804	9086897	9087152	9087762	0.0404023	yes	Transcription factor bHLH76 [Source:UniProtKB/Swiss-Prot;Acc:Q9C670]	GO:0046983(molecular_function:protein dimerization activity)
AT1G49720	1	+	18402098	18402153	18402098	18402128	18402276	18402628	0.0404507	yes	Abscisic acid responsive element-binding factor 1 [Source:UniProtKB/TrEMBL;Acc:F4I3C9]	GO:0043565(molecular_function:sequence-specific DNA binding); GO:0003700(molecular_function:transcription factor activity, sequence-specific DNA binding); GO:0005634(cellular_component:nucleus); GO:0009738(biological_process:abscisic acid-activated signaling pathway); GO:0006355(biological_process:regulation of transcription, DNA-templated); GO:0006351(biological_process:transcription, DNA-templa…
AT1G49480	1	-	18316033	18316861	18316308	18316861	18315228	18315622	0.0409154	yes	B3 domain-containing protein REM19 [Source:UniProtKB/Swiss-Prot;Acc:Q9XIB5]	GO:0034613(biological_process:cellular protein localization); GO:0005634(cellular_component:nucleus); GO:0003677(molecular_function:DNA binding); GO:0006355(biological_process:regulation of transcription, DNA-templated); GO:0006351(biological_process:transcription, DNA-templated); GO:0005515(molecular_function:protein binding); GO:0005886(cellular_component:plasma membrane); GO:0009409(biological…
AT5G49840	5	+	20256330	20256414	20256330	20256410	20256627	20256674	0.042619	yes	ATP-dependent Clp protease [Source:TAIR;Acc:AT5G49840]	GO:0004176(molecular_function:ATP-dependent peptidase activity); GO:0016787(molecular_function:hydrolase activity); GO:0006457(biological_process:protein folding); GO:0005739(cellular_component:mitochondrion); GO:0000166(molecular_function:nucleotide binding); GO:0051082(molecular_function:unfolded protein binding); GO:0005759(cellular_component:mitochondrial matrix); GO:0006508(biological_proces…
AT1G01740	1	-	274166	274249	274170	274249	273862	274083	0.0438108	yes	Kinase with tetratricopeptide repeat domain-containing protein [Source:UniProtKB/TrEMBL;Acc:F4HU55]	GO:0006468(biological_process:protein phosphorylation); GO:0016310(biological_process:phosphorylation); GO:0016301(molecular_function:kinase activity); GO:0005515(molecular_function:protein binding); GO:0004672(molecular_function:protein kinase activity); GO:0005524(molecular_function:ATP binding)
AT5G28770	5	-	10796987	10797271	10797195	10797271	10796458	10796920	0.0445873	yes	Basic leucine zipper 63 [Source:UniProtKB/Swiss-Prot;Acc:B9DGI8]	GO:0003700(molecular_function:transcription factor activity, sequence-specific DNA binding); GO:0006355(biological_process:regulation of transcription, DNA-templated); GO:0043565(molecular_function:sequence-specific DNA binding)
AT1G80380	1	+	30217201	30217632	30217201	30217575	30217862	30218248	0.044737	yes	D-glycerate 3-kinase, chloroplastic [Source:UniProtKB/Swiss-Prot;Acc:Q944I4]	GO:0016310(biological_process:phosphorylation); GO:0016301(molecular_function:kinase activity); GO:0008152(biological_process:metabolic process); GO:0005524(molecular_function:ATP binding); GO:0016787(molecular_function:hydrolase activity)
AT3G61160	3	+	22636377	22636536	22636377	22636515	22636628	22636721	0.0451867	yes	Protein kinase superfamily protein [Source:UniProtKB/TrEMBL;Acc:F4JE58]	GO:0006468(biological_process:protein phosphorylation); GO:0016310(biological_process:phosphorylation); GO:0005829(cellular_component:cytosol); GO:0016301(molecular_function:kinase activity); GO:0000166(molecular_function:nucleotide binding); GO:0004674(molecular_function:protein serine/threonine kinase activity); GO:0004672(molecular_function:protein kinase activity); GO:0046777(biological_proce…
AT1G27370	1	-	9507211	9508542	9508146	9508542	9506332	9507023	0.0466187	yes	Squamosa promoter-binding-like protein 10 [Source:UniProtKB/Swiss-Prot;Acc:Q8S9L0]	GO:0003700(molecular_function:transcription factor activity, sequence-specific DNA binding); GO:0005634(cellular_component:nucleus); GO:0010358(biological_process:leaf shaping); GO:0048510(biological_process:regulation of timing of transition from vegetative to reproductive phase); GO:0006355(biological_process:regulation of transcription, DNA-templated); GO:0006351(biological_process:transcripti…
AT2G26300	2	+	11196995	11197820	11196995	11197468	11197957	11198146	0.046638	yes	Guanine nucleotide-binding protein alpha-1 subunit [Source:UniProtKB/Swiss-Prot;Acc:P18064]	GO:0048639(biological_process:positive regulation of developmental growth); GO:0009738(biological_process:abscisic acid-activated signaling pathway); GO:0009785(biological_process:blue light signaling pathway); GO:0005789(cellular_component:endoplasmic reticulum membrane); GO:0007165(biological_process:signal transduction); GO:0004871(molecular_function:signal transducer activity); GO:0001664(mol…
AT1G59750	1	+	21979338	21979619	21979338	21979423	21980383	21980450	0.0466721	yes	Auxin response factor 1 [Source:UniProtKB/Swiss-Prot;Acc:Q8L7G0]	GO:0009734(biological_process:auxin-activated signaling pathway); GO:0009725(biological_process:response to hormone); GO:0005634(cellular_component:nucleus); GO:0006355(biological_process:regulation of transcription, DNA-templated); GO:0006351(biological_process:transcription, DNA-templated); GO:0005515(molecular_function:protein binding); GO:0003677(molecular_function:DNA binding)
AT1G59750	1	+	21982823	21982995	21982823	21982989	21983071	21983541	0.0466721	yes	Auxin response factor 1 [Source:UniProtKB/Swiss-Prot;Acc:Q8L7G0]	GO:0009734(biological_process:auxin-activated signaling pathway); GO:0009725(biological_process:response to hormone); GO:0005634(cellular_component:nucleus); GO:0006355(biological_process:regulation of transcription, DNA-templated); GO:0006351(biological_process:transcription, DNA-templated); GO:0005515(molecular_function:protein binding); GO:0003677(molecular_function:DNA binding)
AT1G59750	1	+	21982823	21982995	21982823	21982989	21983080	21983541	0.0466721	yes	Auxin response factor 1 [Source:UniProtKB/Swiss-Prot;Acc:Q8L7G0]	GO:0009734(biological_process:auxin-activated signaling pathway); GO:0009725(biological_process:response to hormone); GO:0005634(cellular_component:nucleus); GO:0006355(biological_process:regulation of transcription, DNA-templated); GO:0006351(biological_process:transcription, DNA-templated); GO:0005515(molecular_function:protein binding); GO:0003677(molecular_function:DNA binding)
AT2G38880	2	+	16239580	16239714	16239580	16239710	16240138	16240219	0.0469634	yes	Nuclear factor Y, subunit B1 [Source:UniProtKB/TrEMBL;Acc:F4ITZ0]	GO:0006355(biological_process:regulation of transcription, DNA-templated); GO:0005634(cellular_component:nucleus); GO:0046982(molecular_function:protein heterodimerization activity); GO:0043565(molecular_function:sequence-specific DNA binding)
AT2G38880	2	+	16239580	16240050	16239580	16239710	16240138	16240219	0.0469634	yes	Nuclear factor Y, subunit B1 [Source:UniProtKB/TrEMBL;Acc:F4ITZ0]	GO:0006355(biological_process:regulation of transcription, DNA-templated); GO:0005634(cellular_component:nucleus); GO:0046982(molecular_function:protein heterodimerization activity); GO:0043565(molecular_function:sequence-specific DNA binding)
AT2G38880	2	+	16240307	16240422	16240307	16240360	16240574	16240781	0.0469634	yes	Nuclear factor Y, subunit B1 [Source:UniProtKB/TrEMBL;Acc:F4ITZ0]	GO:0006355(biological_process:regulation of transcription, DNA-templated); GO:0005634(cellular_component:nucleus); GO:0046982(molecular_function:protein heterodimerization activity); GO:0043565(molecular_function:sequence-specific DNA binding)
AT1G11360	1	-	3822146	3823088	3822163	3823088	3821105	3821795	0.0469929	yes	AT1G11360 protein [Source:UniProtKB/TrEMBL;Acc:C0Z2J1]	GO:0016787(molecular_function:hydrolase activity); GO:0006950(biological_process:response to stress); GO:0005829(cellular_component:cytosol); GO:0005886(cellular_component:plasma membrane)
AT1G11360	1	-	3822146	3823088	3822163	3823088	3821442	3821780	0.0469929	yes	AT1G11360 protein [Source:UniProtKB/TrEMBL;Acc:C0Z2J1]	GO:0016787(molecular_function:hydrolase activity); GO:0006950(biological_process:response to stress); GO:0005829(cellular_component:cytosol); GO:0005886(cellular_component:plasma membrane)
AT1G50300	1	-	18631541	18631700	18631557	18631700	18631118	18631447	0.0470292	yes	Transcription initiation factor TFIID subunit 15 [Source:UniProtKB/Swiss-Prot;Acc:Q9AST1]	GO:0006351(biological_process:transcription, DNA-templated); GO:0097159(molecular_function:organic cyclic compound binding); GO:0005634(cellular_component:nucleus); GO:0000166(molecular_function:nucleotide binding); GO:0006355(biological_process:regulation of transcription, DNA-templated); GO:0008270(molecular_function:zinc ion binding); GO:0003676(molecular_function:nucleic acid binding); GO:004…
AT1G12250	1	+	4159564	4159883	4159564	4159750	4160063	4160170	0.0472917	yes	Thylakoid lumenal protein TL20.3, chloroplastic [Source:UniProtKB/Swiss-Prot;Acc:Q8H1Q1]	GO:0009579(cellular_component:thylakoid); GO:0009535(cellular_component:chloroplast thylakoid membrane); GO:0009536(cellular_component:plastid); GO:0009534(cellular_component:chloroplast thylakoid); GO:0009543(cellular_component:chloroplast thylakoid lumen); GO:0003674(molecular_function:molecular_function); GO:0008150(biological_process:biological_process); GO:0009507(cellular_component:chloropl…
AT2G15000	2	-	6481827	6481989	6481870	6481989	6481185	6481656	0.0475684	yes	unknown protein; FUNCTIONS IN: molecular_function unknown; INVOLVED IN: biological_process unknown; LOCATED IN: chloroplast; EXPRESSED IN: 22 plant structures; EXPRESSED DURING: 13 growth stages; BEST Arabidopsis thaliana protein match is: unknown p /.../ (TAIR:AT4G34265.2); Has 70 Blast hits to 70 proteins in 9 species: Archae - 0; Bacteria - 0; Metazoa - 0; Fungi - 0; Plants - 70; Viruses - 0; …	GO:0008150(biological_process:biological_process)
AT1G57680	1	-	21364307	21364749	21364496	21364749	21362358	21364116	0.0483322	yes	Plasminogen activator inhibitor [Source:UniProtKB/TrEMBL;Acc:Q9FVT5]	GO:0016021(cellular_component:integral component of membrane); GO:0016020(cellular_component:membrane); GO:0008150(biological_process:biological_process)
AT4G19985	4	-	10830856	10831748	10831195	10831748	10830231	10830623	0.0486324	yes	Acyl-CoA N-acyltransferases (NAT) superfamily protein [Source:TAIR;Acc:AT4G19985]	GO:0016740(molecular_function:transferase activity); GO:0016746(molecular_function:transferase activity, transferring acyl groups); GO:0008080(molecular_function:N-acetyltransferase activity)
AT1G76050	1	+	28541812	28542034	28541812	28542015	28542153	28542232	0.0490394	yes	RNA pseudouridine synthase 2, chloroplastic [Source:UniProtKB/Swiss-Prot;Acc:Q3ECD0]	GO:0001522(biological_process:pseudouridine synthesis); GO:0003723(molecular_function:RNA binding); GO:0009982(molecular_function:pseudouridine synthase activity); GO:0009451(biological_process:RNA modification)
AT2G36460	2	-	15298139	15298514	15298359	15298514	15296700	15298062	0.0493436	yes	Fructose-bisphosphate aldolase 6, cytosolic [Source:UniProtKB/Swiss-Prot;Acc:Q9SJQ9]	GO:0003824(molecular_function:catalytic activity); GO:0016829(molecular_function:lyase activity); GO:0006096(biological_process:glycolytic process); GO:0004332(molecular_function:fructose-bisphosphate aldolase activity)
AT5G19430	5	+	6553702	6554242	6553702	6554214	6554507	6554638	0.0494022	yes	RING/U-box superfamily protein [Source:TAIR;Acc:AT5G19430]	GO:0046872(molecular_function:metal ion binding)
AT5G19430	5	+	6553930	6554214	6553930	6554072	6554507	6554638	0.0494022	yes	RING/U-box superfamily protein [Source:TAIR;Acc:AT5G19430]	GO:0046872(molecular_function:metal ion binding)
AT1G60650	1	+	22340075	22341188	22340075	22340214	22341305	22341814	0.0494033	yes	Glycine-rich RNA-binding protein RZ1B [Source:UniProtKB/Swiss-Prot;Acc:O22703]	GO:0097159(molecular_function:organic cyclic compound binding); GO:0008270(molecular_function:zinc ion binding); GO:0003676(molecular_function:nucleic acid binding); GO:0003723(molecular_function:RNA binding); GO:0046872(molecular_function:metal ion binding); GO:1901363(molecular_function:heterocyclic compound binding); GO:0005488(molecular_function:binding)
AT3G57050	3	-	21114161	21114330	21114206	21114330	21113943	21114059	0.0498326	yes	Cystathionine beta-lyase, chloroplastic [Source:UniProtKB/Swiss-Prot;Acc:P53780]	GO:0004121(molecular_function:cystathionine beta-lyase activity); GO:0003824(molecular_function:catalytic activity); GO:0016829(molecular_function:lyase activity); GO:0071266(biological_process:'de novo' L-methionine biosynthetic process); GO:0030170(molecular_function:pyridoxal phosphate binding)
AT3G49010	3	-	18167290	18167449	18167296	18167449	18166768	18167192	0.0500695	yes	60S ribosomal protein L13 [Source:UniProtKB/TrEMBL;Acc:A0A178VD16]	GO:0005737(cellular_component:cytoplasm); GO:0042788(cellular_component:polysomal ribosome); GO:0022626(cellular_component:cytosolic ribosome); GO:0005840(cellular_component:ribosome); GO:0009735(biological_process:response to cytokinin); GO:0005730(cellular_component:nucleolus); GO:0005618(cellular_component:cell wall); GO:0005774(cellular_component:vacuolar membrane); GO:0005829(cellular_compon…
AT3G49010	3	-	18168320	18168700	18168648	18168700	18167941	18168061	0.0500695	yes	60S ribosomal protein L13 [Source:UniProtKB/TrEMBL;Acc:A0A178VD16]	GO:0005737(cellular_component:cytoplasm); GO:0042788(cellular_component:polysomal ribosome); GO:0022626(cellular_component:cytosolic ribosome); GO:0005840(cellular_component:ribosome); GO:0009735(biological_process:response to cytokinin); GO:0005730(cellular_component:nucleolus); GO:0005618(cellular_component:cell wall); GO:0005774(cellular_component:vacuolar membrane); GO:0005829(cellular_compon…
AT4G05040	4	+	2578593	2578937	2578593	2578712	2579234	2579330	0.0501256	yes	AT4G05040 protein [Source:UniProtKB/TrEMBL;Acc:Q94A85]	GO:0016021(cellular_component:integral component of membrane); GO:0016020(cellular_component:membrane); GO:2000031(biological_process:regulation of salicylic acid mediated signaling pathway); GO:0071446(biological_process:cellular response to salicylic acid stimulus); GO:0007165(biological_process:signal transduction); GO:0005515(molecular_function:protein binding); GO:0031347(biological_process:…
AT3G02290	3	+	460170	460541	460170	460280	460661	460996	0.0501361	yes	RING/U-box superfamily protein [Source:UniProtKB/TrEMBL;Acc:A0A1I9LMP4]	GO:0008270(molecular_function:zinc ion binding)

## Sheet: MXE
GeneID	chr	strand	1stExonStart_0base	1stExonEnd	2ndExonStart_0base	2ndExonEnd	upstreamES	upstreamEE	downstreamES	downstreamEE	pvalue	significant	description	go
AT1G58602	1	+	21753883	21754088	21758508	21758658	21746353	21746499	21760158	21761055	0.00031839	yes	Putative uncharacterized protein [Source:UniProtKB/TrEMBL;Acc:Q0WV58]	GO:0000166(molecular_function:nucleotide binding); GO:0006952(biological_process:defense response); GO:0007165(biological_process:signal transduction); GO:0043531(molecular_function:ADP binding); GO:0005886(cellular_component:plasma membrane); GO:0005524(molecular_function:ATP binding)
AT1G55140	1	-	20573014	20573067	20573328	20573418	20572713	20572816	20573904	20574035	0.000436018	yes	At1g55140 [Source:UniProtKB/TrEMBL;Acc:Q6NQK8]	GO:0090502(biological_process:RNA phosphodiester bond hydrolysis, endonucleolytic); GO:0090501(biological_process:RNA phosphodiester bond hydrolysis); GO:0034470(biological_process:ncRNA processing); GO:0004525(molecular_function:ribonuclease III activity); GO:0000476(biological_process:maturation of 4.5S rRNA); GO:0003723(molecular_function:RNA binding); GO:0000967(biological_process:rRNA 5'-end…
AT3G15950	3	-	5400053	5400101	5401245	5401293	5399902	5399968	5401387	5401453	0.000523959	yes	TSA1-like protein [Source:UniProtKB/Swiss-Prot;Acc:Q9LSB4]	GO:0005783(cellular_component:endoplasmic reticulum); GO:0010168(cellular_component:ER body); GO:0016020(cellular_component:membrane); GO:0005777(cellular_component:peroxisome); GO:0005788(cellular_component:endoplasmic reticulum lumen); GO:0005515(molecular_function:protein binding); GO:0080119(biological_process:ER body organization); GO:0009651(biological_process:response to salt stress); GO:0…
AT5G06839	5	+	2121561	2121653	2121859	2121988	2121068	2121190	2122112	2122178	0.00147544	yes	Transcription factor TGA10 [Source:UniProtKB/Swiss-Prot;Acc:E3VNM4]	GO:0003700(molecular_function:transcription factor activity, sequence-specific DNA binding); GO:0006355(biological_process:regulation of transcription, DNA-templated); GO:0006351(biological_process:transcription, DNA-templated); GO:0043565(molecular_function:sequence-specific DNA binding)
AT3G61420	3	-	22727470	22727539	22727736	22727784	22726707	22727300	22727916	22727994	0.00396708	yes	Probable RNA polymerase II transcription factor B subunit 1-3 [Source:UniProtKB/Swiss-Prot;Acc:Q9M322]	GO:0000439(cellular_component:core TFIIH complex); GO:0006351(biological_process:transcription, DNA-templated); GO:0006289(biological_process:nucleotide-excision repair)
AT1G20220	1	-	7005614	7005671	7005778	7005835	7005261	7005495	7005952	7006027	0.0093117	yes	Alba DNA/RNA-binding protein [Source:UniProtKB/TrEMBL;Acc:Q944A2]	GO:0005829(cellular_component:cytosol); GO:0008150(biological_process:biological_process); GO:0003676(molecular_function:nucleic acid binding); GO:0009505(cellular_component:plant-type cell wall); GO:0009506(cellular_component:plasmodesma); GO:0003729(molecular_function:mRNA binding)
AT5G06290	5	+	1920624	1920750	1920869	1920983	1920370	1920450	1921094	1921425	0.0110558	yes	2-Cys peroxiredoxin BAS1-like, chloroplastic [Source:UniProtKB/Swiss-Prot;Acc:Q9C5R8]	GO:0048046(cellular_component:apoplast); GO:0009536(cellular_component:plastid); GO:0010319(cellular_component:stromule); GO:0009570(cellular_component:chloroplast stroma); GO:0016209(molecular_function:antioxidant activity); GO:0005623(cellular_component:cell); GO:0051920(molecular_function:peroxiredoxin activity); GO:0098869(biological_process:cellular oxidant detoxification); GO:0042742(biolog…
AT2G41100	2	+	17138306	17138573	17138673	17138943	17138064	17138206	17139044	17139617	0.0177384	yes	Calmodulin-like protein 12 [Source:UniProtKB/Swiss-Prot;Acc:P25071]	GO:0005509(molecular_function:calcium ion binding)
AT1G75340	1	-	28269962	28270055	28270155	28270233	28269770	28269856	28270328	28270546	0.0217144	yes	Zinc finger CCCH domain-containing protein 16 [Source:UniProtKB/Swiss-Prot;Acc:Q9FWS3]	GO:0005737(cellular_component:cytoplasm); GO:0043565(molecular_function:sequence-specific DNA binding); GO:0005643(cellular_component:nuclear pore); GO:0005634(cellular_component:nucleus); GO:0005635(cellular_component:nuclear envelope); GO:0005515(molecular_function:protein binding); GO:0003677(molecular_function:DNA binding); GO:0015031(biological_process:protein transport); GO:0051028(biologic…
AT5G63310	5	-	25372828	25372909	25373129	25373216	25372621	25372734	25373361	25373418	0.0235514	yes	Nucleoside diphosphate kinase [Source:UniProtKB/TrEMBL;Acc:Q0WUG9]	GO:0016310(biological_process:phosphorylation); GO:0009411(biological_process:response to UV); GO:0009585(biological_process:red, far-red light phototransduction); GO:0005737(cellular_component:cytoplasm); GO:0009941(cellular_component:chloroplast envelope); GO:0009536(cellular_component:plastid); GO:0009734(biological_process:auxin-activated signaling pathway); GO:0006228(biological_process:UTP …
AT2G04900	2	+	1722824	1722905	1722989	1723033	1722669	1722740	1723506	1723976	0.0251251	yes	Expressed protein [Source:UniProtKB/TrEMBL;Acc:Q9SI36]	GO:0016021(cellular_component:integral component of membrane); GO:0016020(cellular_component:membrane)
AT1G72416	1	-	27259677	27259745	27259830	27259915	27259519	27259576	27260019	27260291	0.0254744	yes	Chaperone DnaJ-domain superfamily protein [Source:UniProtKB/TrEMBL;Acc:B3H5X6]	GO:0016021(cellular_component:integral component of membrane); GO:0016020(cellular_component:membrane)
AT3G29090	3	+	11074433	11074511	11074653	11074841	11074118	11074223	11074915	11075089	0.0316032	yes	Pectinesterase 31 [Source:UniProtKB/Swiss-Prot;Acc:Q9LVQ0]	GO:0042545(biological_process:cell wall modification); GO:0016787(molecular_function:hydrolase activity); GO:0005618(cellular_component:cell wall); GO:0030599(molecular_function:pectinesterase activity); GO:0045488(biological_process:pectin metabolic process); GO:0045330(molecular_function:aspartyl esterase activity); GO:0050829(biological_process:defense response to Gram-negative bacterium); GO:…
AT4G13020	4	+	7606381	7606427	7606522	7606601	7606261	7606296	7606679	7606857	0.0334754	yes	Protein kinase superfamily protein [Source:UniProtKB/TrEMBL;Acc:F4JS69]	GO:0016310(biological_process:phosphorylation); GO:0006468(biological_process:protein phosphorylation); GO:0016301(molecular_function:kinase activity); GO:0005524(molecular_function:ATP binding); GO:0004672(molecular_function:protein kinase activity)

## Sheet: RI
GeneID	chr	strand	riExonStart_0base	riExonEnd	upstreamES	upstreamEE	downstreamES	downstreamEE	pvalue	significant	description	go
AT2G25000	2	+	10629962	10630538	10629962	10630025	10630229	10630538	8.21889e-08	yes	Probable WRKY transcription factor 60 [Source:UniProtKB/Swiss-Prot;Acc:Q9SK33]	GO:0043565(molecular_function:sequence-specific DNA binding); GO:0009751(biological_process:response to salicylic acid); GO:0003700(molecular_function:transcription factor activity, sequence-specific DNA binding); GO:0005634(cellular_component:nucleus); GO:0050832(biological_process:defense response to fungus); GO:0006355(biological_process:regulation of transcription, DNA-templated); GO:0002237(…
AT1G02850	1	+	631602	632043	631602	631858	631927	632043	2.2767e-07	yes	Beta-glucosidase 11 [Source:UniProtKB/Swiss-Prot;Acc:B3H5Q1]	GO:0005975(biological_process:carbohydrate metabolic process); GO:0004553(molecular_function:hydrolase activity, hydrolyzing O-glycosyl compounds)
AT1G02850	1	+	631602	632043	631602	631858	632008	632043	2.2767e-07	yes	Beta-glucosidase 11 [Source:UniProtKB/Swiss-Prot;Acc:B3H5Q1]	GO:0005975(biological_process:carbohydrate metabolic process); GO:0004553(molecular_function:hydrolase activity, hydrolyzing O-glycosyl compounds)
AT1G02850	1	+	632527	632806	632527	632615	632715	632806	2.2767e-07	yes	Beta-glucosidase 11 [Source:UniProtKB/Swiss-Prot;Acc:B3H5Q1]	GO:0005975(biological_process:carbohydrate metabolic process); GO:0004553(molecular_function:hydrolase activity, hydrolyzing O-glycosyl compounds)
AT4G38950	4	-	18159429	18160158	18159429	18159529	18159888	18160158	4.68579e-07	yes	Kinesin-like protein KIN-7F [Source:UniProtKB/Swiss-Prot;Acc:F4JUI9]	GO:0008017(molecular_function:microtubule binding); GO:0007018(biological_process:microtubule-based movement); GO:0000166(molecular_function:nucleotide binding); GO:0005524(molecular_function:ATP binding); GO:0016887(molecular_function:ATPase activity); GO:0009506(cellular_component:plasmodesma); GO:0005871(cellular_component:kinesin complex); GO:0005874(cellular_component:microtubule); GO:000377…
AT5G10140	5	-	3175604	3179339	3175604	3175661	3179154	3179339	4.87739e-07	yes	At5g10140 [Source:UniProtKB/TrEMBL;Acc:Q5Q9J1]	GO:0000977(molecular_function:RNA polymerase II regulatory region sequence-specific DNA binding); GO:0003700(molecular_function:transcription factor activity, sequence-specific DNA binding); GO:0005634(cellular_component:nucleus); GO:0006355(biological_process:regulation of transcription, DNA-templated); GO:0045944(biological_process:positive regulation of transcription from RNA polymerase II pro…
AT3G45050	3	+	16477019	16477524	16477019	16477128	16477299	16477524	1.3796e-06	yes	AT3G45050 protein [Source:UniProtKB/TrEMBL;Acc:B9DG54]	GO:0016021(cellular_component:integral component of membrane); GO:0016020(cellular_component:membrane)
AT3G45050	3	+	16477019	16477524	16477019	16477165	16477299	16477524	1.3796e-06	yes	AT3G45050 protein [Source:UniProtKB/TrEMBL;Acc:B9DG54]	GO:0016021(cellular_component:integral component of membrane); GO:0016020(cellular_component:membrane)
AT2G37760	2	+	15831655	15832102	15831655	15831894	15831970	15832102	1.4384e-06	yes	Aldo-keto reductase family 4 member C8 [Source:UniProtKB/Swiss-Prot;Acc:O80944]	GO:0055114(biological_process:oxidation-reduction process); GO:0016491(molecular_function:oxidoreductase activity)
AT5G07440	5	+	2355758	2356260	2355758	2356015	2356126	2356260	1.99723e-06	yes	Glutamate dehydrogenase [Source:UniProtKB/TrEMBL;Acc:A0A178UEW8]	GO:0050897(molecular_function:cobalt ion binding); GO:0016639(molecular_function:oxidoreductase activity, acting on the CH-NH2 group of donors, NAD or NADP as acceptor); GO:0006520(biological_process:cellular amino acid metabolic process); GO:0004352(molecular_function:glutamate dehydrogenase (NAD+) activity); GO:0004353(molecular_function:glutamate dehydrogenase [NAD(P)+] activity); GO:0005739(c…
AT1G28580	1	-	10045630	10046552	10045630	10045846	10046108	10046552	2.13655e-06	yes	GDSL esterase/lipase At1g28580 [Source:UniProtKB/Swiss-Prot;Acc:Q9FXJ2]	GO:0016787(molecular_function:hydrolase activity); GO:0006629(biological_process:lipid metabolic process); GO:0005773(cellular_component:vacuole); GO:0016788(molecular_function:hydrolase activity, acting on ester bonds); GO:0016042(biological_process:lipid catabolic process); GO:0005576(cellular_component:extracellular region)
AT5G52070	5	+	21162095	21163968	21162095	21162208	21163578	21163968	2.67184e-06	yes	Agenet domain-containing protein [Source:UniProtKB/TrEMBL;Acc:Q8RXR3]
AT5G52070	5	+	21163578	21163968	21163578	21163648	21163726	21163968	2.67184e-06	yes	Agenet domain-containing protein [Source:UniProtKB/TrEMBL;Acc:Q8RXR3]
AT3G14150	3	-	4692025	4692457	4692025	4692103	4692200	4692457	3.01546e-06	yes	HAOX2 [Source:UniProtKB/TrEMBL;Acc:A0A178VKC7]	GO:0003824(molecular_function:catalytic activity); GO:0010181(molecular_function:FMN binding); GO:0055114(biological_process:oxidation-reduction process); GO:0016491(molecular_function:oxidoreductase activity)
AT3G14150	3	-	4692200	4692457	4692200	4692247	4692332	4692457	3.01546e-06	yes	HAOX2 [Source:UniProtKB/TrEMBL;Acc:A0A178VKC7]	GO:0003824(molecular_function:catalytic activity); GO:0010181(molecular_function:FMN binding); GO:0055114(biological_process:oxidation-reduction process); GO:0016491(molecular_function:oxidoreductase activity)
AT3G14150	3	-	4692539	4693133	4692539	4692688	4692926	4693133	3.01546e-06	yes	HAOX2 [Source:UniProtKB/TrEMBL;Acc:A0A178VKC7]	GO:0003824(molecular_function:catalytic activity); GO:0010181(molecular_function:FMN binding); GO:0055114(biological_process:oxidation-reduction process); GO:0016491(molecular_function:oxidoreductase activity)
AT1G04990	1	-	1420447	1420881	1420447	1420564	1420824	1420881	5.70617e-06	yes	Zinc finger CCCH domain-containing protein 3 [Source:UniProtKB/Swiss-Prot;Acc:Q94AD9]	GO:0046872(molecular_function:metal ion binding)
AT1G25230	1	-	8841869	8842445	8841869	8842026	8842094	8842445	7.81151e-06	yes	Calcineurin-like metallo-phosphoesterase superfamily protein [Source:TAIR;Acc:AT1G25230]	GO:0016311(biological_process:dephosphorylation); GO:0016787(molecular_function:hydrolase activity); GO:0046872(molecular_function:metal ion binding); GO:0003993(molecular_function:acid phosphatase activity); GO:0005576(cellular_component:extracellular region)
AT2G20590	2	-	8867537	8867857	8867537	8867660	8867791	8867857	8.66525e-06	yes	Reticulon-like protein B17 [Source:UniProtKB/Swiss-Prot;Acc:Q6DR04]	GO:0016021(cellular_component:integral component of membrane)
AT5G50740	5	-	20637690	20638077	20637690	20637859	20637961	20638077	9.77693e-06	yes	Heavy-metal-associated domain-containing protein [Source:UniProtKB/TrEMBL;Acc:B3H4U8]	GO:0005737(cellular_component:cytoplasm); GO:0046916(biological_process:cellular transition metal ion homeostasis); GO:0046872(molecular_function:metal ion binding); GO:0030001(biological_process:metal ion transport); GO:0046914(molecular_function:transition metal ion binding)
AT1G63100	1	-	23399111	23402176	23399111	23400868	23400943	23402176	1.29676e-05	yes	Scarecrow-like protein 28 [Source:UniProtKB/Swiss-Prot;Acc:Q9CAN3]	GO:0006355(biological_process:regulation of transcription, DNA-templated)
AT2G28305	2	+	12083487	12084129	12083487	12083558	12083985	12084129	1.32809e-05	yes	Cytokinin riboside 5'-monophosphate phosphoribohydrolase [Source:UniProtKB/TrEMBL;Acc:A0A178VS96]	GO:0005737(cellular_component:cytoplasm); GO:0016787(molecular_function:hydrolase activity); GO:0005634(cellular_component:nucleus); GO:0016799(molecular_function:hydrolase activity, hydrolyzing N-glycosyl compounds); GO:0009691(biological_process:cytokinin biosynthetic process); GO:0005829(cellular_component:cytosol)
AT1G65390	1	+	24293763	24294067	24293763	24293839	24293936	24294067	1.50578e-05	yes	Protein PHLOEM PROTEIN 2-LIKE A5 [Source:UniProtKB/Swiss-Prot;Acc:Q9C5Q9]	GO:0007165(biological_process:signal transduction); GO:0005515(molecular_function:protein binding); GO:0030246(molecular_function:carbohydrate binding)
AT5G11410	5	-	3639251	3639722	3639251	3639387	3639495	3639722	1.78573e-05	yes	Protein kinase superfamily protein [Source:UniProtKB/TrEMBL;Acc:Q9LFL6]	GO:0016310(biological_process:phosphorylation); GO:0006468(biological_process:protein phosphorylation); GO:0016301(molecular_function:kinase activity); GO:0005524(molecular_function:ATP binding); GO:0004672(molecular_function:protein kinase activity)
AT5G17000	5	-	5584707	5585679	5584707	5585361	5585596	5585679	1.80203e-05	yes	AT5g16970/F2K13_120 [Source:UniProtKB/TrEMBL;Acc:Q93Z72]	GO:0008270(molecular_function:zinc ion binding); GO:0055114(biological_process:oxidation-reduction process); GO:0016491(molecular_function:oxidoreductase activity)
AT1G62290	1	-	23009906	23010367	23009906	23010191	23010278	23010367	1.80213e-05	yes	Aspartic proteinase A2 [Source:UniProtKB/Swiss-Prot;Acc:Q8VYL3]	GO:0016787(molecular_function:hydrolase activity); GO:0006629(biological_process:lipid metabolic process); GO:0005773(cellular_component:vacuole); GO:0004190(molecular_function:aspartic-type endopeptidase activity); GO:0030163(biological_process:protein catabolic process); GO:0006508(biological_process:proteolysis); GO:0008233(molecular_function:peptidase activity)
AT1G62290	1	-	23009906	23010571	23009906	23010367	23010451	23010571	1.80213e-05	yes	Aspartic proteinase A2 [Source:UniProtKB/Swiss-Prot;Acc:Q8VYL3]	GO:0016787(molecular_function:hydrolase activity); GO:0006629(biological_process:lipid metabolic process); GO:0005773(cellular_component:vacuole); GO:0004190(molecular_function:aspartic-type endopeptidase activity); GO:0030163(biological_process:protein catabolic process); GO:0006508(biological_process:proteolysis); GO:0008233(molecular_function:peptidase activity)
AT1G62290	1	-	23009906	23010813	23009906	23010571	23010656	23010813	1.80213e-05	yes	Aspartic proteinase A2 [Source:UniProtKB/Swiss-Prot;Acc:Q8VYL3]	GO:0016787(molecular_function:hydrolase activity); GO:0006629(biological_process:lipid metabolic process); GO:0005773(cellular_component:vacuole); GO:0004190(molecular_function:aspartic-type endopeptidase activity); GO:0030163(biological_process:protein catabolic process); GO:0006508(biological_process:proteolysis); GO:0008233(molecular_function:peptidase activity)
AT4G04620	4	-	2329889	2330590	2329889	2329943	2330059	2330590	1.8559e-05	yes	Autophagy-related protein 8b [Source:UniProtKB/Swiss-Prot;Acc:Q9XEB5]	GO:0005737(cellular_component:cytoplasm); GO:0005856(cellular_component:cytoskeleton); GO:0006995(biological_process:cellular response to nitrogen starvation); GO:0000421(cellular_component:autophagosome membrane); GO:0005773(cellular_component:vacuole); GO:0031410(cellular_component:cytoplasmic vesicle); GO:0006914(biological_process:autophagy); GO:0016020(cellular_component:membrane); GO:000577…
AT1G69530	1	+	26142744	26143034	26142744	26142917	26143007	26143034	2.00427e-05	yes	AT1G69530 protein [Source:UniProtKB/TrEMBL;Acc:C0Z241]	GO:0009664(biological_process:plant-type cell wall organization); GO:0005618(cellular_component:cell wall); GO:0009739(biological_process:response to gibberellin); GO:0016020(cellular_component:membrane); GO:0005576(cellular_component:extracellular region); GO:0010119(biological_process:regulation of stomatal movement); GO:0006949(biological_process:syncytium formation); GO:0010114(biological_pro…
AT1G69530	1	+	26142744	26143496	26142744	26143034	26143108	26143496	2.00427e-05	yes	AT1G69530 protein [Source:UniProtKB/TrEMBL;Acc:C0Z241]	GO:0009664(biological_process:plant-type cell wall organization); GO:0005618(cellular_component:cell wall); GO:0009739(biological_process:response to gibberellin); GO:0016020(cellular_component:membrane); GO:0005576(cellular_component:extracellular region); GO:0010119(biological_process:regulation of stomatal movement); GO:0006949(biological_process:syncytium formation); GO:0010114(biological_pro…
AT3G13080	3	-	4195769	4196520	4195769	4196128	4196216	4196520	2.28053e-05	yes	MRP3 [Source:UniProtKB/TrEMBL;Acc:A0A178VHA7]	GO:0042626(molecular_function:ATPase activity, coupled to transmembrane movement of substances); GO:0016021(cellular_component:integral component of membrane); GO:0016020(cellular_component:membrane); GO:0000166(molecular_function:nucleotide binding); GO:0016887(molecular_function:ATPase activity); GO:0055085(biological_process:transmembrane transport); GO:0005524(molecular_function:ATP binding)
AT5G17530	5	+	5781602	5781863	5781602	5781680	5781752	5781863	2.60214e-05	yes	phosphoglucosamine mutase family protein [Source:TAIR;Acc:AT5G17530]	GO:0071704(biological_process:organic substance metabolic process); GO:0005975(biological_process:carbohydrate metabolic process); GO:0016868(molecular_function:intramolecular transferase activity, phosphotransferases)
AT1G10657	1	+	3531264	3531998	3531264	3531342	3531478	3531998	3.00363e-05	yes	Putative uncharacterized protein [Source:UniProtKB/TrEMBL;Acc:Q0WR17]	GO:0016021(cellular_component:integral component of membrane)
AT5G53550	5	+	21756017	21756724	21756017	21756453	21756548	21756724	3.0234e-05	yes	YSL3 [Source:UniProtKB/TrEMBL;Acc:A0A178U7D6]	GO:0048316(biological_process:seed development); GO:0010039(biological_process:response to iron ion); GO:0006811(biological_process:ion transport); GO:0016020(cellular_component:membrane); GO:0009624(biological_process:response to nematode); GO:0055085(biological_process:transmembrane transport); GO:0003006(biological_process:developmental process involved in reproduction); GO:0055072(biological_…
AT3G14190	3	+	4710482	4710973	4710482	4710614	4710896	4710973	3.04454e-05	yes	Protein PATRONUS 1 [Source:UniProtKB/Swiss-Prot;Acc:Q9LJG6]	GO:0005737(cellular_component:cytoplasm); GO:0007346(biological_process:regulation of mitotic cell cycle); GO:0051321(biological_process:meiotic cell cycle); GO:2000711(biological_process:positive regulation of maintenance of meiotic sister chromatid cohesion, centromeric); GO:0005730(cellular_component:nucleolus); GO:0005634(cellular_component:nucleus); GO:0034096(biological_process:positive reg…
AT3G52155	3	+	19344443	19345021	19344443	19344561	19344647	19345021	3.04981e-05	yes	Uncharacterized protein At3g52155, chloroplastic [Source:UniProtKB/Swiss-Prot;Acc:Q94BY1]	GO:0016787(molecular_function:hydrolase activity); GO:0009536(cellular_component:plastid); GO:0016791(molecular_function:phosphatase activity); GO:0016311(biological_process:dephosphorylation); GO:0005829(cellular_component:cytosol); GO:0009507(cellular_component:chloroplast)
AT4G14746	4	-	8463057	8463497	8463057	8463183	8463410	8463497	3.11923e-05	yes	CONTAINS InterPro DOMAIN/s: EGF-like (InterPro:IPR006210); Has 259 Blast hits to 234 proteins in 55 species: Archae - 0; Bacteria - 0; Metazoa - 184; Fungi - 0; Plants - 69; Viruses - 0; Other Eukaryotes - 6 (source: NCBI BLink). [Source:TAIR;Acc:AT4G14746]	GO:0016020(cellular_component:membrane)
AT1G09023	1	+	25922422	25923554	25922422	25922530	25922669	25923554	3.39392e-05	yes		GO:0016567(biological_process:protein ubiquitination); GO:0004842(molecular_function:ubiquitin-protein transferase activity)
AT1G09023	1	+	25923659	25926170	25923659	25923744	25923828	25926170	3.39392e-05	yes		GO:0016567(biological_process:protein ubiquitination); GO:0004842(molecular_function:ubiquitin-protein transferase activity)
AT1G66920	1	-	24965133	24966530	24965133	24966161	24966239	24966530	4.5995e-05	yes	LEAF RUST 10 DISEASE-RESISTANCE LOCUS RECEPTOR-LIKE PROTEIN KINASE-like 2.4 [Source:UniProtKB/Swiss-Prot;Acc:F4HQ22]	GO:0006468(biological_process:protein phosphorylation); GO:0016301(molecular_function:kinase activity); GO:0016310(biological_process:phosphorylation); GO:0016021(cellular_component:integral component of membrane); GO:0016020(cellular_component:membrane); GO:0000166(molecular_function:nucleotide binding); GO:0004674(molecular_function:protein serine/threonine kinase activity); GO:0016740(molecula…
AT5G59780	5	-	24082988	24083528	24082988	24083118	24083197	24083528	5.26051e-05	yes	Transcription factor MYB59 [Source:UniProtKB/Swiss-Prot;Acc:Q4JL84]	GO:0003677(molecular_function:DNA binding)
AT3G26932	3	-	9931152	9932249	9931152	9931372	9931468	9932249	5.76754e-05	yes	Double-stranded RNA-binding protein 3 [Source:UniProtKB/Swiss-Prot;Acc:Q9LJF5]	GO:0008150(biological_process:biological_process); GO:0003723(molecular_function:RNA binding); GO:0005515(molecular_function:protein binding)
AT3G26932	3	-	9931468	9932249	9931468	9931714	9931841	9932249	5.76754e-05	yes	Double-stranded RNA-binding protein 3 [Source:UniProtKB/Swiss-Prot;Acc:Q9LJF5]	GO:0008150(biological_process:biological_process); GO:0003723(molecular_function:RNA binding); GO:0005515(molecular_function:protein binding)
AT3G57530	3	-	21297147	21297637	21297147	21297375	21297469	21297637	5.79106e-05	yes	Calcium-dependent protein kinase 32 [Source:UniProtKB/Swiss-Prot;Acc:Q6NLQ6]	GO:0006468(biological_process:protein phosphorylation); GO:0016310(biological_process:phosphorylation); GO:0016301(molecular_function:kinase activity); GO:0000166(molecular_function:nucleotide binding); GO:0004674(molecular_function:protein serine/threonine kinase activity); GO:0005509(molecular_function:calcium ion binding); GO:0004672(molecular_function:protein kinase activity); GO:0005524(mole…
AT4G36380	4	-	17188707	17188965	17188707	17188814	17188886	17188965	5.88296e-05	yes	ROT3 [Source:UniProtKB/TrEMBL;Acc:A0A178V4B0]	GO:0048443(biological_process:stamen development); GO:0004497(molecular_function:monooxygenase activity); GO:0016705(molecular_function:oxidoreductase activity, acting on paired donors, with incorporation or reduction of molecular oxygen); GO:0005783(cellular_component:endoplasmic reticulum); GO:0016132(biological_process:brassinosteroid biosynthetic process); GO:0005789(cellular_component:endopl…
AT3G25980	3	+	9503055	9503411	9503055	9503307	9503395	9503411	6.07213e-05	yes	Mitotic spindle checkpoint protein MAD2 [Source:UniProtKB/Swiss-Prot;Acc:Q9LU93]	GO:0007094(biological_process:mitotic spindle assembly checkpoint); GO:0003677(molecular_function:DNA binding)
AT3G25980	3	+	9503395	9503643	9503395	9503411	9503512	9503643	6.07213e-05	yes	Mitotic spindle checkpoint protein MAD2 [Source:UniProtKB/Swiss-Prot;Acc:Q9LU93]	GO:0007094(biological_process:mitotic spindle assembly checkpoint); GO:0003677(molecular_function:DNA binding)
AT3G29390	3	+	11292335	11294330	11292335	11292828	11294032	11294330	7.01165e-05	yes	Protein RIK [Source:UniProtKB/Swiss-Prot;Acc:Q9LIA4]	GO:0005634(cellular_component:nucleus); GO:0008150(biological_process:biological_process); GO:0003723(molecular_function:RNA binding)
AT3G50240	3	-	18623253	18624042	18623253	18623775	18623870	18624042	7.38103e-05	yes	Kinesin-like protein KIN-4B [Source:UniProtKB/Swiss-Prot;Acc:Q94LW7]	GO:0008017(molecular_function:microtubule binding); GO:0007018(biological_process:microtubule-based movement); GO:0000166(molecular_function:nucleotide binding); GO:0005524(molecular_function:ATP binding); GO:0003774(molecular_function:motor activity); GO:0003777(molecular_function:microtubule motor activity)
AT2G39690	2	+	16542599	16542872	16542599	16542683	16542761	16542872	7.78595e-05	yes	Protein of unknown function, DUF547 [Source:TAIR;Acc:AT2G39690]
AT2G39690	2	+	16542599	16542872	16542599	16542683	16542764	16542872	7.78595e-05	yes	Protein of unknown function, DUF547 [Source:TAIR;Acc:AT2G39690]
AT2G16700	2	+	7244814	7246069	7244814	7245074	7245316	7246069	8.08783e-05	yes	ATADF5 [Source:UniProtKB/TrEMBL;Acc:A0A178VPY9]	GO:0005737(cellular_component:cytoplasm); GO:0005856(cellular_component:cytoskeleton); GO:0015629(cellular_component:actin cytoskeleton); GO:0051017(biological_process:actin filament bundle assembly); GO:0005622(cellular_component:intracellular); GO:0003779(molecular_function:actin binding); GO:0030042(biological_process:actin filament depolymerization)
AT3G63450	3	-	23427161	23427581	23427161	23427434	23427517	23427581	8.12897e-05	yes	RNA-binding (RRM/RBD/RNP motifs) family protein [Source:UniProtKB/TrEMBL;Acc:F4J108]	GO:0003723(molecular_function:RNA binding); GO:0003676(molecular_function:nucleic acid binding); GO:0000166(molecular_function:nucleotide binding)
AT3G63450	3	-	23428249	23429313	23428249	23428411	23428496	23429313	8.12897e-05	yes	RNA-binding (RRM/RBD/RNP motifs) family protein [Source:UniProtKB/TrEMBL;Acc:F4J108]	GO:0003723(molecular_function:RNA binding); GO:0003676(molecular_function:nucleic acid binding); GO:0000166(molecular_function:nucleotide binding)
AT4G12720	4	+	7489124	7490077	7489124	7489236	7489335	7490077	8.58195e-05	yes	MutT/nudix family protein [Source:UniProtKB/TrEMBL;Acc:F4JRE7]	GO:0005737(cellular_component:cytoplasm); GO:0016787(molecular_function:hydrolase activity); GO:0000210(molecular_function:NAD+ diphosphatase activity); GO:0005634(cellular_component:nucleus); GO:0016020(cellular_component:membrane); GO:0005515(molecular_function:protein binding); GO:0005886(cellular_component:plasma membrane); GO:0046872(molecular_function:metal ion binding); GO:0047631(molecula…
AT2G34170	2	+	14427508	14429059	14427508	14427880	14428197	14429059	8.8727e-05	yes	Putative uncharacterized protein At2g34170 [Source:UniProtKB/TrEMBL;Acc:Q8RYE0]
AT2G33620	2	+	14234064	14235217	14234064	14234374	14234738	14235217	9.16946e-05	yes	AT-hook motif nuclear-localized protein 10 [Source:UniProtKB/Swiss-Prot;Acc:O22812]	GO:0006355(biological_process:regulation of transcription, DNA-templated); GO:0005634(cellular_component:nucleus); GO:0005829(cellular_component:cytosol); GO:0006351(biological_process:transcription, DNA-templated); GO:0003677(molecular_function:DNA binding)
AT1G21350	1	-	7478616	7479034	7478616	7478694	7478778	7479034	9.30311e-05	yes	Thioredoxin superfamily protein [Source:TAIR;Acc:AT1G21350]	GO:0098869(biological_process:cellular oxidant detoxification); GO:0016209(molecular_function:antioxidant activity); GO:0055114(biological_process:oxidation-reduction process); GO:0016491(molecular_function:oxidoreductase activity)
AT3G57470	3	-	21269732	21270022	21269732	21269825	21269935	21270022	9.73179e-05	yes	Insulin-degrading enzyme-like 2 [Source:UniProtKB/Swiss-Prot;Acc:F4J3D9]	GO:0005575(cellular_component:cellular_component); GO:0006508(biological_process:proteolysis); GO:0046872(molecular_function:metal ion binding); GO:0004222(molecular_function:metalloendopeptidase activity); GO:0003824(molecular_function:catalytic activity)
AT3G57470	3	-	21269732	21270022	21269732	21269833	21269935	21270022	9.73179e-05	yes	Insulin-degrading enzyme-like 2 [Source:UniProtKB/Swiss-Prot;Acc:F4J3D9]	GO:0005575(cellular_component:cellular_component); GO:0006508(biological_process:proteolysis); GO:0046872(molecular_function:metal ion binding); GO:0004222(molecular_function:metalloendopeptidase activity); GO:0003824(molecular_function:catalytic activity)
AT3G57470	3	-	21269732	21270022	21269732	21269855	21269935	21270022	9.73179e-05	yes	Insulin-degrading enzyme-like 2 [Source:UniProtKB/Swiss-Prot;Acc:F4J3D9]	GO:0005575(cellular_component:cellular_component); GO:0006508(biological_process:proteolysis); GO:0046872(molecular_function:metal ion binding); GO:0004222(molecular_function:metalloendopeptidase activity); GO:0003824(molecular_function:catalytic activity)
AT4G24460	4	+	12644465	12644845	12644465	12644516	12644721	12644845	0.000106458	yes	Protein CLT2, chloroplastic [Source:UniProtKB/Swiss-Prot;Acc:A1L4X0]	GO:0031969(cellular_component:chloroplast membrane); GO:0009536(cellular_component:plastid); GO:0050896(biological_process:response to stimulus); GO:0016020(cellular_component:membrane); GO:0034635(biological_process:glutathione transport); GO:0002229(biological_process:defense response to oomycetes); GO:0046686(biological_process:response to cadmium ion); GO:0016021(cellular_component:integral c…
AT5G51100	5	-	20773624	20773992	20773624	20773648	20773751	20773992	0.000111666	yes	Superoxide dismutase [Fe] 2, chloroplastic [Source:UniProtKB/Swiss-Prot;Acc:Q9LU64]	GO:0019430(biological_process:removal of superoxide radicals); GO:0006801(biological_process:superoxide metabolic process); GO:0004784(molecular_function:superoxide dismutase activity); GO:0046872(molecular_function:metal ion binding); GO:0055114(biological_process:oxidation-reduction process); GO:0016491(molecular_function:oxidoreductase activity)
AT5G51100	5	-	20773624	20773992	20773624	20773648	20773873	20773992	0.000111666	yes	Superoxide dismutase [Fe] 2, chloroplastic [Source:UniProtKB/Swiss-Prot;Acc:Q9LU64]	GO:0019430(biological_process:removal of superoxide radicals); GO:0006801(biological_process:superoxide metabolic process); GO:0004784(molecular_function:superoxide dismutase activity); GO:0046872(molecular_function:metal ion binding); GO:0055114(biological_process:oxidation-reduction process); GO:0016491(molecular_function:oxidoreductase activity)
AT5G51100	5	-	20773751	20773992	20773751	20773778	20773873	20773992	0.000111666	yes	Superoxide dismutase [Fe] 2, chloroplastic [Source:UniProtKB/Swiss-Prot;Acc:Q9LU64]	GO:0019430(biological_process:removal of superoxide radicals); GO:0006801(biological_process:superoxide metabolic process); GO:0004784(molecular_function:superoxide dismutase activity); GO:0046872(molecular_function:metal ion binding); GO:0055114(biological_process:oxidation-reduction process); GO:0016491(molecular_function:oxidoreductase activity)
AT5G51100	5	-	20775166	20775484	20775166	20775244	20775446	20775484	0.000111666	yes	Superoxide dismutase [Fe] 2, chloroplastic [Source:UniProtKB/Swiss-Prot;Acc:Q9LU64]	GO:0019430(biological_process:removal of superoxide radicals); GO:0006801(biological_process:superoxide metabolic process); GO:0004784(molecular_function:superoxide dismutase activity); GO:0046872(molecular_function:metal ion binding); GO:0055114(biological_process:oxidation-reduction process); GO:0016491(molecular_function:oxidoreductase activity)
AT2G23680	2	+	10066116	10066566	10066116	10066360	10066452	10066566	0.000114629	yes	Cold-regulated 413 plasma membrane protein 3 [Source:UniProtKB/Swiss-Prot;Acc:O64834]	GO:0016021(cellular_component:integral component of membrane); GO:0016020(cellular_component:membrane); GO:0005886(cellular_component:plasma membrane)
AT1G07890	1	+	2437680	2438123	2437680	2437833	2437992	2438123	0.000115689	yes	MEE6 [Source:UniProtKB/TrEMBL;Acc:A0A178W5I1]	GO:0004130(molecular_function:cytochrome-c peroxidase activity); GO:0000302(biological_process:response to reactive oxygen species); GO:0009793(biological_process:embryo development ending in seed dormancy); GO:0042744(biological_process:hydrogen peroxide catabolic process); GO:0009651(biological_process:response to salt stress); GO:0016491(molecular_function:oxidoreductase activity); GO:0005737(…
AT1G07890	1	+	2439277	2439665	2439277	2439336	2439419	2439665	0.000115689	yes	MEE6 [Source:UniProtKB/TrEMBL;Acc:A0A178W5I1]	GO:0004130(molecular_function:cytochrome-c peroxidase activity); GO:0000302(biological_process:response to reactive oxygen species); GO:0009793(biological_process:embryo development ending in seed dormancy); GO:0042744(biological_process:hydrogen peroxide catabolic process); GO:0009651(biological_process:response to salt stress); GO:0016491(molecular_function:oxidoreductase activity); GO:0005737(…
AT1G13650	1	-	4681010	4682382	4681010	4681492	4682065	4682382	0.000121218	yes	At1g13650 [Source:UniProtKB/TrEMBL;Acc:A2RVL9]
AT1G13650	1	-	4681882	4682382	4681882	4681946	4682065	4682382	0.000121218	yes	At1g13650 [Source:UniProtKB/TrEMBL;Acc:A2RVL9]
AT5G07100	5	+	2204205	2205165	2204205	2204465	2204607	2205165	0.000124061	yes	Probable WRKY transcription factor 26 [Source:UniProtKB/Swiss-Prot;Acc:Q9C5T3]	GO:0043565(molecular_function:sequence-specific DNA binding); GO:0003700(molecular_function:transcription factor activity, sequence-specific DNA binding); GO:0005634(cellular_component:nucleus); GO:0006355(biological_process:regulation of transcription, DNA-templated); GO:0006351(biological_process:transcription, DNA-templated); GO:0003677(molecular_function:DNA binding)
AT5G07100	5	+	2204205	2205165	2204205	2204539	2204629	2205165	0.000124061	yes	Probable WRKY transcription factor 26 [Source:UniProtKB/Swiss-Prot;Acc:Q9C5T3]	GO:0043565(molecular_function:sequence-specific DNA binding); GO:0003700(molecular_function:transcription factor activity, sequence-specific DNA binding); GO:0005634(cellular_component:nucleus); GO:0006355(biological_process:regulation of transcription, DNA-templated); GO:0006351(biological_process:transcription, DNA-templated); GO:0003677(molecular_function:DNA binding)
AT5G07100	5	+	2204205	2205165	2204205	2204733	2204812	2205165	0.000124061	yes	Probable WRKY transcription factor 26 [Source:UniProtKB/Swiss-Prot;Acc:Q9C5T3]	GO:0043565(molecular_function:sequence-specific DNA binding); GO:0003700(molecular_function:transcription factor activity, sequence-specific DNA binding); GO:0005634(cellular_component:nucleus); GO:0006355(biological_process:regulation of transcription, DNA-templated); GO:0006351(biological_process:transcription, DNA-templated); GO:0003677(molecular_function:DNA binding)
AT5G56850	5	-	22985192	22985491	22985192	22985285	22985421	22985491	0.000151169	yes	unknown protein; EXPRESSED IN: 21 plant structures; EXPRESSED DURING: 13 growth stages; Has 35333 Blast hits to 34131 proteins in 2444 species: Archae - 798; Bacteria - 22429; Metazoa - 974; Fungi - 991; Plants - 531; Viruses - 0; Other Eukaryotes - /.../(source: NCBI BLink). [Source:TAIR;Acc:AT5G56850]
AT5G56850	5	-	22986909	22987195	22986909	22987004	22987116	22987195	0.000151169	yes	unknown protein; EXPRESSED IN: 21 plant structures; EXPRESSED DURING: 13 growth stages; Has 35333 Blast hits to 34131 proteins in 2444 species: Archae - 798; Bacteria - 22429; Metazoa - 974; Fungi - 991; Plants - 531; Viruses - 0; Other Eukaryotes - /.../(source: NCBI BLink). [Source:TAIR;Acc:AT5G56850]
AT5G66470	5	-	26541561	26542072	26541561	26541752	26541924	26542072	0.00015628	yes	GTPase ERA-like, chloroplastic [Source:UniProtKB/Swiss-Prot;Acc:Q8VZ74]	GO:0009536(cellular_component:plastid); GO:0005622(cellular_component:intracellular); GO:0042254(biological_process:ribosome biogenesis); GO:0000166(molecular_function:nucleotide binding); GO:0006364(biological_process:rRNA processing); GO:0003723(molecular_function:RNA binding); GO:0042644(cellular_component:chloroplast nucleoid); GO:0009507(cellular_component:chloroplast); GO:0005525(molecular_…
AT1G13270	1	+	4546460	4546741	4546460	4546540	4546643	4546741	0.000156506	yes	Methionine aminopeptidase 1B, chloroplastic [Source:UniProtKB/Swiss-Prot;Acc:Q9FV52]	GO:0016787(molecular_function:hydrolase activity); GO:0009536(cellular_component:plastid); GO:0004177(molecular_function:aminopeptidase activity); GO:0070084(biological_process:protein initiator methionine removal); GO:0005739(cellular_component:mitochondrion); GO:0031365(biological_process:N-terminal protein amino acid modification); GO:0070006(molecular_function:metalloaminopeptidase activity);…
AT4G21580	4	+	11475718	11476073	11475718	11475849	11475948	11476073	0.000159663	yes	AT4g21580/F18E5_200 [Source:UniProtKB/TrEMBL;Acc:O65423]	GO:0008270(molecular_function:zinc ion binding); GO:0055114(biological_process:oxidation-reduction process); GO:0016491(molecular_function:oxidoreductase activity)
AT1G60140	1	-	22176933	22177997	22176933	22177569	22177723	22177997	0.000161298	yes	Probable alpha,alpha-trehalose-phosphate synthase [UDP-forming] 10 [Source:UniProtKB/Swiss-Prot;Acc:O80738]	GO:0005737(cellular_component:cytoplasm); GO:0016791(molecular_function:phosphatase activity); GO:0016311(biological_process:dephosphorylation); GO:0005992(biological_process:trehalose biosynthetic process); GO:0003824(molecular_function:catalytic activity); GO:0016740(molecular_function:transferase activity); GO:0070413(biological_process:trehalose metabolism in response to stress); GO:0016757(m…
AT2G01420	2	-	180819	181440	180819	180977	181354	181440	0.000164639	yes	Auxin efflux carrier component [Source:UniProtKB/TrEMBL;Acc:A0A178VZS2]	GO:0016021(cellular_component:integral component of membrane); GO:0048364(biological_process:root development); GO:0009926(biological_process:auxin polar transport); GO:0055085(biological_process:transmembrane transport); GO:0009734(biological_process:auxin-activated signaling pathway)
AT4G00020	4	-	3892	4438	3892	4172	4264	4438	0.000172719	yes	BREAST CANCER 2 like 2A [Source:UniProtKB/TrEMBL;Acc:F4JGU5]	GO:0006281(biological_process:DNA repair); GO:0000724(biological_process:double-strand break repair via homologous recombination)
AT4G00020	4	-	4838	5119	4838	4901	4976	5119	0.000172719	yes	BREAST CANCER 2 like 2A [Source:UniProtKB/TrEMBL;Acc:F4JGU5]	GO:0006281(biological_process:DNA repair); GO:0000724(biological_process:double-strand break repair via homologous recombination)
AT4G03230	4	-	1421540	1422524	1421540	1422335	1422419	1422524	0.000187498	yes	S-locus lectin protein kinase family protein [Source:TAIR;Acc:AT4G03230]	GO:0006468(biological_process:protein phosphorylation); GO:0016301(molecular_function:kinase activity); GO:0016310(biological_process:phosphorylation); GO:0016021(cellular_component:integral component of membrane); GO:0016020(cellular_component:membrane); GO:0030246(molecular_function:carbohydrate binding); GO:0000166(molecular_function:nucleotide binding); GO:0004674(molecular_function:protein s…
AT1G30520	1	+	10812665	10813322	10812665	10813051	10813119	10813322	0.000214732	yes	2-succinylbenzoate--CoA ligase, chloroplastic/peroxisomal [Source:UniProtKB/Swiss-Prot;Acc:Q8VYJ1]	GO:0031969(cellular_component:chloroplast membrane); GO:0009536(cellular_component:plastid); GO:0008756(molecular_function:o-succinylbenzoate-CoA ligase activity); GO:0042372(biological_process:phylloquinone biosynthetic process); GO:0016021(cellular_component:integral component of membrane); GO:0016020(cellular_component:membrane); GO:0005777(cellular_component:peroxisome); GO:0000166(molecular_…
AT3G07340	3	-	2341327	2341716	2341327	2341409	2341500	2341716	0.000217345	yes	Transcription factor bHLH62 [Source:UniProtKB/Swiss-Prot;Acc:Q9SRT2]	GO:0046983(molecular_function:protein dimerization activity); GO:0003677(molecular_function:DNA binding)
AT5G65060	5	+	25990613	25991412	25990613	25990655	25990963	25991412	0.000238537	yes	Agamous-like MADS-box protein AGL70 [Source:UniProtKB/Swiss-Prot;Acc:Q9LSR7]	GO:0003700(molecular_function:transcription factor activity, sequence-specific DNA binding); GO:0005634(cellular_component:nucleus); GO:0009910(biological_process:negative regulation of flower development); GO:0006355(biological_process:regulation of transcription, DNA-templated); GO:0010048(biological_process:vernalization response); GO:0006351(biological_process:transcription, DNA-templated); G…
AT1G11592	1	-	3895934	3896261	3895934	3896090	3896211	3896261	0.000247193	yes	other RNA [Source:TAIR;Acc:AT1G11592]
AT2G42170	2	+	17577713	17578286	17577713	17577815	17578220	17578286	0.000249904	yes	Actin family protein [Source:UniProtKB/TrEMBL;Acc:Q8GWA5]	GO:0005524(molecular_function:ATP binding)
AT2G42170	2	+	17579456	17580397	17579456	17580061	17580156	17580397	0.000249904	yes	Actin family protein [Source:UniProtKB/TrEMBL;Acc:Q8GWA5]	GO:0005524(molecular_function:ATP binding)
AT2G42380	2	-	17646884	17647700	17646884	17647377	17647573	17647700	0.000250692	yes	Basic leucine zipper 34 [Source:UniProtKB/Swiss-Prot;Acc:F4IN23]	GO:0000977(molecular_function:RNA polymerase II regulatory region sequence-specific DNA binding); GO:0009555(biological_process:pollen development); GO:0003700(molecular_function:transcription factor activity, sequence-specific DNA binding); GO:0005634(cellular_component:nucleus); GO:0006355(biological_process:regulation of transcription, DNA-templated); GO:0006351(biological_process:transcriptio…
AT2G42380	2	-	17647573	17647905	17647573	17647687	17647814	17647905	0.000250692	yes	Basic leucine zipper 34 [Source:UniProtKB/Swiss-Prot;Acc:F4IN23]	GO:0000977(molecular_function:RNA polymerase II regulatory region sequence-specific DNA binding); GO:0009555(biological_process:pollen development); GO:0003700(molecular_function:transcription factor activity, sequence-specific DNA binding); GO:0005634(cellular_component:nucleus); GO:0006355(biological_process:regulation of transcription, DNA-templated); GO:0006351(biological_process:transcriptio…
AT2G42380	2	-	17647573	17647905	17647573	17647700	17647814	17647905	0.000250692	yes	Basic leucine zipper 34 [Source:UniProtKB/Swiss-Prot;Acc:F4IN23]	GO:0000977(molecular_function:RNA polymerase II regulatory region sequence-specific DNA binding); GO:0009555(biological_process:pollen development); GO:0003700(molecular_function:transcription factor activity, sequence-specific DNA binding); GO:0005634(cellular_component:nucleus); GO:0006355(biological_process:regulation of transcription, DNA-templated); GO:0006351(biological_process:transcriptio…
AT2G04270	2	+	1475599	1476208	1475599	1475781	1475949	1476208	0.00026798	yes	Ribonuclease E/G-like protein, chloroplastic [Source:UniProtKB/Swiss-Prot;Acc:F4IV66]	GO:0004540(molecular_function:ribonuclease activity); GO:0090501(biological_process:RNA phosphodiester bond hydrolysis); GO:0006396(biological_process:RNA processing); GO:0003723(molecular_function:RNA binding); GO:2001070(molecular_function:starch binding)
AT2G04270	2	+	1475599	1476208	1475599	1475781	1475972	1476208	0.00026798	yes	Ribonuclease E/G-like protein, chloroplastic [Source:UniProtKB/Swiss-Prot;Acc:F4IV66]	GO:0004540(molecular_function:ribonuclease activity); GO:0090501(biological_process:RNA phosphodiester bond hydrolysis); GO:0006396(biological_process:RNA processing); GO:0003723(molecular_function:RNA binding); GO:2001070(molecular_function:starch binding)
AT5G66210	5	-	26456141	26457108	26456141	26456839	26456934	26457108	0.000268513	yes	Calcium-dependent protein kinase 28 [Source:UniProtKB/Swiss-Prot;Acc:Q9FKW4]	GO:0006468(biological_process:protein phosphorylation); GO:0016310(biological_process:phosphorylation); GO:0016301(molecular_function:kinase activity); GO:0000166(molecular_function:nucleotide binding); GO:0004674(molecular_function:protein serine/threonine kinase activity); GO:0005509(molecular_function:calcium ion binding); GO:0004672(molecular_function:protein kinase activity); GO:0005524(mole…
AT5G66210	5	-	26456934	26457276	26456934	26457108	26457213	26457276	0.000268513	yes	Calcium-dependent protein kinase 28 [Source:UniProtKB/Swiss-Prot;Acc:Q9FKW4]	GO:0006468(biological_process:protein phosphorylation); GO:0016310(biological_process:phosphorylation); GO:0016301(molecular_function:kinase activity); GO:0000166(molecular_function:nucleotide binding); GO:0004674(molecular_function:protein serine/threonine kinase activity); GO:0005509(molecular_function:calcium ion binding); GO:0004672(molecular_function:protein kinase activity); GO:0005524(mole…
AT1G70620	1	+	26627195	26628053	26627195	26627512	26627841	26628053	0.00027878	yes	Cyclin-like protein [Source:UniProtKB/TrEMBL;Acc:F4I6U7]
AT1G70620	1	+	26627195	26628053	26627195	26627540	26627841	26628053	0.00027878	yes	Cyclin-like protein [Source:UniProtKB/TrEMBL;Acc:F4I6U7]
AT1G70620	1	+	26630246	26630582	26630246	26630303	26630504	26630582	0.00027878	yes	Cyclin-like protein [Source:UniProtKB/TrEMBL;Acc:F4I6U7]
AT1G70620	1	+	26630246	26631104	26630246	26630303	26630700	26631104	0.00027878	yes	Cyclin-like protein [Source:UniProtKB/TrEMBL;Acc:F4I6U7]
AT1G70620	1	+	26630246	26631104	26630246	26630582	26630700	26631104	0.00027878	yes	Cyclin-like protein [Source:UniProtKB/TrEMBL;Acc:F4I6U7]
AT5G66040	5	+	26410731	26410993	26410731	26410805	26410868	26410993	0.000280529	yes	Thiosulfate sulfurtransferase 16, chloroplastic [Source:UniProtKB/Swiss-Prot;Acc:Q39129]	GO:0016740(molecular_function:transferase activity)
AT1G76310	1	-	28628533	28628941	28628533	28628632	28628716	28628941	0.000293803	yes	CYCLIN B2;4 [Source:TAIR;Acc:AT1G76310]	GO:0005634(cellular_component:nucleus)
AT1G30410	1	+	10739325	10740001	10739325	10739689	10739822	10740001	0.000329493	yes	multidrug resistance-associated protein 13 [Source:TAIR;Acc:AT1G30410]	GO:0042626(molecular_function:ATPase activity, coupled to transmembrane movement of substances); GO:0016021(cellular_component:integral component of membrane); GO:0016020(cellular_component:membrane); GO:0000166(molecular_function:nucleotide binding); GO:0016887(molecular_function:ATPase activity); GO:0055085(biological_process:transmembrane transport); GO:0005524(molecular_function:ATP binding)
AT1G30410	1	+	10746241	10746751	10746241	10746363	10746505	10746751	0.000329493	yes	multidrug resistance-associated protein 13 [Source:TAIR;Acc:AT1G30410]	GO:0042626(molecular_function:ATPase activity, coupled to transmembrane movement of substances); GO:0016021(cellular_component:integral component of membrane); GO:0016020(cellular_component:membrane); GO:0000166(molecular_function:nucleotide binding); GO:0016887(molecular_function:ATPase activity); GO:0055085(biological_process:transmembrane transport); GO:0005524(molecular_function:ATP binding)
AT2G32390	2	-	13749020	13749430	13749020	13749314	13749402	13749430	0.000356571	yes	Glutamate receptor 3.5 [Source:UniProtKB/Swiss-Prot;Acc:Q9SW97]	GO:0070584(biological_process:mitochondrion morphogenesis); GO:0035235(biological_process:ionotropic glutamate receptor signaling pathway); GO:0006811(biological_process:ion transport); GO:0016020(cellular_component:membrane); GO:0005216(molecular_function:ion channel activity); GO:0005739(cellular_component:mitochondrion); GO:0034220(biological_process:ion transmembrane transport); GO:0009845(bi…
AT2G32390	2	-	13749020	13749582	13749020	13749430	13749550	13749582	0.000356571	yes	Glutamate receptor 3.5 [Source:UniProtKB/Swiss-Prot;Acc:Q9SW97]	GO:0070584(biological_process:mitochondrion morphogenesis); GO:0035235(biological_process:ionotropic glutamate receptor signaling pathway); GO:0006811(biological_process:ion transport); GO:0016020(cellular_component:membrane); GO:0005216(molecular_function:ion channel activity); GO:0005739(cellular_component:mitochondrion); GO:0034220(biological_process:ion transmembrane transport); GO:0009845(bi…
AT2G01180	2	-	106940	108810	106940	108114	108504	108810	0.000369505	yes	phosphatidic acid phosphatase 1 [Source:TAIR;Acc:AT2G01180]	GO:0016021(cellular_component:integral component of membrane); GO:0016020(cellular_component:membrane)
AT2G27340	2	+	11696936	11697554	11696936	11697163	11697448	11697554	0.000386792	yes	At2g27340 [Source:UniProtKB/TrEMBL;Acc:Q6NLZ3]
AT3G11930	3	+	3777105	3777694	3777105	3777224	3777302	3777694	0.00038725	yes	AT3G11930 protein [Source:UniProtKB/TrEMBL;Acc:B9DG73]	GO:0016787(molecular_function:hydrolase activity); GO:0016021(cellular_component:integral component of membrane); GO:0016020(cellular_component:membrane); GO:0006950(biological_process:response to stress)
AT3G46130	3	+	16945229	16945750	16945229	16945550	16945620	16945750	0.000387945	yes	myb domain protein 48 [Source:TAIR;Acc:AT3G46130]	GO:0003677(molecular_function:DNA binding)
AT2G35060	2	-	14778034	14779106	14778034	14778202	14778749	14779106	0.000389334	yes	Potassium transporter [Source:UniProtKB/TrEMBL;Acc:F4IIZ3]	GO:0009555(biological_process:pollen development); GO:0071805(biological_process:potassium ion transmembrane transport); GO:0006813(biological_process:potassium ion transport); GO:0016021(cellular_component:integral component of membrane); GO:0016020(cellular_component:membrane); GO:0005886(cellular_component:plasma membrane); GO:0015079(molecular_function:potassium ion transmembrane transporter …
AT4G20430	4	-	11016808	11018074	11016808	11017428	11017650	11018074	0.000397368	yes	Subtilisin-like protease SBT2.2 [Source:UniProtKB/Swiss-Prot;Acc:Q9SUN6]	GO:0004252(molecular_function:serine-type endopeptidase activity); GO:0016787(molecular_function:hydrolase activity); GO:0005576(cellular_component:extracellular region); GO:0006508(biological_process:proteolysis); GO:0008233(molecular_function:peptidase activity); GO:0008236(molecular_function:serine-type peptidase activity)
[truncated: 887 more rows]

## Sheet: SE
GeneID	chr	strand	exonStart_0base	exonEnd	upstreamES	upstreamEE	downstreamES	downstreamEE	pvalue	significant	description	go
[truncated: 641 more rows]
