# Supplementary material for: Phase separation of Arabidopsis EMB1579 controls transcription, mRNA splicing, and development
Source: PLoS Biol. 2020 Jul 21;18(7):e3000782. doi: 10.1371/journal.pbio.3000782 (PMC7413564; doi:10.1371/journal.pbio.3000782)
Supplement: S1 Data — (XLS) [file pbio.3000782.s021.xls]

## Sheet: Fig 1A
	WT	emb1579-1	emb1579-3
	1	0.05	0.042
	1	0.02	0.0004
	1	0.03	0.029
mean	1	0.03	0.024
s.e.m		0.009	0.012

## Sheet: Fig 1E
	WT	emb1579-1	emb1579-3
	1.56097	0.829235	0.607676
	1.63699	0.644515	0.779338
	2.07613	0.866515	0.664235
	1.58047	0.57975	0.603265
	1.66403	0.649676	0.793456
	1.85303	0.627529	0.363574
	1.63972	0.714926	0.504574
	1.72257	0.773603	0.777397
	1.48531	0.823279	0.546265
	1.52674	0.556103	0.493985
	1.91643	0.679632	0.550853
	2.00413	0.821691	0.652368
	1.66624	0.559456	0.622103
	2.13776	0.664853	0.724191
	0.697676	0.6705	0.777662
	1.64069	1.13396	0.452912
	1.60826	0.605691	0.874985
	1.59534	0.799324	0.695294
	1.71393	0.536118	0.415941
	1.78156	0.578515	0.644735
	1.89243	0.888971	0.660397
	1.29525	0.627088	0.675971
	1.68776	0.645353	0.953779
	1.34122	0.510971	0.5115
	2.09321	0.748324	0.411132
	1.88885	0.699176	0.629029
	1.7381	0.671559	0.702309
	1.51046	0.733853	0.677691
	1.83719	0.685941	0.576794
	1.76779	0.464735	0.627529
	1.78138	0.671074	0.662338
	1.21513		0.795221
	1.6264		0.624926
	0.984926		0.624044
	2.10596
	2.05663
mean	1.67585	0.69232	0.637573
s.e.m	0.0508717	0.0239996	0.0225621
p-value: Student’s t test		4.45504e-25	5.83608e-28

## Sheet: Fig 1G
	WT	emb1579-1	emb1579-3
	22	14	18
	24	16	18
	22	14	15
	24	15	14
	28	14	15
	28	16	14
	25	13	16
	26	16	15
	31	15	15
	19	14	14
	26	12	12
	25	13	14
	25	18	13
	33	17	13
	28	16	8
	23	14	14
	25	15	16
	29	17	13
	20	13	14
	26	15	10
	26	17	12
	25	14	12
	23	13	14
mean	25.3478	14.8261	13.8696
s.e.m	0.664605	0.32364	0.457697
p-value: Student’s t test		9.66184e-18	9.89849e-18

## Sheet: Fig 1I
	WT	emb1579-1	emb1579-3
	11	19	34
	11	18	19
	12	25	37
	11	16	13
	12	21	31
	12	24	19
	11	21	32
	12	22	34
	13	17	36
	11	20	40
	13	23	31
	11	25	37
	14	20	37
	12	21	33
	12	21	40
	11	23	37
	12	19	12
	12	25	14
	12	18	42
	12	24	32
	13	22	31
	10	20	24
	11	30	25
	12	28	40
	10	24	20
	14	24	40
	12	20	12
	15	25	18
	14	20	29
	12	19	35
	12	20	41
	11	18	36
	14	20	30
	14	21	28
	12	29	31
	15	21	38
	11	33	41
	13	25	21
	12	21	29
	11	21	24
	15	25	27
	15	24	32
	11	26	27
	11	21	29
		20	32
		20	30
		22	32
		20	31
		19	32
		16	12
		24	35
		19	23
		20	20
		18	27
		25	22
		24	24
		20	32
		27	12
		20	28
		28
		24
		23
		24
		29
		17
		20
		21
		19
mean	12.2045	22.0294	28.9831
s.e.m	0.204545	0.420069	1.0775
p-value: Student’s t test		2.05113e-34	6.31034e-24

## Sheet: Fig 2E
	meristem zone	elongation zone
	0.451074	0.574167
	0.289898	0.315472
	0.345582	0.508683
	0.376222	0.327088
	0.248847	0.465254
	0.390642	0.273206
	0.373271	0.441942
	0.322406	0.349163
	0.348767	0.412834
	0.332536	0.520767
	0.318958	0.453062
	0.460776	0.241804
	0.438645	0.259186
	0.322406	0.478436
	0.335845	0.40981
	0.393462	0.27092
	0.409978	0.440532
	0.387801	0.30521
	0.270154	0.245987
	0.370297	0.427926
	0.293688	0.45498
	0.345582	0.470465
	0.322954	0.436219
	0.397043	0.395033
	0.312938	0.307807
	0.26167	0.187168
	0.391998	0.401034
	0.383788	0.386887
	0.244363	0.378566
	0.344428	0.355798
	0.420418	0.398045
	0.41084	0.189283
	0.399043	0.33624
	0.241083	0.402025
	0.310383	0.471311
	0.583835	0.405967
	0.341963	0.52713
	0.364844	0.222178
	0.604768	0.297281
	0.403693	0.290508
	0.56763	0.151951
	0.299283	0.245987
	0.241804	0.171635
	0.529062	0.229233
	0.391172	0.391998
	0.41733	0.425126
	0.165435	0.280752
	0.186635	0.213031
	0.381331	0.173939
	0.1939	0.542024
	0.296498	0.405967
	0.471451	0.176213
	0.448616	0.356915
	0.375486	0.529391
	0.36579	0.498405
	0.188111	0.440758
	0.286058	0.482166
	0.141083	0.277902
	0.432936	0.138233
	0.255426	0.223963
	0.298357	0.507899
	0.202274	0.3386
	0.169561	0.299947
	0.436117	0.52713
	0.208996	0.173939
	0.135077	0.463169
	0.236311	0.570181
	0.299283	0.481891
	0.352708	0.308381
	0.274216	0.358152
	0.311503	0.315472
	0.524338	0.297429
	0.359693	0.591129
	0.392759	0.404548
	0.321332	0.56237
	0.284362	0.311947
	0.340139	0.393462
	0.231286	0.239795
	0.297197	0.329194
	0.459875	0.490984
	0.263942	0.495468
	0.35094	0.431977
	0.330869	0.411493
	0.307484	0.36711
	0.356218	0.403007
	0.266289	0.176354
	0.208665	0.327299
	0.336462	0.256236
	0.386372	0.235139
	0.292981	0.529062
	0.205662	0.403007
	0.122182	0.211951
	0.157736	0.357573
	0.193186	0.380968
	0.225843	0.36711
	0.275474	0.419806
	0.352708	0.337692
	0.340139	0.269385
	0.251884	0.455344
	0.196379	0.455344
	0.307484	0.385477
	0.169153	0.281921
	0.303411	0.398697
	0.330869	0.357573
	0.202615	0.203636
	0.246896	0.357573
	0.277722	0.491828
	0.389579	0.219952
	0.327088	0.287985
	0.359693	0.34277
	0.371601	0.269385
	0.317437	0.219952
	0.383139	0.235139
	0.311503	0.211951
	0.363135	0.332536
	0.399043	0.299744
	0.295097	0.423902
	0.223072	0.440427
	0.236604	0.602564
	0.277722	0.527759
	0.317437	0.411226
	0.359693	0.665329
	0.310383	0.462462
	0.315472	0.672763
	0.154549	0.752998
	0.191375	0.559773
	0.264695	0.527759
	0.2476	0.564198
	0.371132	0.273141
	0.27933	0.411226
	0.237758	0.493673
	0.384824	0.585822
	0.119713	0.345499
	0.263187	0.338225
	0.378566	0.398948
	0.237758	0.345499
	0.241083	0.411226
	0.250795	0.467808
	0.173939	0.366457
	0.093584	0.282099
	0.199522	0.352624
	0.162092	0.428985
	0.297281	0.398948
	0.324184	0.38628
	0.225733	0.527759
	0.284974	0.493673
	0.242729	0.541711
	0.201507	0.53245
	0.307807	0.473094
	0.264695	0.572946
	0.162092	0.440427
	0.229233	0.478322
	0.316565	0.38628
	0.287985	0.48861
	0.242375	0.244305
	0.249402	0.411226
	0.249402	0.462462
	0.398697	0.483493
	0.227672	0.457053
	0.262893	0.315396
	0.36711	0.366457
	0.41567	0.483493
	0.337692	0.446038
	0.249402	0.440427
	0.211951	0.860864
	0.176354	0.503647
	0.470277	0.38628
	0.362373	0.41723
	0.477569	0.478322
	0.299744	0.451579
	0.36711	0.282099
	0.203636	0.398948
	0.242375	0.48861
	0.299744	0.345499
	0.352708	0.299211
	0.385477	0.33079
	0.275724	0.398948
	0.242375	0.345499
	0.166268	0.508561
	0.227672	0.392665
	0.357573	0.233904
	0.316565	0.379787
	0.287985	0.546282
	0.380968	0.366457
	0.327299	0.352624
	0.362373	0.493673
	0.376405	0.411226
	0.262893	0.446038
	0.299744	0.30741
	0.380968	0.521353
	0.34277	0.479377
	0.293923	0.651928
	0.451533	0.39141
	0.513129	0.452871
	0.5429	0.421255
	0.313443	0.603399
	0.21716	0.312901
	0.443276	0.452761
	0.354621	0.527657
	0.513129	0.445952
	0.452054	0.366908
	0.406269
	0.594717
	0.406269
	0.331717
	0.265965
	0.411077
	0.319651
	0.234559
	0.429772
	0.675177
	0.557189
	0.56767
	0.469119
	0.577961
	0.528224
	0.360119
	0.401403
	0.370871
	0.520731
	0.481521
	0.639301
	0.370871
	0.386439
	0.386439
	0.429772
	0.38132
mean	0.308667	0.355727
s.e.m	0.00689674	0.00829348

## Sheet: Fig 2G
Time s	-4	0	4	8	12	16	20	24	28	32	36	40	44	48	52	56	60	64	68	72	76	80	84	88	92	96	100	104
Fluorescence recovery (%)	100	0	11.1791	18.3369	32.5337	39.5475	41.779	44.3046	46.0117	44.346	49.0173	52.9485	50.3783	49.1627	54.2219	49.6362	47.2311	45.3795	41.8807	48.4632	45.1944	42.6815	42.985	42.1589	44.8772	41.9329	48.9335	49.4066
	100	0	22.3278	31.8183	41.0729	44.1198	49.9776	46.5944	50.2741	50.3973	57.4164	54.9427	55.3071	53.8547	55.5566	51.2286	50.4349	42.7424	52.3739	50.1686	51.1335	51.8445	52.6548	46.0713	42.1557	43.5705	37.911	44.0038
	100	0	17.4969	31.238	41.8118	43.6411	43.2359	54.3969	52.2581	52.1366	56.002	60.0235	55.8546	62.2803	57.4071	61.9148	60.1105	65.9819	60.3304	64.1346	63.1751	62.526	63.7432	63.5958	67.1267	63.9216	58.0744	58.0735
	100	0	27.9556	29.7116	40.4233	51.2616	47.715	49.0832	45.1219	52.6398	51.3353	47.9332	50.1226	41.66	45.1987	46.4194	44.7492	42.3945	50.2681	50.6826	43.966	38.8767	38.2359	36.6942	39.8384	37.3201	31.7187	33.3898
	100	0	21.1825	28.6073	37.9281	49.6505	51.9467	44.6348	53.169	54.4572	61.2473	54.7523	60.2353	66.1022	63.9718	55.5083	50.6902	58.9193	59.8414	55.6896	56.3988	54.0631	55.7377	57.1486	61.735	55.8327	53.6288	54.4888
	100	0	17.1631	31.7937	36.6624	33.6759	47.4047	48.0341	57.5753	62.7598	62.5658	63.6184	64.3221	67.8616	70.6872	66.999	65.5398	68.7801	66.615	72.8995	63.9239	68.5179	57.8995	67.9422	63.7731	59.9694	66.8297	62.3367
	100	0	19.1145	24.1738	36.2417	39.3817	39.9694	46.4736	54.4366	60.9879	65.8471	47.275	50.5408	54.9531	50.8331	59.9276	58.8672	56.7013	57.5842	57.5009	55.4137	55.5985	56.5709	58.3917	56.824	48.614	52.2979	57.0027
	100	0	18.6632	27.1538	30.486	35.0602	41.7802	45.4017	52.459	50.1506	60.5259	59.855	55.7926	55.4099	51.6112	61.2561	56.6237	58.68	64.6335	57.0488	57.3151	63.7882	57.3991	50.9817	55.2485	44.2076	50.6029	48.8515
	100	0	21.1432	36.5483	42.0386	53.0796	55.5296	60.1052	59.9782	62.4887	58.4994	54.2159	54.8808	51.6169	52.0077	52.8137	55.6747	54.1031	57.5001	56.2227	57.6592	45.778	43.4167	41.0836	50.4443	52.723	45.3388	48.9392
	100	0	27.1301	37.2823	42.8095	49.7485	56.5151	52.5063	59.8912	65.7877	63.3503	80.401	67.6994	64.9757	66.1663	65.6519	62.0964	61.1141	59.5926	65.1841	68.9024	66.0606	68.0655	65.9538	76.4408	74.4464	65.1602	70.727
	100	0	13.1673	32.3309	33.8196	39.2805	49.0409	48.5523	55.3582	54.6967	55.5998	58.1812	66.1672	64.1	59.1223	62.1024	67.6744	62.9975	65.2976	66.0975	57.3003	60.1656	60.5449	59.9672	61.7125	57.6883	54.5177	45.0334
	100	0	16.6136	26.5725	33.383	40.7509	42.9892	44.7719	53.45	53.7887	54.5264	53.0798	52.64	49.6361	49.6361	57.7846	54.5461	51.69	50.4619	47.8379	47.3532	44.2159	46.749	44.6388	44.6388	42.9606	44.5577	41.1398
	100	0	18.2343	29.2042	32.9521	39.7488	46.6533	50.5863	55.3642	54.9614	55.8456	60.4879	57.1238	55.1825	57.0441	61.4642	58.7855	56.5885	61.913	54.1691	58.9056	56.3966	56.2035	51.9295	54.7875	52.2885	45.5165	36.3465
	100	0	23.2351	33.6354	45.725	46.0976	57.757	63.9973	62.748	59.9233	59.9472	59.3573	57.4474	70.4094	69.5706	54.4695	62.5676	58.1351	52.5064	58.9357	67.0317	61.4432	64.1668	72.932	71.2546	61.9082	48.4692	58.939
	100	0	21.3157	30.2576	41.8213	45.5101	44.054	49.0152	52.3293	48.8926	54.3879	52.8105	50.1551	49.1056	49.332	44.6581	54.0882	59.7933	53.2851	55.8475	53.8269	54.8407	54.2365	58.122	57.5153	48.5245	49.7407	49.427
	100	0	8.6802	22.0794	29.1574	33.716	44.2926	44.2926	46.8691	48.2596	50.3803	53.0999	52.1203	60.9551	56.7431	59.41	60.485	61.3744	61.4905	63.0984	63.0189	60.8967	59.8459	65.8499	59.8584	56.4628	51.6209	48.334
	100	0	13.1649	27.1819	33.7654	38.7983	42.1988	44.8202	47.2173	49.1962	50.3385	48.8733	55.0576	50.7097	50.7759	54.7572	52.0327	55.8458	54.5149	49.5728	53.3412	57.0824	54.8223	47.4158	48.0638	53.0619	54.386	52.8546
	100	0	20.3238	29.4791	39.8009	46.0297	49.0829	48.4517	48.5618	48.5214	51.1208	49.3031	45.0181	47.1893	41.9428	39.3788	43.2761	40.0835	41.9293	38.1568	43.347	37.7153	34.887	37.9134	37.8216	34.6877	37.4278	32.9128
mean	100	0	18.7828	29.3003	37.3574	42.7277	47.329	49.2235	52.9485	54.1329	56.553	56.1755	55.6035	56.398	55.6571	55.8545	55.8596	55.628	56.2233	56.2061	55.9559	54.5829	53.7869	53.8217	55.2287	51.6734	49.8185	49.567
s.e.m	0	0	1.19737	1.1104	1.13038	1.39248	1.26922	1.29913	1.19351	1.41358	1.17624	1.80706	1.40925	1.92138	1.86979	1.76007	1.62374	1.9379	1.70048	1.9374	1.80659	2.19037	2.15103	2.60842	2.58163	2.37637	2.1021	2.35714

## Sheet: Fig 2I
hydrophobicity		IUPred
amino acid position	score	amino acid position	score
11	0.317	1	0.708
12	0.303	2	0.7209
13	0.318	3	0.5901
14	0.335	4	0.6136
15	0.349	5	0.6576
16	0.321	6	0.6948
17	0.309	7	0.7289
18	0.333	8	0.6322
19	0.335	9	0.6482
20	0.355	10	0.6576
21	0.355	11	0.6851
22	0.352	12	0.725
23	0.346	13	0.712
24	0.35	14	0.6043
25	0.348	15	0.5758
26	0.362	16	0.6322
27	0.403	17	0.7331
28	0.417	18	0.662
29	0.422	19	0.6661
30	0.422	20	0.6427
31	0.436	21	0.6427
32	0.436	22	0.5493
33	0.438	23	0.5901
34	0.438	24	0.6806
35	0.441	25	0.6755
36	0.426	26	0.6576
37	0.469	27	0.5758
38	0.483	28	0.5533
39	0.483	29	0.6427
40	0.481	30	0.6427
41	0.481	31	0.6089
42	0.459	32	0.6227
43	0.449	33	0.6227
44	0.449	34	0.6227
45	0.447	35	0.708
46	0.475	36	0.7289
47	0.476	37	0.6269
48	0.451	38	0.6136
49	0.465	39	0.6136
50	0.459	40	0.6089
51	0.442	41	0.6089
52	0.414	42	0.6227
53	0.429	43	0.725
54	0.413	44	0.725
55	0.439	45	0.7209
56	0.441	46	0.6375
57	0.457	47	0.6375
58	0.431	48	0.6991
59	0.429	49	0.6661
60	0.385	50	0.708
61	0.385	51	0.725
62	0.372	52	0.7799
63	0.416	53	0.7547
64	0.429	54	0.7799
65	0.433	55	0.6991
66	0.447	56	0.7036
67	0.433	57	0.6851
68	0.432	58	0.7629
69	0.417	59	0.6851
70	0.401	60	0.7672
71	0.407	61	0.7672
72	0.422	62	0.7755
73	0.422	63	0.6906
74	0.419	64	0.6806
75	0.435	65	0.6375
76	0.407	66	0.6089
77	0.432	67	0.662
78	0.427	68	0.662
79	0.427	69	0.6712
80	0.43	70	0.6227
81	0.45	71	0.5807
82	0.45	72	0.562
83	0.487	73	0.5533
84	0.462	74	0.4831
85	0.462	75	0.4652
86	0.462	76	0.5342
87	0.434	77	0.4831
88	0.416	78	0.4149
89	0.44	79	0.4149
90	0.453	80	0.4831
91	0.456	81	0.4725
92	0.44	82	0.4725
93	0.441	83	0.4087
94	0.48	84	0.4652
95	0.485	85	0.4652
96	0.483	86	0.4652
97	0.483	87	0.5055
98	0.483	88	0.5707
99	0.51	89	0.5055
100	0.493	90	0.4979
101	0.479	91	0.5707
102	0.459	92	0.5854
103	0.459	93	0.5854
104	0.437	94	0.4979
105	0.434	95	0.5758
106	0.46	96	0.5707
107	0.456	97	0.5665
108	0.471	98	0.5665
109	0.499	99	0.5707
110	0.471	100	0.5951
111	0.457	101	0.6136
112	0.456	102	0.6227
113	0.466	103	0.6227
114	0.448	104	0.6991
115	0.442	105	0.6136
116	0.454	106	0.5533
117	0.454	107	0.5992
118	0.456	108	0.5807
119	0.43	109	0.4725
120	0.403	110	0.5758
121	0.441	111	0.6043
122	0.456	112	0.5992
123	0.471	113	0.6269
124	0.471	114	0.6183
125	0.469	115	0.5758
126	0.459	116	0.5456
127	0.434	117	0.5456
128	0.436	118	0.5493
129	0.438	119	0.6089
130	0.399	120	0.5992
131	0.387	121	0.5017
132	0.402	122	0.4901
133	0.387	123	0.5176
134	0.377	124	0.5176
135	0.418	125	0.5139
136	0.396	126	0.6043
137	0.383	127	0.6712
138	0.368	128	0.5419
139	0.35	129	0.5456
140	0.374	130	0.6427
141	0.377	131	0.5901
142	0.354	132	0.5707
143	0.352	133	0.5951
144	0.384	134	0.5665
145	0.38	135	0.5017
146	0.406	136	0.5342
147	0.405	137	0.562
148	0.383	138	0.5807
149	0.366	139	0.5758
150	0.35	140	0.5055
151	0.361	141	0.5807
152	0.38	142	0.6661
153	0.365	143	0.5854
154	0.365	144	0.4685
155	0.379	145	0.5055
156	0.355	146	0.4582
157	0.358	147	0.4652
158	0.355	148	0.4685
159	0.394	149	0.5419
160	0.412	150	0.5577
161	0.368	151	0.4725
162	0.354	152	0.4801
163	0.376	153	0.494
164	0.365	154	0.494
165	0.322	155	0.4766
166	0.312	156	0.5419
167	0.281	157	0.6227
168	0.296	158	0.5419
169	0.296	159	0.4619
170	0.296	160	0.4685
171	0.308	161	0.5419
172	0.324	162	0.562
173	0.308	163	0.494
174	0.318	164	0.5854
175	0.332	165	0.6948
176	0.318	166	0.6712
177	0.337	167	0.7718
178	0.351	168	0.7547
179	0.334	169	0.7595
180	0.295	170	0.7595
181	0.294	171	0.662
182	0.299	172	0.7163
183	0.338	173	0.7289
184	0.311	174	0.7505
185	0.311	175	0.7289
186	0.305	176	0.7505
187	0.348	177	0.6227
188	0.338	178	0.5951
189	0.323	179	0.6851
190	0.356	180	0.7755
191	0.376	181	0.7799
192	0.403	182	0.7881
193	0.413	183	0.6948
194	0.408	184	0.6906
195	0.414	185	0.6906
196	0.4	186	0.6755
197	0.4	187	0.5577
198	0.405	188	0.5382
199	0.416	189	0.5533
200	0.419	190	0.5211
201	0.448	191	0.5176
202	0.433	192	0.5211
203	0.447	193	0.4801
204	0.447	194	0.4685
205	0.437	195	0.4369
206	0.452	196	0.4541
207	0.471	197	0.4582
208	0.443	198	0.4979
209	0.484	199	0.4619
210	0.484	200	0.4507
211	0.484	201	0.4051
212	0.486	202	0.4186
213	0.488	203	0.4051
214	0.45	204	0.4051
215	0.45	205	0.4725
216	0.433	206	0.4619
217	0.448	207	0.4582
218	0.448	208	0.5342
219	0.421	209	0.4652
220	0.421	210	0.4652
221	0.438	211	0.4652
222	0.41	212	0.4685
223	0.404	213	0.4801
224	0.404	214	0.562
225	0.38	215	0.562
226	0.393	216	0.5807
227	0.419	217	0.562
228	0.399	218	0.562
229	0.387	219	0.5533
230	0.36	220	0.5493
231	0.36	221	0.5577
232	0.332	222	0.6227
233	0.316	223	0.6043
234	0.303	224	0.6043
235	0.332	225	0.6906
236	0.339	226	0.6851
237	0.35	227	0.6136
238	0.352	228	0.6183
239	0.368	229	0.6227
240	0.351	230	0.6948
241	0.351	231	0.6906
242	0.337	232	0.7415
243	0.351	233	0.7595
244	0.356	234	0.7881
245	0.352	235	0.7331
246	0.339	236	0.7415
247	0.341	237	0.6322
248	0.339	238	0.6322
249	0.358	239	0.6136
250	0.397	240	0.708
251	0.378	241	0.708
252	0.378	242	0.7209
253	0.393	243	0.6991
254	0.407	244	0.712
255	0.393	245	0.7547
256	0.376	246	0.7595
257	0.403	247	0.7595
258	0.405	248	0.7459
259	0.389	249	0.7459
260	0.374	250	0.6755
261	0.394	251	0.6712
262	0.366	252	0.6755
263	0.38	253	0.6576
264	0.404	254	0.6375
265	0.443	255	0.6755
266	0.449	256	0.6269
267	0.476	257	0.5951
268	0.5	258	0.6851
269	0.471	259	0.708
270	0.452	260	0.7163
271	0.406	261	0.7209
272	0.411	262	0.8279
273	0.45	263	0.8162
274	0.435	264	0.7547
275	0.421	265	0.6712
276	0.418	266	0.6269
277	0.449	267	0.5951
278	0.432	268	0.5382
279	0.428	269	0.6661
280	0.428	270	0.6576
281	0.441	271	0.7163
282	0.44	272	0.7331
283	0.444	273	0.6427
284	0.43	274	0.6482
285	0.402	275	0.6576
286	0.379	276	0.5707
287	0.375	277	0.5758
288	0.363	278	0.5296
289	0.363	279	0.5707
290	0.367	280	0.5577
291	0.411	281	0.5533
292	0.426	282	0.5533
293	0.437	283	0.5211
294	0.414	284	0.5342
295	0.409	285	0.6531
296	0.409	286	0.7331
297	0.409	287	0.6531
298	0.383	288	0.6851
299	0.386	289	0.6906
300	0.393	290	0.6531
301	0.39	291	0.5854
302	0.393	292	0.6427
303	0.421	293	0.6712
304	0.408	294	0.7505
305	0.422	295	0.7289
306	0.44	296	0.7289
307	0.452	297	0.7369
308	0.454	298	0.8125
309	0.477	299	0.8765
310	0.436	300	0.8493
311	0.46	301	0.8375
312	0.422	302	0.8421
313	0.423	303	0.7799
314	0.423	304	0.7916
315	0.423	305	0.7843
316	0.445	306	0.7289
317	0.474	307	0.7163
318	0.501	308	0.7916
319	0.512	309	0.725
320	0.492	310	0.7843
321	0.492	311	0.7209
322	0.509	312	0.7881
323	0.509	313	0.6851
324	0.495	314	0.6806
325	0.521	315	0.6851
326	0.517	316	0.7036
327	0.484	317	0.6906
328	0.496	318	0.6991
329	0.482	319	0.6806
330	0.443	320	0.6576
331	0.482	321	0.6576
332	0.438	322	0.6755
333	0.436	323	0.6755
334	0.441	324	0.7331
335	0.431	325	0.708
336	0.409	326	0.7415
337	0.421	327	0.7369
338	0.406	328	0.7036
339	0.379	329	0.6991
340	0.39	330	0.7629
341	0.39	331	0.7036
342	0.374	332	0.7459
343	0.392	333	0.7369
344	0.376	334	0.8013
345	0.386	335	0.7629
346	0.353	336	0.7415
347	0.343	337	0.725
348	0.348	338	0.7415
349	0.307	339	0.7415
350	0.302	340	0.6991
351	0.297	341	0.7036
352	0.253	342	0.6906
353	0.258	343	0.5854
354	0.26	344	0.5807
355	0.244	345	0.5342
356	0.239	346	0.5296
357	0.272	347	0.4901
358	0.239	348	0.4979
359	0.224	349	0.5382
360	0.211	350	0.5211
361	0.172	351	0.5098
362	0.172	352	0.5493
363	0.172	353	0.5577
364	0.133	354	0.562
365	0.133	355	0.5807
366	0.089	356	0.562
367	0.095	357	0.5707
368	0.089	358	0.5665
369	0.089	359	0.5577
370	0.091	360	0.6183
371	0.096	361	0.6755
372	0.096	362	0.6712
373	0.102	363	0.6712
374	0.096	364	0.7415
375	0.096	365	0.7331
376	0.091	366	0.7755
377	0.096	367	0.7799
378	0.063	368	0.7718
379	0.068	369	0.7718
380	0.063	370	0.7951
381	0.065	371	0.805
382	0.06	372	0.8013
383	0.065	373	0.8085
384	0.06	374	0.8013
385	0.093	375	0.7951
386	0.088	376	0.7629
387	0.093	377	0.7951
388	0.088	378	0.7916
389	0.093	379	0.7951
390	0.088	380	0.7843
391	0.086	381	0.7799
392	0.081	382	0.7718
393	0.129	383	0.8013
394	0.167	384	0.7951
395	0.172	385	0.7982
396	0.167	386	0.7916
397	0.167	387	0.7982
398	0.167	388	0.7916
399	0.17	389	0.7951
400	0.17	390	0.7881
401	0.17	391	0.7595
402	0.17	392	0.7459
403	0.192	393	0.7036
404	0.192	394	0.6482
405	0.192	395	0.6482
406	0.164	396	0.6375
407	0.164	397	0.6375
408	0.164	398	0.5992
409	0.164	399	0.6136
410	0.162	400	0.6089
411	0.162	401	0.6089
412	0.19	402	0.6375
413	0.234	403	0.662
414	0.192	404	0.6269
415	0.195	405	0.6269
416	0.193	406	0.6227
417	0.193	407	0.6227
418	0.198	408	0.6136
419	0.193	409	0.6089
420	0.21	410	0.6183
421	0.22	411	0.6136
422	0.24	412	0.6136
423	0.268	413	0.562
424	0.247	414	0.6043
425	0.275	415	0.6043
426	0.295	416	0.6136
427	0.309	417	0.6136
428	0.312	418	0.6227
429	0.312	419	0.6136
430	0.332	420	0.6227
431	0.332	421	0.6806
432	0.338	422	0.7036
433	0.304	423	0.6755
434	0.28	424	0.6482
435	0.29	425	0.6531
436	0.289	426	0.6755
437	0.301	427	0.6948
438	0.304	428	0.708
439	0.319	429	0.712
440	0.366	430	0.7369
441	0.366	431	0.7415
442	0.35	432	0.7459
443	0.335	433	0.7369
444	0.335	434	0.805
445	0.335	435	0.8493
446	0.322	436	0.8565
447	0.321	437	0.8792
448	0.321	438	0.8872
449	0.362	439	0.8942
450	0.357	440	0.8655
451	0.337	441	0.8623
452	0.339	442	0.8198
453	0.367	443	0.805
454	0.374	444	0.805
455	0.36	445	0.8085
456	0.345	446	0.8198
457	0.304	447	0.8162
458	0.322	448	0.8162
459	0.339	449	0.7595
460	0.367	450	0.7547
461	0.319	451	0.7331
462	0.299	452	0.7289
463	0.319	453	0.7289
464	0.333	454	0.7672
465	0.315	455	0.7755
466	0.363	456	0.7289
467	0.347	457	0.7718
468	0.342	458	0.725
469	0.37	459	0.7289
470	0.326	460	0.6576
471	0.326	461	0.712
472	0.332	462	0.6991
473	0.343	463	0.7163
474	0.356	464	0.725
475	0.386	465	0.7629
476	0.383	466	0.708
477	0.429	467	0.7036
478	0.467	468	0.7331
479	0.453	469	0.6482
480	0.453	470	0.712
481	0.406	471	0.7163
482	0.45	472	0.725
483	0.496	473	0.6427
484	0.481	474	0.5901
485	0.496	475	0.5055
486	0.486	476	0.4864
487	0.438	477	0.4476
488	0.44	478	0.3948
489	0.442	479	0.4051
490	0.44	480	0.4017
491	0.46	481	0.4507
492	0.504	482	0.3948
493	0.504	483	0.3529
494	0.49	484	0.3494
495	0.444	485	0.3286
496	0.424	486	0.3019
497	0.437	487	0.3566
498	0.39	488	0.3529
499	0.39	489	0.2541
500	0.41	490	0.2609
501	0.436	491	0.268
502	0.451	492	0.2034
503	0.427	493	0.2064
504	0.386	494	0.268
505	0.42	495	0.3117
506	0.405	496	0.2884
507	0.403	497	0.3149
508	0.449	498	0.3599
509	0.49	499	0.3494
510	0.519	500	0.2541
511	0.478	501	0.2034
512	0.477	502	0.2328
513	0.449	503	0.2918
514	0.447	504	0.3392
515	0.449	505	0.2399
516	0.452	506	0.2541
517	0.479	507	0.2541
518	0.484	508	0.2034
519	0.528	509	0.1554
520	0.503	510	0.1702
521	0.498	511	0.2258
522	0.459	512	0.1349
523	0.464	513	0.2129
524	0.478	514	0.2129
525	0.519	515	0.2292
526	0.499	516	0.2292
527	0.519	517	0.2328
528	0.521	518	0.2064
529	0.481	519	0.1449
530	0.441	520	0.2002
531	0.412	521	0.2645
532	0.454	522	0.3182
533	0.44	523	0.2918
534	0.43	524	0.2715
535	0.449	525	0.2164
536	0.465	526	0.3149
537	0.495	527	0.2094
538	0.457	528	0.2164
539	0.483	529	0.2752
540	0.442	530	0.3286
541	0.442	531	0.2951
542	0.428	532	0.2064
543	0.441	533	0.3182
544	0.441	534	0.2918
545	0.411	535	0.2951
546	0.38	536	0.2849
547	0.404	537	0.2575
548	0.399	538	0.3286
549	0.438	539	0.2715
550	0.434	540	0.3426
551	0.449	541	0.3426
552	0.453	542	0.3704
553	0.428	543	0.3631
554	0.425	544	0.3631
555	0.44	545	0.3872
556	0.464	546	0.4725
557	0.461	547	0.3948
558	0.433	548	0.4801
559	0.461	549	0.391
560	0.419	550	0.391
561	0.449	551	0.3872
562	0.476	552	0.4801
563	0.499	553	0.5707
564	0.514	554	0.5577
565	0.513	555	0.5493
566	0.532	556	0.4801
567	0.56	557	0.3631
568	0.536	558	0.4017
569	0.503	559	0.374
570	0.479	560	0.4292
571	0.509	561	0.3948
572	0.533	562	0.3392
573	0.516	563	0.2609
574	0.5	564	0.2224
575	0.541	565	0.2193
576	0.554	566	0.2164
577	0.528	567	0.1275
578	0.514	568	0.1852
579	0.512	569	0.2064
580	0.517	570	0.2817
581	0.553	571	0.2541
582	0.524	572	0.1731
583	0.484	573	0.1823
584	0.44	574	0.1852
585	0.453	575	0.1184
586	0.449	576	0.1028
587	0.434	577	0.1399
588	0.438	578	0.2436
589	0.456	579	0.2258
590	0.461	580	0.1476
591	0.488	581	0.0749
592	0.499	582	0.1028
593	0.458	583	0.1449
594	0.492	584	0.2129
595	0.52	585	0.1702
596	0.522	586	0.1969
597	0.532	587	0.1914
598	0.516	588	0.1852
599	0.514	589	0.1298
600	0.516	590	0.1399
601	0.484	591	0.087
602	0.465	592	0.0618
603	0.498	593	0.1007
604	0.527	594	0.0443
605	0.56	595	0.0364
606	0.56	596	0.0414
607	0.567	597	0.0294
608	0.581	598	0.03
609	0.553	599	0.0287
610	0.535	600	0.03
611	0.535	601	0.0605
612	0.503	602	0.1206
613	0.479	603	0.0543
614	0.481	604	0.0414
615	0.465	605	0.0356
616	0.465	606	0.0356
617	0.424	607	0.03
618	0.396	608	0.032
619	0.412	609	0.0543
620	0.455	610	0.0433
621	0.455	611	0.0405
622	0.453	612	0.0835
623	0.453	613	0.1349
624	0.434	614	0.1399
625	0.444	615	0.247
626	0.459	616	0.2399
627	0.416	617	0.3019
628	0.415	618	0.4149
629	0.427	619	0.4149
630	0.451	620	0.3599
631	0.432	621	0.3566
632	0.434	622	0.374
633	0.438	623	0.374
634	0.421	624	0.4864
635	0.421	625	0.4476
636	0.403	626	0.3948
637	0.413	627	0.494
638	0.414	628	0.494
639	0.443	629	0.4582
640	0.429	630	0.384
641	0.426	631	0.4901
642	0.441	632	0.4864
643	0.441	633	0.4507
644	0.458	634	0.4476
645	0.439	635	0.4476
646	0.402	636	0.4409
647	0.373	637	0.4017
648	0.373	638	0.3983
649	0.368	639	0.2951
650	0.373	640	0.3019
651	0.373	641	0.2884
652	0.378	642	0.2817
653	0.419	643	0.2817
654	0.406	644	0.2164
655	0.42	645	0.2193
656	0.42	646	0.2951
657	0.417	647	0.2783
658	0.419	648	0.2783
659	0.434	649	0.3087
660	0.41	650	0.2328
661	0.41	651	0.2364
662	0.388	652	0.247
663	0.414	653	0.1791
664	0.448	654	0.1823
665	0.43	655	0.1162
666	0.447	656	0.1162
667	0.443	657	0.1184
668	0.43	658	0.1298
669	0.472	659	0.1323
670	0.477	660	0.1914
671	0.484	661	0.1914
672	0.484	662	0.2645
673	0.517	663	0.2129
674	0.516	664	0.1229
675	0.524	665	0.1759
676	0.513	666	0.1115
677	0.551	667	0.1092
678	0.571	668	0.1914
679	0.53	669	0.1229
680	0.546	670	0.1028
681	0.569	671	0.1373
682	0.579	672	0.1424
683	0.577	673	0.0749
684	0.57	674	0.0888
685	0.537	675	0.107
686	0.563	676	0.1731
687	0.565	677	0.1184
688	0.562	678	0.1184
689	0.577	679	0.1671
690	0.534	680	0.1137
691	0.533	681	0.0749
692	0.531	682	0.0888
693	0.521	683	0.087
694	0.489	684	0.0676
695	0.443	685	0.1251
696	0.431	686	0.0948
697	0.459	687	0.0948
698	0.459	688	0.0967
699	0.459	689	0.0909
700	0.459	690	0.1476
701	0.422	691	0.0909
702	0.384	692	0.087
703	0.368	693	0.1184
704	0.393	694	0.2002
705	0.398	695	0.2503
706	0.412	696	0.2164
707	0.371	697	0.2002
708	0.358	698	0.2094
709	0.404	699	0.2094
710	0.387	700	0.2094
711	0.385	701	0.2817
712	0.371	702	0.3529
713	0.347	703	0.3249
714	0.36	704	0.2715
715	0.358	705	0.3087
716	0.404	706	0.3019
717	0.421	707	0.3631
718	0.391	708	0.4619
719	0.352	709	0.4149
720	0.366	710	0.4087
721	0.366	711	0.391
722	0.369	712	0.4831
723	0.367	713	0.5533
724	0.386	714	0.5211
725	0.358	715	0.5296
726	0.335	716	0.4801
727	0.321	717	0.4831
728	0.336	718	0.494
729	0.35	719	0.5707
730	0.326	720	0.5533
731	0.343	721	0.5493
732	0.355	722	0.5419
733	0.37	723	0.5296
734	0.37	724	0.5254
735	0.346	725	0.6375
736	0.36	726	0.7209
737	0.317	727	0.725
738	0.301	728	0.708
739	0.317	729	0.6948
740	0.358	730	0.7505
741	0.328	731	0.7547
742	0.326	732	0.7951
743	0.37	733	0.7916
744	0.415	734	0.7916
745	0.398	735	0.8375
746	0.383	736	0.8279
747	0.407	737	0.8655
748	0.448	738	0.8623
749	0.431	739	0.8655
750	0.412	740	0.8162
751	0.405	741	0.8279
752	0.431	742	0.8125
753	0.421	743	0.7505
754	0.406	744	0.6851
755	0.408	745	0.6755
756	0.389	746	0.6427
757	0.403	747	0.5807
758	0.42	748	0.5254
759	0.438	749	0.5176
760	0.452	750	0.5211
761	0.409	751	0.5577
762	0.428	752	0.5098
763	0.43	753	0.494
764	0.385	754	0.4979
765	0.357	755	0.5017
766	0.359	756	0.4901
767	0.405	757	0.4766
768	0.375	758	0.4801
769	0.334	759	0.4901
770	0.338	760	0.4801
771	0.384	761	0.5211
772	0.402	762	0.5342
773	0.403	763	0.5456
774	0.413	764	0.6136
775	0.413	765	0.6948
776	0.412	766	0.708
777	0.429	767	0.6482
778	0.441	768	0.7459
779	0.437	769	0.8013
780	0.418	770	0.8279
781	0.389	771	0.7843
782	0.392	772	0.7331
783	0.389	773	0.7209
784	0.404	774	0.7415
785	0.423	775	0.7459
786	0.423	776	0.7415
787	0.438	777	0.7459
788	0.411	778	0.7209
789	0.401	779	0.7629
790	0.399	780	0.7505
791	0.395	781	0.7672
792	0.397	782	0.7843
793	0.41	783	0.7843
794	0.365	784	0.7755
795	0.353	785	0.7881
796	0.394	786	0.7843
797	0.407	787	0.7843
798	0.392	788	0.8313
799	0.366	789	0.8085
800	0.372	790	0.7982
801	0.375	791	0.7718
802	0.389	792	0.7595
803	0.404	793	0.7331
804	0.389	794	0.7881
805	0.385	795	0.7369
806	0.383	796	0.6906
807	0.396	797	0.6851
808	0.379	798	0.6948
809	0.393	799	0.7331
810	0.393	800	0.6991
811	0.395	801	0.712
812	0.397	802	0.7036
813	0.37	803	0.6991
814	0.339	804	0.7036
815	0.369	805	0.7459
816	0.369	806	0.7459
817	0.343	807	0.7369
818	0.358	808	0.725
819	0.398	809	0.712
820	0.381	810	0.712
821	0.363	811	0.725
822	0.361	812	0.7505
823	0.388	813	0.8013
824	0.416	814	0.8681
825	0.414	815	0.8681
826	0.399	816	0.8681
827	0.425	817	0.8894
828	0.425	818	0.8681
829	0.425	819	0.8343
830	0.392	820	0.8313
831	0.39	821	0.8162
832	0.431	822	0.805
833	0.459	823	0.7672
834	0.444	824	0.712
835	0.476	825	0.6991
836	0.448	826	0.6661
837	0.45	827	0.6269
838	0.433	828	0.6269
839	0.42	829	0.6269
840	0.379	830	0.6531
841	0.397	831	0.6227
842	0.399	832	0.5807
843	0.416	833	0.5533
844	0.371	834	0.562
845	0.327	835	0.4801
846	0.329	836	0.4864
847	0.351	837	0.5098
848	0.31	838	0.5055
849	0.296	839	0.5533
850	0.298	840	0.5901
851	0.304	841	0.6043
852	0.304	842	0.6227
853	0.261	843	0.6375
854	0.274	844	0.6806
855	0.302	845	0.7209
856	0.26	846	0.7331
857	0.301	847	0.725
858	0.317	848	0.7629
859	0.317	849	0.7755
860	0.286	850	0.7881
861	0.301	851	0.7843
862	0.298	852	0.7843
863	0.298	853	0.8013
864	0.298	854	0.7799
865	0.317	855	0.7843
866	0.333	856	0.8313
867	0.374	857	0.8013
868	0.358	858	0.7916
869	0.386	859	0.7916
870	0.37	860	0.7755
871	0.38	861	0.7799
872	0.395	862	0.7799
873	0.425	863	0.7799
874	0.427	864	0.7799
875	0.401	865	0.7951
876	0.411	866	0.8085
877	0.411	867	0.7755
878	0.37	868	0.7755
879	0.394	869	0.7799
880	0.394	870	0.7595
881	0.396	871	0.7982
882	0.382	872	0.7881
883	0.368	873	0.7916
884	0.396	874	0.805
885	0.396	875	0.8343
886	0.377	876	0.7982
887	0.378	877	0.7951
888	0.378	878	0.8235
889	0.378	879	0.7951
890	0.39	880	0.7951
891	0.39	881	0.8085
892	0.38	882	0.805
893	0.365	883	0.8125
894	0.352	884	0.805
895	0.368	885	0.805
896	0.368	886	0.7916
897	0.34	887	0.7799
898	0.34	888	0.7799
899	0.354	889	0.7755
900	0.312	890	0.7331
901	0.312	891	0.7331
902	0.31	892	0.708
903	0.31	893	0.712
904	0.326	894	0.712
905	0.326	895	0.7163
906	0.326	896	0.7163
907	0.342	897	0.7916
908	0.342	898	0.7916
909	0.315	899	0.7881
910	0.313	900	0.8013
911	0.27	901	0.805
912	0.272	902	0.7951
913	0.287	903	0.7951
914	0.285	904	0.7843
915	0.285	905	0.7843
916	0.285	906	0.7843
917	0.271	907	0.7982
918	0.261	908	0.805
919	0.259	909	0.8375
920	0.242	910	0.8279
921	0.272	911	0.8493
922	0.274	912	0.8596
923	0.274	913	0.8421
924	0.272	914	0.8313
925	0.256	915	0.8313
926	0.228	916	0.8313
927	0.228	917	0.8279
928	0.213	918	0.7916
929	0.214	919	0.7799
930	0.228	920	0.7718
931	0.244	921	0.7718
932	0.247	922	0.7843
933	0.263	923	0.7843
934	0.246	924	0.7672
935	0.246	925	0.7755
936	0.274	926	0.7982
937	0.257	927	0.7951
938	0.252	928	0.7982
939	0.252	929	0.7916
940	0.254	930	0.7881
941	0.271	931	0.7982
942	0.243	932	0.8125
943	0.243	933	0.8162
944	0.243	934	0.8085
945	0.245	935	0.805
946	0.286	936	0.7595
947	0.284	937	0.7629
948	0.269	938	0.7595
949	0.267	939	0.7718
950	0.293	940	0.7951
951	0.279	941	0.805
952	0.265	942	0.8162
953	0.263	943	0.8198
954	0.247	944	0.8198
955	0.291	945	0.8375
956	0.291	946	0.7881
957	0.249	947	0.7595
958	0.243	948	0.7629
959	0.265	949	0.7459
960	0.281	950	0.6991
961	0.279	951	0.6991
962	0.265	952	0.6991
963	0.265	953	0.6806
964	0.279	954	0.6806
965	0.276	955	0.6269
966	0.318	956	0.6322
967	0.277	957	0.6948
968	0.32	958	0.6906
969	0.318	959	0.6991
970	0.32	960	0.6906
971	0.274	961	0.662
972	0.257	962	0.6661
973	0.255	963	0.6661
974	0.289	964	0.662
975	0.289	965	0.6712
976	0.247	966	0.5901
977	0.259	967	0.6576
978	0.269	968	0.6183
979	0.269	969	0.5992
980	0.28	970	0.6136
981	0.28	971	0.6712
982	0.316	972	0.662
983	0.358	973	0.6482
984	0.397	974	0.5758
985	0.383	975	0.5707
986	0.403	976	0.6427
987	0.358	977	0.7036
988	0.353	978	0.7415
989	0.312	979	0.7415
990	0.312	980	0.725
991	0.312	981	0.725
992	0.332	982	0.6427
993	0.332	983	0.5758
994	0.372	984	0.5176
995	0.335	985	0.5296
996	0.35	986	0.5296
997	0.388	987	0.5854
998	0.393	988	0.5707
999	0.411	989	0.6427
1000	0.43	990	0.6427
1001	0.441	991	0.6427
1002	0.424	992	0.6482
1003	0.405	993	0.6482
1004	0.402	994	0.5951
1005	0.402	995	0.6755
1006	0.402	996	0.6755
1007	0.398	997	0.6136
1008	0.415	998	0.5665
1009	0.421	999	0.5098
1010	0.419	1000	0.5139
1011	0.421	1001	0.4725
1012	0.459	1002	0.4685
1013	0.445	1003	0.5493
1014	0.447	1004	0.5493
1015	0.423	1005	0.5493
1016	0.442	1006	0.5419
1017	0.461	1007	0.4831
1018	0.423	1008	0.4901
1019	0.451	1009	0.494
1020	0.437	1010	0.4685
1021	0.461	1011	0.4801
1022	0.456	1012	0.4292
1023	0.484	1013	0.4292
1024	0.47	1014	0.4409
1025	0.446	1015	0.4901
1026	0.446	1016	0.494
1027	0.457	1017	0.4149
1028	0.446	1018	0.4652
1029	0.459	1019	0.4087
1030	0.498	1020	0.422
1031	0.5	1021	0.3704
1032	0.512	1022	0.3426
1033	0.473	1023	0.3321
1034	0.502	1024	0.3321
1035	0.518	1025	0.3807
1036	0.518	1026	0.3774
1037	0.498	1027	0.3182
1038	0.507	1028	0.374
1039	0.541	1029	0.3704
1040	0.498	1030	0.3182
1041	0.517	1031	0.3321
1042	0.517	1032	0.2752
1043	0.482	1033	0.3321
1044	0.452	1034	0.3249
1045	0.49	1035	0.3286
1046	0.471	1036	0.3286
1047	0.473	1037	0.3215
1048	0.459	1038	0.3392
1049	0.502	1039	0.2609
1050	0.514	1040	0.3149
1051	0.47	1041	0.2364
1052	0.47	1042	0.2328
1053	0.453	1043	0.2988
1054	0.453	1044	0.2988
1055	0.424	1045	0.2436
1056	0.403	1046	0.2364
1057	0.386	1047	0.2399
1058	0.386	1048	0.2849
1059	0.346	1049	0.2258
1060	0.312	1050	0.1881
1061	0.312	1051	0.2292
1062	0.279	1052	0.2292
1063	0.279	1053	0.2783
1064	0.295	1054	0.2849
1065	0.338	1055	0.2951
1066	0.297	1056	0.2849
1067	0.303	1057	0.2715
1068	0.262	1058	0.268
1069	0.264	1059	0.3356
1070	0.25	1060	0.4256
1071	0.207	1061	0.4292
1072	0.226	1062	0.5211
1073	0.226	1063	0.5254
1074	0.232	1064	0.5419
1075	0.23	1065	0.5017
1076	0.224	1066	0.5456
1077	0.23	1067	0.5665
1078	0.23	1068	0.6482
1079	0.25	1069	0.6755
1080	0.276	1070	0.7369
1081	0.276	1071	0.7755
1082	0.278	1072	0.7881
1083	0.278	1073	0.7916
1084	0.239	1074	0.8125
1085	0.223	1075	0.7799
1086	0.182	1076	0.7505
1087	0.212	1077	0.7799
1088	0.226	1078	0.7718
1089	0.267	1079	0.7881
1090	0.31	1080	0.7629
1091	0.296	1081	0.7629
1092	0.298	1082	0.7672
1093	0.298	1083	0.7755
1094	0.326	1084	0.8462
1095	0.336	1085	0.8235
1096	0.354	1086	0.8792
1097	0.358	1087	0.8853
1098	0.358	1088	0.8792
1099	0.36	1089	0.8313
1100	0.343	1090	0.7718
1101	0.315	1091	0.7881
1102	0.33	1092	0.8198
1103	0.342	1093	0.8198
1104	0.359	1094	0.8013
1105	0.357	1095	0.8279
1106	0.359	1096	0.8565
1107	0.374	1097	0.8493
1108	0.386	1098	0.853
1109	0.372	1099	0.8828
1110	0.348	1100	0.8623
1111	0.32	1101	0.8828
1112	0.3	1102	0.8765
1113	0.3	1103	0.8741
1114	0.328	1104	0.8681
1115	0.328	1105	0.8343
1116	0.318	1106	0.8681
1117	0.299	1107	0.8596
1118	0.302	1108	0.8313
1119	0.33	1109	0.8462
1120	0.37	1110	0.8872
1121	0.401	1111	0.9211
1122	0.398	1112	0.9081
1123	0.398	1113	0.9081
1124	0.382	1114	0.8741
1125	0.366	1115	0.8792
1126	0.383	1116	0.8623
1127	0.421	1117	0.8313
1128	0.423	1118	0.8681
1129	0.396	1119	0.8493
1130	0.394	1120	0.7951
1131	0.378	1121	0.8162
1132	0.404	1122	0.7755
1133	0.424	1123	0.7755
1134	0.465	1124	0.7459
1135	0.439	1125	0.7505
1136	0.411	1126	0.7881
1137	0.439	1127	0.7289
1138	0.482	1128	0.7369
1139	0.482	1129	0.7881
1140	0.483	1130	0.7415
1141	0.442	1131	0.7505
1142	0.454	1132	0.708
1143	0.457	1133	0.7331
1144	0.442	1134	0.6755
1145	0.444	1135	0.7459
1146	0.444	1136	0.7629
1147	0.429	1137	0.7459
1148	0.39	1138	0.7369
1149	0.374	1139	0.7289
1150	0.36	1140	0.7505
1151	0.362	1141	0.805
1152	0.378	1142	0.7755
1153	0.338	1143	0.8125
1154	0.323	1144	0.8198
1155	0.282	1145	0.8565
1156	0.276	1146	0.8565
1157	0.276	1147	0.8623
1158	0.248	1148	0.8966
1159	0.207	1149	0.9013
1160	0.217	1150	0.9081
1161	0.188	1151	0.9329
1162	0.188	1152	0.9308
1163	0.148	1153	0.9547
1164	0.158	1154	0.9606
1165	0.158	1155	0.9733
1166	0.158	1156	0.9787
1167	0.158	1157	0.9792
1168	0.168	1158	0.9816
1169	0.168	1159	0.9883
1170	0.168	1160	0.9903
1171	0.168	1161	0.9905
1172	0.178	1162	0.9906
1173	0.161	1163	0.9924
1174	0.161	1164	0.9927
1175	0.161	1165	0.9928
1176	0.171	1166	0.9928
1177	0.161	1167	0.9929
1178	0.161	1168	0.9933
1179	0.193	1169	0.9934
1180	0.193	1170	0.9934
1181	0.183	1171	0.9934
1182	0.212	1172	0.9937
1183	0.212	1173	0.9937
1184	0.252	1174	0.9937
1185	0.27	1175	0.9937
1186	0.27	1176	0.994
1187	0.285	1177	0.9937
1188	0.285	1178	0.9937
1189	0.275	1179	0.9927
1190	0.275	1180	0.9927
1191	0.275	1181	0.9924
1192	0.285	1182	0.9921
1193	0.303	1183	0.9921
1194	0.303	1184	0.9901
1195	0.303	1185	0.9873
1196	0.313	1186	0.986
1197	0.303	1187	0.9844
1198	0.301	1188	0.9844
1199	0.299	1189	0.9801
1200	0.267	1190	0.9801
1201	0.267	1191	0.9801
1202	0.267	1192	0.9842
1203	0.277	1193	0.9777
1204	0.277	1194	0.9777
1205	0.234	1195	0.9777
1206	0.221	1196	0.9816
1207	0.235	1197	0.9777
1208	0.237	1198	0.9677
1209	0.252	1199	0.9519
1210	0.293	1200	0.9756
1211	0.321	1201	0.9751
1212	0.321	1202	0.9733
1213	0.321	1203	0.9621
1214	0.335	1204	0.9621
1215	0.35	1205	0.9634
1216	0.35	1206	0.9649
1217	0.368	1207	0.9649
1218	0.368	1208	0.9657
1219	0.385	1209	0.9606
1220	0.387	1210	0.9381
1221	0.387	1211	0.9269
1222	0.381	1212	0.9269
1223	0.379	1213	0.9269
1224	0.341	1214	0.8991
1225	0.341	1215	0.892
1226	0.338	1216	0.892
1227	0.339	1217	0.8623
1228	0.335	1218	0.8623
1229	0.319	1219	0.8872
1230	0.304	1220	0.9151
1231	0.277	1221	0.9106
1232	0.247	1222	0.8853
1233	0.262	1223	0.8596
1234	0.252	1224	0.8966
1235	0.252	1225	0.8966
1236	0.235	1226	0.8991
1237	0.245	1227	0.9013
1238	0.215	1228	0.9211
1239	0.229	1229	0.9211
1240	0.214	1230	0.9269
1241	0.229	1231	0.9488
1242	0.229	1232	0.9381
1243	0.232	1233	0.9329
1244	0.236	1234	0.9211
1245	0.252	1235	0.919
1246	0.25	1236	0.9013
1247	0.256	1237	0.9151
1248	0.239	1238	0.9013
1249	0.246	1239	0.8942
1250	0.262	1240	0.9013
1251	0.277	1241	0.8942
1252	0.277	1242	0.8991
1253	0.279	1243	0.8966
1254	0.292	1244	0.9168
1255	0.32	1245	0.9126
1256	0.276	1246	0.8872
1257	0.272	1247	0.9106
1258	0.262	1248	0.9126
1259	0.265	1249	0.8942
1260	0.265	1250	0.8942
1261	0.306	1251	0.8872
1262	0.291	1252	0.8872
1263	0.289	1253	0.9106
1264	0.291	1254	0.9039
1265	0.328	1255	0.892
1266	0.35	1256	0.9081
1267	0.352	1257	0.9106
1268	0.38	1258	0.8942
1269	0.414	1259	0.9168
1270	0.392	1260	0.9168
1271	0.409	1261	0.8792
1272	0.428	1262	0.8853
1273	0.413	1263	0.8596
1274	0.408	1264	0.8872
1275	0.38	1265	0.8421
1276	0.352	1266	0.7843
1277	0.382	1267	0.8198
1278	0.404	1268	0.7982
1279	0.415	1269	0.6948
1280	0.456	1270	0.6661
1281	0.436	1271	0.5577
1282	0.436	1272	0.4725
1283	0.436	1273	0.4801
1284	0.438	1274	0.4507
1285	0.467	1275	0.4685
1286	0.423	1276	0.4801
1287	0.425	1277	0.4901
1288	0.44	1278	0.5139
1289	0.454	1279	0.4409
1290	0.422	1280	0.3807
1291	0.442	1281	0.3667
1292	0.447	1282	0.3599
1293	0.43	1283	0.3566
1294	0.428	1284	0.3807
1295	0.467	1285	0.3599
1296	0.505	1286	0.3948
1297	0.52	1287	0.391
1298	0.493	1288	0.384
1299	0.471	1289	0.3321
1300	0.46	1290	0.4186
1301	0.46	1291	0.433
1302	0.463	1292	0.4476
1303	0.422	1293	0.5296
1304	0.461	1294	0.5055
1305	0.502	1295	0.4369
1306	0.473	1296	0.3704
1307	0.493	1297	0.3631
1308	0.48	1298	0.3872
1309	0.504	1299	0.374
1310	0.5	1300	0.4409
1311	0.498	1301	0.4369
1312	0.498	1302	0.4369
1313	0.46	1303	0.494
1314	0.458	1304	0.4256
1315	0.477	1305	0.374
1316	0.438	1306	0.391
1317	0.399	1307	0.3983
1318	0.385	1308	0.4292
1319	0.378	1309	0.3667
1320	0.426	1310	0.3667
1321	0.465	1311	0.3566
1322	0.435	1312	0.3566
1323	0.438	1313	0.422
1324	0.435	1314	0.422
1325	0.435	1315	0.4369
1326	0.435	1316	0.5098
1327	0.43	1317	0.5758
1328	0.454	1318	0.5758
1329	0.441	1319	0.5533
1330	0.441	1320	0.4864
		1321	0.4186
		1322	0.4017
		1323	0.4256
		1324	0.4087
		1325	0.4051
		1326	0.3983
		1327	0.384
		1328	0.3182
		1329	0.3321
		1330	0.3215
		1331	0.3599
		1332	0.3321
		1333	0.3053
		1334	0.2609
		1335	0.2224
		1336	0.1852
		1337	0.1528
		1338	0.1162
		1339	0.0817
		1340	0.0555

## Sheet: Fig 2L
[EMB1579], μΜ [KCl], mM	0.01	0.025	0.05	0.1	0.5	1
100	NO	YES	YES	YES	YES	YES
500	NO	NO	YES	YES	YES	YES
1000	NO	NO	NO	YES	YES	YES
1500	NO	NO	NO	YES	YES	YES
2000	NO	NO	NO	NO	YES	YES

## Sheet: Fig 2N
Time s	-3	0	3	6	9	12	15	18	21	24	27	30	33	36	39	42	45	48	51	54	57	60	63	66	69	72	75	78	81	84	87	90	93	96	99	102	105	108	111	114	117	120	123	126	129	132	135	138	141
Fluorescence recovery (%)	100	0	49.026	57.0796	61.6561	62.5327	63.7257	64.9187	66.4245	66.7869	66.1029	66.293	66.9485	66.66	67.5169	67.9535	68.6115	68.3181	67.4715	67.2201	66.8289	67.3826	68.5661	67.1646	66.9909	67.4939	66.3892	66.3404	66.2926	66.257	65.3675	63.426	63.6088	62.6463	63.0988	61.8016	61.3768	60.4122	59.5652	61.4357	59.3002	59.1039	57.7861	57.4344	57.7002	55.5958	54.1755	54.8832	54.7405
	100	0	29.9947	35.2098	38.4772	39.8016	42.362	43.6466	44.0851	45.025	45.5151	46.1224	46.4701	47.5054	49.0714	49.3023	49.9843	50.2192	50.3785	50.527	50.6509	51.7852	51.0677	51.6386	51.1273	50.9811	51.4267	51.2087	51.719	51.1549	51.6943	50.7466	51.5095	50.6955	50.8173	50.5577	50.7623	50.6803	51.278	50.834	50.3761	50.2468	50.199	50.3394	49.5318	49.5677	50.0736	50.5755	50.8314
	100	0	42.2891	42.2402	50.45	53.9097	57.1799	58.6204	60.1701	60.5594	62.0157	62.1776	63.2721	64.6965	65.5272	65.2155	64.5115	66.9802	66.4566	66.4871	66.3237	67.6534	67.6062	67.0292	67.9418	66.6972	67.2352	68.4309	67.2827	67.2848	68.3052	67.382	68.1908	67.503	68.199	67.8915	68.8455	68.1099	67.2864	66.7821	67.0646	66.7269	67.274	66.5922	66.8778	66.7291	66.2032	64.6741	64.0563
	100	0	31.0871	38.7322	42.0615	44.6341	46.7006	47.8562	48.6814	49.559	50.7242	51.6983	52.2047	52.7713	52.8043	54.2485	54.1529	54.9761	55.2074	55.9998	56.0876	56.8509	56.4606	56.7424	57.2514	56.9166	58.1119	57.6885	58.397	57.8574	58.5314	58.9595	58.9828	58.3571	58.682	59.5147	59.3269	62.7455	62.6753	62.7491	62.859	63.0374	63.1881	63.7534	64.0144	64.0145	64.5646	64.8356	64.3804
	100	0	29.7241	36.8069	40.8652	43.0202	45.8883	46.0718	48.3648	49.7793	50.8645	51.0284	52.1706	53.4287	54.1789	54.6283	56.4245	56.4519	58.147	58.3739	58.2477	59.2968	59.4048	59.9215	60.6096	61.0568	61.9514	62.4036	62.8734	62.5158	63.0479	63.7456	64.05	64.5701	64.5715	64.374	65.1589	65.6708	65.4784	65.6742	66.5453	66.1598	66.6895	67.1696	67.5129	67.0775	68.0603	67.5512	67.5486
	100	0	40.8886	49.2033	52.2473	55.6709	56.5879	58.0639	60.1895	60.5671	62.3327	62.609	62.8104	64.301	64.255	64.175	65.2046	64.7625	64.6666	53.312	70.3944	64.6386	54.5919	54.7929	54.7795	55.604	57.068	57.3171	59.0782	59.549	59.304	61.1346	61.6016	62.3729	63.7013	63.3473	64.4042	64.1908	65.5462	65.7661	66.2279	66.2961	66.6532	66.9495	66.9334	67.2363	67.1695	68.1318	68.1562
	100	0	43.8761	52.8405	55.2403	58.2001	58.5592	59.5515	69.7808	71.3631	72.3713	72.6541	74.5297	74.686	75.7698	76.3423	76.932	77.5715	77.7693	79.1691	77.287	78.2473	79.8109	78.7625	78.6716	79.6656	80.0916	80.2508	79.8232	79.8533	79.1402	79.6911	79.6027	80.1583	80.6641	81.0977	79.7459	78.3992	78.6692	79.5779	78.16	79.0643	78.0064	79.4025	78.9237	77.9001	77.9537	77.5687	77.6808
	100	0	29.7275	37.1204	42.2804	46.3701	48.2317	49.9639	51.3378	52.4878	53.2214	53.6591	55.9892	56.5894	57.6258	58.3341	60.3564	61.3537	61.7414	62.9337	64.3661	65.1219	64.6582	66.4277	68.7901	69.1118	69.1806	70.3309	70.2281	71.1837	71.8055	72.2505	73.3497	75.1174	74.0025	75.1625	75.9347	77.8649	78.6013	78.3221	78.5871	79.3453	79.0951	78.2336	79.3489	79.9078	80.8275	82.0877	80.919
mean	100	0	37.0766	43.6541	47.9097	50.5174	52.4044	53.5866	56.1293	57.016	57.8935	58.2802	59.2994	60.0798	60.8437	61.2749	62.0222	62.5791	62.7298	61.7528	63.7733	63.8721	62.7708	62.8099	63.2703	63.4409	63.9318	64.2464	64.4618	64.457	64.6495	64.667	65.112	65.1776	65.4671	65.4684	65.6944	66.0092	66.1375	66.3926	66.14	66.2476	66.1114	66.2343	66.3554	66.0036	66.1285	66.2885	66.0391
s.e.m	0	0	2.75428	2.93541	2.9046	2.87945	2.67133	2.70785	3.29759	3.26983	3.24466	3.18988	3.26037	3.17277	3.15914	3.10848	3.056	3.08065	2.98038	3.27001	3.00134	2.84022	3.28933	3.10118	3.1797	3.23857	3.12513	3.21674	3.02136	3.11072	3.02217	3.08169	3.06368	3.27197	3.22227	3.33016	3.26328	3.21508	3.2472	3.26546	3.29092	3.41588	3.38881	3.42037	3.51569	3.58686	3.69313	3.69252	3.60882
[truncated: 10 more columns]

## Sheet: Fig 3C
	FLC				CYCB2;2				CRA1				CRU3
	WT	emb1579			WT	emb1579			WT	emb1579			WT	emb1579
	1	17.9554			1	2.94148			1	3.48211			1	3.3168
	1	16.1518			1	3.52			1	3.46808			1	3.48041
	1	15.277			1	2.63			1	3.21444			1	3.38422
mean	1	16.4614		mean	1	3.03049		mean	1	3.38821		mean	1	3.39381
s.e.m		0.788525		s.e.m		0.451628		s.e.m		0.0869806		s.e.m		0.0474714
	2S2				CesA7				PELPK1				GLN1;4
	WT	emb1579			WT	emb1579			WT	emb1579			WT	emb1579
	1	3.24228			1	0.334163			1	0.262888			1	0.303954
	1	3.36254			1	0.33302			1	0.298098			1	0.291033
	1	3.18296			1	0.322757			1	0.340699			1	0.301381
mean	1	3.2626		mean	1	0.32998		mean	1	0.300562		mean	1	0.29879
s.e.m		0.0528249		s.e.m		0.00362674		s.e.m		0.0224959		s.e.m		0.00394859
	PAL4				WRKY48				RAP2.11				MYB36
	WT	emb1579			WT	emb1579			WT	emb1579			WT	emb1579
	1	0.458264			1	1.46226			1	0.769531			1	0.644167
	1	0.480182			1	1.77353			1	0.698431			1	0.834505
	1	0.470647			1	1.63691			1	0.605843			1	0.670862
mean	1	0.469698		mean	1	1.62423		mean	1	0.691268		mean	1	0.716511
s.e.m		0.00634497		s.e.m		0.0900771		s.e.m		0.0473882		s.e.m		0.059498
	MYB93				TPJJ				ICL				MAP18
	WT	emb1579			WT	emb1579			WT	emb1579			WT	emb1579
	1	0.723349			1	0.356553			1	2.25202			1	0.152206
	1	0.724806			1	0.460124			1	2.73806			1	0.29879
	1	0.659754			1	0.400619			1	2.80711			1	0.285103
mean	1	0.702636		mean	1	0.405765		mean	1	2.59906		mean	1	0.245366
s.e.m		0.0214455		s.e.m		0.0300091		s.e.m		0.174664		s.e.m		0.0467474
	PDC1
	WT	emb1579
	1	0.561891
	1	0.548777
	1	0.53909
mean	1	0.549919
s.e.m		0.00660676

[truncated: 24 more sheets: Fig 3F, Fig 3H, Fig 3I, Fig 3K, Fig 3L, Fig 5D, Fig 5E, Fig 5G, Fig 5I, Fig 5J, Fig 5K, Fig 6C, Fig 6E, Fig 6G, S2C Fig, S2E Fig, S2H Fig, S2J Fig, S5A Fig, S6A Fig …]
